# Supplementary material for: Rab30 facilitates lipid homeostasis during fasting
Source: Nat Commun. 2024 May 25;15:4469. doi: 10.1038/s41467-024-48959-x (PMC11127972; doi:10.1038/s41467-024-48959-x)
Supplement: Supplementary file 4 — Supplementary Data 1 [file 41467_2024_48959_MOESM4_ESM.xlsx]

## Sheet: Supp Table 1 Y2H GO_CC
Supplementary Data 1. Proteins identified by yeast two-hybrid of Rab30Q68L(1-198aa) against human liver cDNA library and associated Gene Ontology Cellular Component (GO_CC) terms.
UniProt Accession	Gene Name	PBS SCORE*	GOTERM_CC_DIRECT
Q99996	AKAP9	D	GO:0005737~cytoplasm,GO:0005794~Golgi apparatus,GO:0005795~Golgi stack,GO:0005801~cis-Golgi network,GO:0005813~centrosome,GO:0005815~microtubule organizing center,GO:0005829~cytosol,GO:0005856~cytoskeleton,GO:0008076~voltage-gated potassium channel complex,GO:0034705~potassium channel complex,GO:0043025~neuronal cell body,GO:0043231~intracellular membrane-bounded organelle,GO:0044307~dendritic br…
Q01968	OCRL	C	GO:0001750~photoreceptor outer segment,GO:0005634~nucleus,GO:0005737~cytoplasm,GO:0005764~lysosome,GO:0005769~early endosome,GO:0005795~Golgi stack,GO:0005798~Golgi-associated vesicle,GO:0005802~trans-Golgi network,GO:0005829~cytosol,GO:0005886~plasma membrane,GO:0005905~clathrin-coated pit,GO:0016020~membrane,GO:0030136~clathrin-coated vesicle,GO:0030670~phagocytic vesicle membrane,GO:0031901~ea…
Q9NRF2	SH2B1	D	GO:0005634~nucleus,GO:0005829~cytosol,GO:0005886~plasma membrane,
Q96FV9	THOC1	D	GO:0000346~transcription export complex,GO:0000347~THO complex,GO:0000445~THO complex part of transcription export complex,GO:0000781~chromosome, telomeric region,GO:0005634~nucleus,GO:0005654~nucleoplasm,GO:0005737~cytoplasm,GO:0016363~nuclear matrix,GO:0016607~nuclear speck,
O60763	USO1	D	GO:0000139~Golgi membrane,GO:0001650~fibrillar center,GO:0005783~endoplasmic reticulum,GO:0005794~Golgi apparatus,GO:0005795~Golgi stack,GO:0005815~microtubule organizing center,GO:0005829~cytosol,GO:0012507~ER to Golgi transport vesicle membrane,GO:0016020~membrane,GO:0030133~transport vesicle,GO:0048471~perinuclear region of cytoplasm,
P02768	ALB	B	GO:0005576~extracellular region,GO:0005615~extracellular space,GO:0005634~nucleus,GO:0005737~cytoplasm,GO:0005783~endoplasmic reticulum,GO:0005788~endoplasmic reticulum lumen,GO:0005794~Golgi apparatus,GO:0031093~platelet alpha granule lumen,GO:0032991~macromolecular complex,GO:0070062~extracellular exosome,GO:0072562~blood microparticle,
Q06278	AOX1	C	GO:0005737~cytoplasm,GO:0005829~cytosol,GO:0070062~extracellular exosome,
P02652	APOA2	D	GO:0005576~extracellular region,GO:0005769~early endosome,GO:0005788~endoplasmic reticulum lumen,GO:0005829~cytosol,GO:0034361~very-low-density lipoprotein particle,GO:0034364~high-density lipoprotein particle,GO:0034366~spherical high-density lipoprotein particle,GO:0042627~chylomicron,GO:0070062~extracellular exosome,GO:0072562~blood microparticle,
P04114	APOB	D	GO:0005576~extracellular region,GO:0005615~extracellular space,GO:0005737~cytoplasm,GO:0005769~early endosome,GO:0005788~endoplasmic reticulum lumen,GO:0005789~endoplasmic reticulum membrane,GO:0005790~smooth endoplasmic reticulum,GO:0005811~lipid particle,GO:0005829~cytosol,GO:0005886~plasma membrane,GO:0010008~endosome membrane,GO:0030669~clathrin-coated endocytic vesicle membrane,GO:0031904~en…
Q8TBA6	GOLGA5	A	GO:0000139~Golgi membrane,GO:0005794~Golgi apparatus,GO:0005801~cis-Golgi network,GO:0016020~membrane,GO:0016021~integral component of membrane,GO:0030133~transport vesicle,GO:0031985~Golgi cisterna,
Q7RTP6	MICAL3	D	GO:0005634~nucleus,GO:0005654~nucleoplasm,GO:0005819~spindle,GO:0005829~cytosol,GO:0005886~plasma membrane,GO:0005938~cell cortex,GO:0042995~cell projection,GO:0045171~intercellular bridge,GO:0090543~Flemming body,
P55209	NAP1L1	B	GO:0000785~chromatin,GO:0005634~nucleus,GO:0005737~cytoplasm,GO:0016020~membrane,GO:0042470~melanosome,
Q96CV9	OPTN	D	GO:0000139~Golgi membrane,GO:0005634~nucleus,GO:0005654~nucleoplasm,GO:0005737~cytoplasm,GO:0005776~autophagosome,GO:0005794~Golgi apparatus,GO:0005802~trans-Golgi network,GO:0005829~cytosol,GO:0048471~perinuclear region of cytoplasm,GO:0055037~recycling endosome,GO:0055038~recycling endosome membrane,
Q96RU8	TRIB1	D	GO:0005634~nucleus,GO:0005737~cytoplasm,GO:0005829~cytosol,
P62253	UBE2G1	D	GO:0005829~cytosol,GO:0070062~extracellular exosome,
*PBS Score=Predicted Biological Score. Represents the probability of an interaction to be non-specific based on the comparison between the number of independent prey fragments
found for an interaction and the chance of finding them at random. Threshold values are A (highest confidence) to D (interactions identified through one unique prey fragment or multiple
identical ones; interactions hardly detectable by yeast two-hybrid; or false-positive interactions).
