# Supplementary material for: Rab30 facilitates lipid homeostasis during fasting
Source: Nat Commun. 2024 May 25;15:4469. doi: 10.1038/s41467-024-48959-x (PMC11127972; doi:10.1038/s41467-024-48959-x)
Supplement: Supplementary file 5 — Supplementary Data 2 [file 41467_2024_48959_MOESM5_ESM.xlsx]

## Sheet: Sheet1
Supplementary Data 2. Proteins identified in replicates of TurboID-Rab30 or TurboID-Cpt1a livers post-normalization and filtering
Checked	Protein FDR Confidence: Combined	Master	Accession	Description	Exp. q-value: Combined	Sum PEP Score	Coverage [%]	# Peptides	# PSMs	# Unique Peptides	# AAs	MW [kDa]	calc. pI	Score CHIMERY: CHIMERYS	# Peptides (by Search Engine): CHIMERYS	Biological Process	Cellular Component	Molecular Function	Pfam IDs	Entrez Gene ID	Gene Symbol	Gene ID	Ensembl Gene ID	Reactome Pathways	WikiPathways	# Protein Pathway Groups	Abundance Ratio: (Rab30_Fast) / (Cpt1a_Fast)	Abundance Ratio Adj. P-Value: (Rab30_Fast) / (Cpt1a_Fast)	Abundance Ratio Variability [%]: (Rab30_Fast) / (Cpt1a_Fast)	Abundances (Grouped): Cpt1a_Fast	Abundances (Grouped): Rab30_Fast	Abundances (Grouped) CV [%]: Cpt1a_Fast	Abundances (Grouped) CV [%]: Rab30_Fast	Found in Sample: F17: Sample, Cpt1a_Fast, 1	Found in Sample: F18: Sample, Cpt1a_Fast, 2	Found in Sample: F19: Sample, Cpt1a_Fast, 3	Found in Sample: F20: Sample, Cpt1a_Fast, 4	Found in Sample: F5: Sample, Rab30_Fast, 1	Found in Sample: F6: Sample, Rab30_Fast, 2	Found in Sample: F7: Sample, Rab30_Fast, 3	Found in Sample: F8: Sample, Rab30_Fast, 4	# Protein Groups
FALSE	High	Master Protein	D3YY09	Dr1-associated corepressor OS=Mus musculus OX=10090 GN=Drap1 PE=1 SV=1	0	11.598	15	3	10	3	212	23.1	5.54	2.84	3	RNA metabolism OR transcription;other metabolic processes;other biological processes	nucleus	nucleic acid binding activity;other molecular function	Pf00808	66556	Drap1	D3YY09	ENSMUSG00000024914			0	100	4.20084e-17			225.4		142.39	n/a	n/a	High	n/a	High	Peak Found	High	High	1
FALSE	High	Master Protein	Q91W64	Cytochrome P450 2C70 OS=Mus musculus OX=10090 GN=Cyp2c70 PE=1 SV=2	0	33.758	29	13	52	11	489	56	8.09	15.33	13	other metabolic processes	other membranes;ER/Golgi;other cell component	other molecular function	Pf00067	226105	Cyp2c70	mmu:226105; Q5GLY9; Q80VW0; Q8R120; Q8VC00; Q91W64	ENSMUSG00000060613			0	100	4.20084e-17			78.6		121.12	n/a	Peak Found	n/a	High	n/a	Peak Found	High	n/a	1
FALSE	High	Master Protein	F8VQ95	Transforming acidic coiled-coil-containing protein 1 OS=Mus musculus OX=10090 GN=Tacc1 PE=1 SV=1	0	12.054	9	7	23	5	776	84.2	5.03	2.24	7	cell cycle OR cell proliferation;cell organization and biogenesis;other biological processes	cytosol;cytoskeleton	signal transduction activity or receptor binding;other molecular function	Pf05010	320165	Tacc1	F8VQ95; mmu:320165	ENSMUSG00000065954			0	100	4.20084e-17	29.04	2.8	123.2		112.86	High	n/a	High	Peak Found	Peak Found	Medium	High	High	1
FALSE	High	Master Protein	B8Q3N4	Insulin receptor (Fragment) OS=Mus musculus OX=10090 GN=Insr PE=1 SV=1	0	6.515	11	3	16	1	224	25.4	5.68	2.02	3						Insr	B8Q3N4	ENSMUSG00000005534			0	100	4.20084e-17			80.1		109.14	High	High	n/a	n/a	Peak Found	n/a	High	Peak Found	1
FALSE	High	Master Protein	Q61235	Beta-2-syntrophin OS=Mus musculus OX=10090 GN=Sntb2 PE=1 SV=2	0	12.388	17	8	23	7	520	56.3	8.69	3.35	8		plasma membrane;other membranes;cytoskeleton;ER/Golgi;nucleus;other cell component	cytoskeletal activity;other molecular function	Pf00169, Pf00595, Pf18012	20650	Sntb2	mmu:20650; Q61235	ENSMUSG00000041308			0	100	4.20084e-17			254.3		108.72	High	High	High	n/a	Medium	High	n/a	n/a	1
FALSE	High	Master Protein	B2RT89	Predicted gene, EG434674 OS=Mus musculus OX=10090 GN=Slc22a28 PE=2 SV=1	0	11.333	11	5	29	4	552	62.1	8.24	4.7	5	transport	plasma membrane;other membranes	transporter activity	Pf00083	434674	Slc22a28	B2RT89; mmu:434674	ENSMUSG00000063590			0	100	4.20084e-17			84.1		100.61	n/a	High	High	n/a	Medium	High	n/a	n/a	1
FALSE	High	Master Protein	Q3TDD9	Protein phosphatase 1 regulatory subunit 21 OS=Mus musculus OX=10090 GN=Ppp1r21 PE=1 SV=2	0	11.104	11	7	13	7	780	88.3	6.9	0.9	7		other cytoplasmic organelle		Pf10205, Pf10212, Pf21636	73825	Ppp1r21	B2RPZ6; mmu:73825; Q3KQN7; Q3TDD9; Q3U2U9; Q8BHS9; Q9D1A1	ENSMUSG00000034709			0	100	4.20084e-17			112.6		95.27	High	n/a	High	High	n/a	n/a	High	Peak Found	1
FALSE	High	Master Protein	O70456	14-3-3 protein sigma OS=Mus musculus OX=10090 GN=Sfn PE=1 SV=2	0	26.912	26	6	70	4	248	27.7	4.78	30.97	6	cell cycle OR cell proliferation;cell organization and biogenesis;stress response;transport;signal transduction;other biological processes	non-structural extracellular;cytosol;nucleus;other cell component	other molecular function	Pf00244	55948	Sfn	mmu:55948; O70456; Q3TEZ1	ENSMUSG00000047281	TP53 Regulates Metabolic Genes; Activation of BAD and translocation to mitochondria ; RHO GTPases activate PKNs; TP53 Regulates Transcription of Genes Involved in G2 Cell Cycle Arrest; Chk1/Chk2(Cds1) mediated inactivation of Cyclin B:Cdk1 complex; Regulation of localization of FOXO transcription factors	p53 signaling; Myometrial relaxation and contraction pathways; Alpha 6 beta 4 integrin signaling pathway; Calcium regulation in cardiac cells	10	100	4.20084e-17			56.9		91.63	n/a	n/a	Medium	n/a	Peak Found	Peak Found	Peak Found	High	1
FALSE	High	Master Protein	Q9QXZ6	Solute carrier organic anion transporter family member 1A1 OS=Mus musculus OX=10090 GN=Slco1a1 PE=1 SV=1	0	26.345	15	8	28	7	670	74.3	8.22	5.76	8	transport;other biological processes	plasma membrane;other membranes	transporter activity	Pf03137, Pf07648	28248	Slco1a1	mmu:28248; Q9QXZ6	ENSMUSG00000041698		Oxidative stress and redox pathway	1	100	4.20084e-17			83.3		89.64	High	High	n/a	Peak Found	Medium	Peak Found	Peak Found	Peak Found	1
FALSE	High	Master Protein	Q8K021	Secretory carrier-associated membrane protein 1 OS=Mus musculus OX=10090 GN=Scamp1 PE=1 SV=1	0	19.189	27	6	25	6	338	38	7.71	3.61	6	transport;other biological processes	other membranes;ER/Golgi;other cytoplasmic organelle;other cell component	other molecular function	Pf04144	107767	Scamp1	mmu:107767; Q8K021	ENSMUSG00000021687	Neutrophil degranulation		1	100	4.20084e-17			62.5		89.64	Medium	n/a	n/a	n/a	High	Peak Found	High	Peak Found	1
FALSE	High	Master Protein	Q9CQJ8	NADH dehydrogenase [ubiquinone] 1 beta subcomplex subunit 9 OS=Mus musculus OX=10090 GN=Ndufb9 PE=1 SV=3	0.001	4.69	26	3	10	3	179	22	7.8	1	3	cell organization and biogenesis;other metabolic processes	other membranes;mitochondrion		Pf05347	66218	Ndufb9	mmu:66218; Q9CQJ8	ENSMUSG00000022354	Complex I biogenesis	Oxidative phosphorylation; Electron transport chain	4	100	4.20084e-17			115.3		84.85	Medium	n/a	High	n/a	n/a	Peak Found	Peak Found	n/a	1
FALSE	High	Master Protein	Q8CFJ7	Solute carrier family 25 member 45 OS=Mus musculus OX=10090 GN=Slc25a45 PE=1 SV=1	0	23.434	28	7	14	7	288	31.7	9.1	3.03	7	transport	other membranes;mitochondrion	transporter activity	Pf00153	107375	Slc25a45	mmu:107375; Q3TC75; Q3UZE9; Q8CFJ7; Q8VBZ7	ENSMUSG00000024818			0	100	4.20084e-17			35.2		80.53	n/a	n/a	n/a	n/a	Peak Found	High	Peak Found	n/a	1
FALSE	High	Master Protein	Q9D0F6	Replication factor C subunit 5 OS=Mus musculus OX=10090 GN=Rfc5 PE=1 SV=1	0	10.19	25	7	25	7	339	38.1	7.81	3.06	7	cell organization and biogenesis;DNA metabolism;other metabolic processes;stress response;other biological processes	nucleus;other cell component	nucleic acid binding activity;other molecular function	Pf00004, Pf08542	72151	Rfc5	mmu:72151; Q9D0F6	ENSMUSG00000029363	Processing of DNA double-strand break ends; G2/M DNA damage checkpoint; Recognition of DNA damage by PCNA-containing replication complex; Dual Incision in GG-NER; Dual incision in TC-NER; Gap-filling DNA repair synthesis and ligation in TC-NER; Regulation of TP53 Activity through Phosphorylation; Translesion Synthesis by POLH; HDR through Single Strand Annealing (SSA); HDR through Homologous Reco…		19	100	4.20084e-17			511.5		75.78	High	n/a	High	High	Medium	High	Peak Found	High	1
FALSE	High	Master Protein	P15208	Insulin receptor OS=Mus musculus OX=10090 GN=Insr PE=1 SV=2	0	18.03	7	9	37	6	1372	155.5	5.95	4.16	9	cell organization and biogenesis;protein metabolism;other metabolic processes;transport;developmental processes;signal transduction;other biological processes	plasma membrane;other membranes;nucleus;other cytoplasmic organelle;other cell component	signal transduction activity or receptor binding;kinase activity;other molecular function	Pf00041, Pf00757, Pf01030, Pf07714, Pf17870	16337	Insr	F8VPU4; mmu:16337; P15208	ENSMUSG00000005534	PI5P, PP2A and IER3 Regulate PI3K/AKT Signaling; Insulin receptor recycling; IRS activation; Signal attenuation	Mechanisms associated with pluripotency; Focal adhesion: PI3K-Akt-mTOR signaling pathway; Leptin-insulin signaling overlap; Insulin signaling	10	100	4.20084e-17			135.3		74.98	High	n/a	High	n/a	High	High	High	High	1
FALSE	High	Master Protein	Q9D902	General transcription factor IIE subunit 2 OS=Mus musculus OX=10090 GN=Gtf2e2 PE=1 SV=2	0.001	5.071	20	5	11	5	292	33	9.64	0.89	5	RNA metabolism OR transcription;other metabolic processes	cytosol;nucleus	nucleic acid binding activity;other molecular function	Pf02186, Pf18121	68153	Gtf2e2	mmu:68153; Q3U5Y7; Q8BTZ2; Q8VE14; Q9D902	ENSMUSG00000031585	RNA Polymerase II Pre-transcription Events; RNA polymerase II transcribes snRNA genes; RNA Polymerase II Promoter Escape; RNA Polymerase II Transcription Pre-Initiation And Promoter Opening; RNA Polymerase II Transcription Initiation	Estrogen signaling; Eukaryotic transcription initiation	8	100	4.20084e-17			88.2		74.98	n/a	n/a	n/a	n/a	n/a	High	Peak Found	Medium	1
FALSE	High	Master Protein	Q921N6	Probable ATP-dependent RNA helicase DDX27 OS=Mus musculus OX=10090 GN=Ddx27 PE=1 SV=3	0	50.716	24	17	86	17	760	85.9	9.25	15.52	17	RNA metabolism OR transcription;other metabolic processes	nucleus;other cell component	nucleic acid binding activity;other molecular function	Pf00270, Pf00271	228889	Ddx27	mmu:228889; Q3UUG2; Q8R0W3; Q8R1E2; Q921N6	ENSMUSG00000017999			0	100	4.20084e-17			126.5		73.01	High	High	High	High	High	High	High	High	1
FALSE	High	Master Protein	Q9D7H3	RNA 3'-terminal phosphate cyclase OS=Mus musculus OX=10090 GN=RtcA PE=1 SV=2	0	6.127	9	3	10	3	366	39.2	7.9	0.68	3	RNA metabolism OR transcription;other metabolic processes;other biological processes	nucleus	other molecular function	Pf01137, Pf05189	66368	RtcA	mmu:66368; Q3TVV2; Q9D7H3	ENSMUSG00000000339			0	100	4.20084e-17			179.8		72.26	n/a	High	n/a	n/a	Peak Found	Peak Found	Peak Found	Peak Found	1
FALSE	High	Master Protein	P56655	Cytochrome P450 2C38 OS=Mus musculus OX=10090 GN=Cyp2c38 PE=1 SV=2	0	30.907	16	8	107	3	490	56.2	8.29	51.57	8	other metabolic processes	plasma membrane;other membranes;ER/Golgi;other cell component	other molecular function	Pf00067	13097	Cyp2c38	B2RWV4; F8VPK7; mmu:13097; P56655	ENSMUSG00000032808		Eicosanoid metabolism via cytochrome P450 monooxygenases	1	100	4.20084e-17			255		70.49	High	n/a	High	High	Peak Found	Peak Found	High	High	1
FALSE	High	Master Protein	Q8QZS1	3-hydroxyisobutyryl-CoA hydrolase, mitochondrial OS=Mus musculus OX=10090 GN=Hibch PE=1 SV=1	0	28.487	34	11	35	11	385	43	8.06	4.47	11	other metabolic processes		other molecular function	Pf16113	227095	Hibch	mmu:227095; Q8QZS1	ENSMUSG00000041426	Branched-chain amino acid catabolism		1	100	4.20084e-17			84.6		69.95	High	High	Peak Found	High	High	High	High	High	1
FALSE	High	Master Protein	Q5I2A0	Serine protease inhibitor A3G OS=Mus musculus OX=10090 GN=Serpina3g PE=1 SV=2	0	5.437	8	3	3	2	440	49	6.46	0.49	3	other biological processes	non-structural extracellular;nucleus;other cell component	enzyme regulator activity	Pf00079	20715	Serpina3g	mmu:20715; Q5I2A0; Q6PG99				0	100	4.20084e-17			48.9		69.86	n/a	n/a	High	n/a	Peak Found	Peak Found	High	n/a	1
FALSE	High	Master Protein	F8WHN4	Ral GTPase-activating protein subunit beta OS=Mus musculus OX=10090 GN=Ralgapb PE=1 SV=1	0	30.852	13	16	59	16	1491	166.1	6.74	6.48	16	other biological processes		enzyme regulator activity	Pf20412	228850	Ralgapb	F8WHN4	ENSMUSG00000027652			0	100	4.20084e-17			34.3		69.46	High	Medium	High	High	High	High	High	Medium	1
FALSE	High	Master Protein	Q99JT1	Glutamyl-tRNA(Gln) amidotransferase subunit B, mitochondrial OS=Mus musculus OX=10090 GN=Gatb PE=1 SV=1	0	6.171	8	4	15	4	557	62.1	8.54	1.81	4	protein metabolism;RNA metabolism OR transcription;other metabolic processes	mitochondrion;other cell component	other molecular function	Pf02637, Pf02934	229487	Gatb	mmu:229487; Q8BMU3; Q8BUY3; Q99JT1	ENSMUSG00000028085			0	100	4.20084e-17			174.6		65.52	High	n/a	High	n/a	Peak Found	Peak Found	Peak Found	Peak Found	1
FALSE	High	Master Protein	E9QNW6	Platelet-activating factor acetylhydrolase OS=Mus musculus OX=10090 GN=Pafah2 PE=1 SV=1	0	20.998	19	7	30	7	415	46.2	6.79	5.39	7	other metabolic processes		other molecular function	Pf03403	100163	Pafah2	E9QNW6	ENSMUSG00000037366			0	100	4.20084e-17			68.1		65.26	High	High	High	High	Peak Found	High	Peak Found	High	1
FALSE	High	Master Protein	A0A1L1SQU7	FAT atypical cadherin 1 OS=Mus musculus OX=10090 GN=Fat1 PE=1 SV=1	0.008	2.359	1	3	9	3	4645	511.9	5	0.73	3	cell adhesion;cell organization and biogenesis;developmental processes;other biological processes	plasma membrane;other membranes;nucleus;other cell component	other molecular function	Pf00008, Pf00028, Pf02210, Pf07645	14107	Fat1	A0A1L1SQU7	ENSMUSG00000070047		Primary focal segmental glomerulosclerosis (FSGS)	1	100	4.20084e-17	95.34	0.4	204.4		64.77	n/a	n/a	n/a	Peak Found	High	High	Peak Found	Peak Found	1
FALSE	High	Master Protein	Q6KCD5	Nipped-B-like protein OS=Mus musculus OX=10090 GN=Nipbl PE=1 SV=1	0	18.362	4	10	29	10	2798	315.3	7.91	2.09	10	cell cycle OR cell proliferation;cell organization and biogenesis;DNA metabolism;stress response;developmental processes;other biological processes	cytosol;nucleus;other cell component	other molecular function	Pf12765, Pf12830	71175	Nipbl	mmu:71175; Q6KC78; Q6KCD5; Q7TNS4; Q8BKV4; Q8CES9; Q9CUC6	ENSMUSG00000022141	Cohesin Loading onto Chromatin		1	100	4.20084e-17			136		63.59	High	High	High	High	Peak Found	High	High	Peak Found	1
FALSE	High	Master Protein	Q80X95	Ras-related GTP-binding protein A OS=Mus musculus OX=10090 GN=Rraga PE=1 SV=1	0	7.962	13	4	20	4	313	36.5	7.72	3.32	4	stress response;signal transduction;other biological processes	other membranes;nucleus;other cytoplasmic organelle;other cell component	other molecular function	Pf04670	68441	Rraga	B1AXR0; mmu:68441; Q80X95; Q8C1S2; Q8CFU3	ENSMUSG00000070934	Amino acids regulate mTORC1; Macroautophagy; Regulation of PTEN gene transcription; E3 ubiquitin ligases ubiquitinate target proteins; TP53 Regulates Metabolic Genes; mTORC1-mediated signalling; Energy dependent regulation of mTOR by LKB1-AMPK		8	100	4.20084e-17			122.6		63.45	High	n/a	High	High	High	High	Peak Found	Peak Found	1
FALSE	High	Master Protein	E9Q3X0	Major vault protein OS=Mus musculus OX=10090 GN=Mvp PE=1 SV=1	0	13.868	14	10	22	10	870	96.8	5.64	1.65	10	signal transduction;other biological processes	cytosol;cytoskeleton;nucleus;other cell component	other molecular function	Pf01505, Pf11978, Pf17794, Pf17795, Pf17796	78388	Mvp	E9Q3X0; mmu:78388	ENSMUSG00000030681		mir-193a and MVP in colon cancer metastasis	1	100	4.20084e-17			95.9		62.56	n/a	High	High	High	Peak Found	High	High	Peak Found	1
FALSE	High	Master Protein	Q6P8X1	Sorting nexin-6 OS=Mus musculus OX=10090 GN=Snx6 PE=1 SV=2	0	21.37	23	8	24	8	406	46.6	6.16	3.98	8	transport;other biological processes	other membranes;cytosol;nucleus;other cytoplasmic organelle;other cell component	signal transduction activity or receptor binding;cytoskeletal activity;other molecular function	Pf00787, Pf09325	72183	Snx6	mmu:72183; Q6P8X1; Q9CZ03	ENSMUSG00000005656			0	100	4.20084e-17			69.4		62.46	High	High	High	High	High	n/a	High	n/a	1
FALSE	High	Master Protein	Q6Y7W8	GRB10-interacting GYF protein 2 OS=Mus musculus OX=10090 GN=Gigyf2 PE=1 SV=2	0	13.122	7	6	10	6	1291	149.1	5.57	1.03	6	cell cycle OR cell proliferation;cell organization and biogenesis;protein metabolism;other metabolic processes;stress response;developmental processes;signal transduction;other biological processes	other membranes;cytosol;ER/Golgi;other cytoplasmic organelle;other cell component	other molecular function	Pf02213	227331	Gigyf2	mmu:227331; Q0VGQ7; Q3UNS2; Q63ZU9; Q6Y7W8; Q80TV1; Q8K0R0; Q8R0A3	ENSMUSG00000048000			0	100	4.20084e-17	47.5	0.5	201.4		62.16	High	Peak Found	n/a	n/a	High	High	Peak Found	High	1
FALSE	High	Master Protein	Q9WVM8	Kynurenine/alpha-aminoadipate aminotransferase, mitochondrial OS=Mus musculus OX=10090 GN=Aadat PE=1 SV=1	0	11.444	14	6	17	6	425	47.6	8.25	2.54	6	other metabolic processes		other molecular function	Pf00155	23923	Aadat	mmu:23923; Q9WVM8	ENSMUSG00000057228	Lysine catabolism; Tryptophan catabolism	Tryptophan metabolism	3	100	4.20084e-17			68.6		61.09	Peak Found	Peak Found	High	Peak Found	High	High	Peak Found	Peak Found	1
FALSE	High	Master Protein	Q80TM9	Nischarin OS=Mus musculus OX=10090 GN=Nisch PE=1 SV=2	0	7.108	3	5	14	5	1593	174.9	5.16	2.08	5	cell-cell signaling;cell organization and biogenesis;other metabolic processes;transport;signal transduction;other biological processes	plasma membrane;other membranes;cytosol;cytoskeleton;nucleus;other cytoplasmic organelle;other cell component	signal transduction activity or receptor binding;cytoskeletal activity;other molecular function	Pf00787, Pf12799	64652	Nisch	mmu:64652; Q2YDV7; Q80TM9; Q8C354; Q8C4X9; Q8CBH0; Q91XW6; Q99LG6; Q9EPW8; Q9WUM6	ENSMUSG00000021910	RAC1 GTPase cycle; RND2 GTPase cycle; RND3 GTPase cycle		3	100	4.20084e-17			300.6		60.05	n/a	n/a	n/a	n/a	High	Peak Found	n/a	Medium	1
FALSE	High	Master Protein	P52019	Squalene monooxygenase OS=Mus musculus OX=10090 GN=Sqle PE=2 SV=1	0	17.719	19	8	32	8	572	63.7	8.47	2.87	8	cell organization and biogenesis;other metabolic processes;other biological processes	other membranes;ER/Golgi;other cell component	other molecular function	Pf08491, Pf13450	20775	Sqle	mmu:20775; P52019	ENSMUSG00000022351	Cholesterol biosynthesis	Cholesterol biosynthesis; Cholesterol metabolism with Bloch and Kandutsch-Russell pathways	3	100	4.20084e-17			94.8		59.94	n/a	n/a	n/a	High	Medium	Peak Found	n/a	Peak Found	1
FALSE	High	Master Protein	Q9DC63	F-box only protein 3 OS=Mus musculus OX=10090 GN=Fbxo3 PE=1 SV=1	0	17.874	23	8	36	8	480	55.2	5.02	3.93	8	protein metabolism;other metabolic processes;other biological processes	cytosol;nucleus;other cell component	other molecular function	Pf04379, Pf09346, Pf12937	57443	Fbxo3	A2BHN5; A2BHN7; mmu:57443; Q3TKB0; Q3U9C1; Q8C7I0; Q8CEJ0; Q91VI9; Q9D2J5; Q9DC63; Q9JIE4	ENSMUSG00000027180			0	100	4.20084e-17			124		55.82	High	High	Peak Found	High	High	High	High	High	1
FALSE	High	Master Protein	Q78ZM0	Sorting nexin-3 OS=Mus musculus OX=10090 GN=Snx3 PE=1 SV=1	0	14.303	36	6	24	4	162	18.8	8.66	5.43	6	cell organization and biogenesis;transport;other biological processes	other membranes;cytosol;other cytoplasmic organelle;other cell component	other molecular function	Pf00787	54198	Snx3	mmu:54198; Q78ZM0	ENSMUSG00000019804			0	100	4.20084e-17			196.1		55.13	High	n/a	High	n/a	High	n/a	Peak Found	High	1
FALSE	High	Master Protein	Q3UQN2	F-BAR domain only protein 2 OS=Mus musculus OX=10090 GN=Fcho2 PE=1 SV=1	0	12.033	12	7	20	7	809	88.7	6.89	3.04	7	cell organization and biogenesis;transport;other biological processes	plasma membrane;other membranes;other cell component	other molecular function	Pf00611, Pf10291	218503	Fcho2	mmu:218503; Q3UJ91; Q3UQN2; Q7TMS9; Q8C0I2	ENSMUSG00000041685	Cargo recognition for clathrin-mediated endocytosis		2	100	4.20084e-17			216.1		54.54	n/a	n/a	High	n/a	High	High	High	High	1
FALSE	High	Master Protein	Q3UHQ6	Protein dopey-2 OS=Mus musculus OX=10090 GN=Dop1b PE=1 SV=3	0	5.827	3	6	11	5	2295	257.3	6.13	1.02	6	transport;developmental processes;other biological processes	other membranes;cytosol;ER/Golgi;other cytoplasmic organelle		Pf04118	70028	Dop1b	E9QLV2; mmu:70028; Q3UH78; Q3UHQ6; Q80TN8	ENSMUSG00000022946			0	100	4.20084e-17			66.3		53.89	High	n/a	n/a	n/a	n/a	n/a	Peak Found	Peak Found	1
FALSE	High	Master Protein	P51141	Segment polarity protein dishevelled homolog DVL-1 OS=Mus musculus OX=10090 GN=Dvl1 PE=1 SV=2	0	12.982	13	7	33	5	695	75.3	7.02	6.27	7	cell-cell signaling;cell organization and biogenesis;transport;developmental processes;signal transduction;other biological processes	plasma membrane;other membranes;cytosol;cytoskeleton;other cell component	signal transduction activity or receptor binding;other molecular function	Pf00595, Pf00610, Pf00778, Pf02377, Pf12316	13542	Dvl1	mmu:13542; P51141; Q3U2D3; Q60868	ENSMUSG00000029071	RHO GTPases Activate Formins; Degradation of DVL; Disassembly of the destruction complex and recruitment of AXIN to the membrane; WNT mediated activation of DVL; PCP/CE pathway	MicroRNAs in cardiomyocyte hypertrophy; Mechanisms associated with pluripotency; Neural crest differentiation; Notch signaling pathway; ESC pluripotency pathways; Wnt signaling in kidney disease; Wnt signaling pathway; Adipogenesis genes; Wnt signaling pathway; Wnt signaling pathway and pluripotency	15	100	4.20084e-17			113.4		52.49	High	High	High	High	High	High	Peak Found	High	1
FALSE	High	Master Protein	A0A0A6YXH3	Oxysterol-binding protein OS=Mus musculus OX=10090 GN=Osbpl9 PE=1 SV=1	0	7.62	9	5	20	5	746	84.1	6.21	5.08	5	transport	cytosol;ER/Golgi	other molecular function	Pf00169, Pf01237	100273	Osbpl9	A0A0A6YXH3	ENSMUSG00000028559			0	100	4.20084e-17			105.4		52.47	High	High	High	n/a	Peak Found	High	Peak Found	n/a	1
FALSE	High	Master Protein	P16301	Phosphatidylcholine-sterol acyltransferase OS=Mus musculus OX=10090 GN=Lcat PE=1 SV=2	0	7.061	9	3	5	3	438	49.7	6.43	0.52	3	cell organization and biogenesis;protein metabolism;other metabolic processes;transport;other biological processes	non-structural extracellular	other molecular function	Pf02450	16816	Lcat	mmu:16816; P16301; Q8K139	ENSMUSG00000035237	HDL remodeling	Statin pathway	2	100	4.20084e-17			141.5		52.41	n/a	n/a	n/a	n/a	Peak Found	Peak Found	High	Peak Found	1
FALSE	High	Master Protein	Q91W90	Thioredoxin domain-containing protein 5 OS=Mus musculus OX=10090 GN=Txndc5 PE=1 SV=2	0	22.467	24	8	42	8	417	46.4	5.78	5.98	8	protein metabolism;other metabolic processes	ER/Golgi	other molecular function	Pf00085	105245	Txndc5	mmu:105245; Q8R1I6; Q91W90	ENSMUSG00000038991	Neutrophil degranulation; Golgi Associated Vesicle Biogenesis; Lysosome Vesicle Biogenesis		3	100	4.20084e-17			112.6		51.37	High	High	High	High	High	High	High	Medium	1
FALSE	High	Master Protein	Q9JMG7	Hepatoma-derived growth factor-related protein 3 OS=Mus musculus OX=10090 GN=Hdgfl3 PE=1 SV=2	0	20.685	32	5	68	3	202	22.4	8.4	12.98	5	cell organization and biogenesis;developmental processes;signal transduction;other biological processes	cytosol;nucleus;other cell component	signal transduction activity or receptor binding;cytoskeletal activity;other molecular function	Pf00855	29877	Hdgfl3	mmu:29877; Q3TRX2; Q8BQ69; Q8BR62; Q9D2M7; Q9JMG7	ENSMUSG00000025104			0	100	4.20084e-17			153.8		51.01	n/a	High	High	n/a	High	High	Peak Found	High	1
FALSE	High	Master Protein	Q91YP3	Deoxyribose-phosphate aldolase OS=Mus musculus OX=10090 GN=Dera PE=1 SV=1	0	39.491	54	12	53	12	318	35	8.72	9.13	12	other metabolic processes	nucleus;other cell component	other molecular function	Pf01791	232449	Dera	mmu:232449; Q3UD33; Q91YP3; Q9CZI8	ENSMUSG00000030225	Neutrophil degranulation; Pentose phosphate pathway		2	100	4.20084e-17			60.5		50.96	High	High	High	High	Peak Found	High	High	High	1
FALSE	High	Master Protein	E9QM90	RAB11-binding protein RELCH OS=Mus musculus OX=10090 GN=Relch PE=1 SV=2	0	20.648	11	9	30	9	1216	134.5	5.34	4.53	9	transport	ER/Golgi			227446	Relch	E9QM90; mmu:227446	ENSMUSG00000026319			0	100	4.20084e-17			90.4		50.94	n/a	n/a	Medium	n/a	High	High	High	High	1
FALSE	High	Master Protein	Q6PCN7	Helicase-like transcription factor OS=Mus musculus OX=10090 GN=Hltf PE=1 SV=1	0.001	5.121	4	4	6	3	1003	113.2	8.09	1.08	4	cell organization and biogenesis;protein metabolism;DNA metabolism;RNA metabolism OR transcription;other metabolic processes;stress response;other biological processes	nucleus;other cell component	nucleic acid binding activity;other molecular function	Pf00176, Pf00271, Pf08797, Pf13923	20585	Hltf	mmu:20585; O35596; O35597; Q6PCN7; Q80VT6	ENSMUSG00000002428	E3 ubiquitin ligases ubiquitinate target proteins		1	100	4.20084e-17			131.8		50.46	Medium	n/a	High	n/a	Peak Found	Peak Found	n/a	n/a	1
FALSE	High	Master Protein	Q6Y5D8	Rho GTPase-activating protein 10 OS=Mus musculus OX=10090 GN=Arhgap10 PE=1 SV=2	0	13.495	12	9	28	9	786	89.3	7.18	2.21	9	cell organization and biogenesis;signal transduction;other biological processes	plasma membrane;other membranes;cytosol;other cell component	enzyme regulator activity	Pf00169, Pf00620, Pf14604, Pf16746	78514	Arhgap10	mmu:78514; Q6Y5D6; Q6Y5D7; Q6Y5D8; Q99MT3; Q99MT4	ENSMUSG00000037148	RHOA GTPase cycle; CDC42 GTPase cycle; RAC1 GTPase cycle		3	100	4.20084e-17			44.7		48.61	High	High	High	High	High	n/a	n/a	High	1
FALSE	High	Master Protein	P40630	Transcription factor A, mitochondrial OS=Mus musculus OX=10090 GN=Tfam PE=1 SV=2	0	6.687	17	4	11	4	243	28	9.69	0.92	4	cell organization and biogenesis;RNA metabolism OR transcription;other metabolic processes;other biological processes	mitochondrion;nucleus;other cell component	nucleic acid binding activity;other molecular function	Pf00505, Pf09011	21780	Tfam	mmu:21780; P40630; P97894; P97906; Q543I8; Q9DBM9	ENSMUSG00000003923	Mitochondrial protein degradation; Mitochondrial transcription initiation	Mitochondrial gene expression	3	100	4.20084e-17			101.6		48.03	High	n/a	Medium	n/a	Peak Found	High	Peak Found	n/a	1
FALSE	High	Master Protein	Q99PE8	ATP-binding cassette sub-family G member 5 OS=Mus musculus OX=10090 GN=Abcg5 PE=1 SV=1	0	10.629	9	6	18	6	652	73.2	8.06	2.94	6	cell organization and biogenesis;transport;signal transduction;other biological processes	plasma membrane;other membranes;other cell component	transporter activity;other molecular function	Pf00005, Pf01061, Pf19055	27409	Abcg5	mmu:27409; Q540E8; Q99PE8	ENSMUSG00000040505	ABC transporters in lipid homeostasis	Retinol metabolism; Nuclear receptors in lipid metabolism and toxicity	3	100	4.20084e-17			247.5		47.34	n/a	Medium	High	n/a	Peak Found	High	Peak Found	High	1
FALSE	High	Master Protein	D3YTQ3	Heterogeneous nuclear ribonucleoprotein D-like OS=Mus musculus OX=10090 GN=Hnrnpdl PE=1 SV=1	0	11.416	10	4	29	2	420	46.2	9.57	9.81	4		nucleus;other cell component	nucleic acid binding activity	Pf00076	50926	Hnrnpdl	D3YTQ3	ENSMUSG00000029328		mRNA processing	1	100	4.20084e-17			188.5		46.97	High	High	High	High	High	n/a	Peak Found	n/a	1
FALSE	High	Master Protein	Q3UPH1	Protein PRRC1 OS=Mus musculus OX=10090 GN=Prrc1 PE=1 SV=1	0	6.116	12	3	19	3	443	46.3	5.95	3.52	3		ER/Golgi;other cell component	other molecular function	Pf01931	73137	Prrc1	mmu:73137; Q3UPH1; Q91YT1	ENSMUSG00000024594			0	100	4.20084e-17			136.4		46.89	High	High	High	n/a	High	High	Medium	High	1
FALSE	High	Master Protein	S4R1M9	Oxysterol-binding protein-related protein 10 OS=Mus musculus OX=10090 GN=Osbpl10 PE=1 SV=1	0	8.707	7	4	12	4	766	83.8	8.28	2.23	4	other metabolic processes;transport	other membranes;cytosol;cytoskeleton;other cell component	transporter activity;other molecular function	Pf00169, Pf01237	74486	Osbpl10	mmu:74486; Q8R2T7; S4R1M9	ENSMUSG00000040875	Acyl chain remodelling of PS		1	100	4.20084e-17			200.1		44.63	High	High	High	Peak Found	Peak Found	High	Peak Found	Peak Found	1
FALSE	High	Master Protein	Q9QXB9	Developmentally-regulated GTP-binding protein 2 OS=Mus musculus OX=10090 GN=Drg2 PE=1 SV=1	0	17.757	26	8	45	7	364	40.7	8.88	5.7	8	protein metabolism;other metabolic processes	cytosol;nucleus;other cell component	nucleic acid binding activity;other molecular function	Pf01926, Pf02824, Pf16897	13495	Drg2	mmu:13495; Q5SX94; Q9QXB9	ENSMUSG00000020537	Protein hydroxylation		1	100	4.20084e-17			122.9		44.28	High	High	High	High	High	High	Peak Found	High	1
FALSE	High	Master Protein	Q80TL7	Protein MON2 homolog OS=Mus musculus OX=10090 GN=Mon2 PE=1 SV=2	0	31.709	12	19	73	19	1715	189	6.13	9.5	19	transport	other membranes;cytosol;other cytoplasmic organelle		Pf09324, Pf12783, Pf16206, Pf16213	67074	Mon2	mmu:67074; Q3TRE3; Q80TL7; Q8BTA8; Q8K4V3	ENSMUSG00000034602			0	100	4.20084e-17			71.9		44.02	High	High	High	High	High	High	High	n/a	1
FALSE	High	Master Protein	Q8BWU8	Ethanolamine-phosphate phospho-lyase OS=Mus musculus OX=10090 GN=Etnppl PE=2 SV=1	0	17.537	19	9	22	8	499	55.5	6.93	2.21	9		mitochondrion	other molecular function	Pf00202	71760	Etnppl	mmu:71760; Q811K4; Q8BWU8; Q9DBB3	ENSMUSG00000019232	Synthesis of PE		1	100	4.20084e-17			74.7		43.92	High	n/a	n/a	High	High	High	High	Peak Found	1
FALSE	High	Master Protein	A8DIL0	Galectin OS=Mus musculus OX=10090 GN=Lgals8 PE=1 SV=1	0	11.909	22	6	16	6	325	37	8.95	3.09	6	other metabolic processes;stress response;developmental processes;other biological processes	cytosol	signal transduction activity or receptor binding;other molecular function	Pf00337	56048	Lgals8	A8DIL0	ENSMUSG00000057554			0	100	4.20084e-17			121		43.51	n/a	High	n/a	n/a	High	High	High	High	1
FALSE	High	Master Protein	Q9JIM1	Equilibrative nucleoside transporter 1 OS=Mus musculus OX=10090 GN=Slc29a1 PE=1 SV=3	0	7.506	7	3	21	3	460	50.2	8.31	6.68	3	cell-cell signaling;stress response;transport;signal transduction;other biological processes	plasma membrane;other membranes;other cell component	transporter activity	Pf01733	63959	Slc29a1	mmu:63959; Q99K84; Q9DBT8; Q9JHF0; Q9JIM1	ENSMUSG00000023942	Transport of nucleosides and free purine and pyrimidine bases across the plasma membrane; Azathioprine ADME; Ribavirin ADME		3	100	4.20084e-17			148.5		42.71	n/a	High	High	High	Medium	High	High	High	1
FALSE	High	Master Protein	O88544	COP9 signalosome complex subunit 4 OS=Mus musculus OX=10090 GN=Cops4 PE=1 SV=1	0.002	4.207	9	3	4	3	406	46.3	5.83	0.31	3	protein metabolism;other metabolic processes	ER/Golgi;nucleus;other cell component		Pf01399, Pf18420	26891	Cops4	mmu:26891; O88544	ENSMUSG00000035297	Neddylation; DNA Damage Recognition in GG-NER; Formation of TC-NER Pre-Incision Complex; Cargo recognition for clathrin-mediated endocytosis; RHOBTB1 GTPase cycle		5	100	4.20084e-17			138.5		42.3	n/a	n/a	n/a	n/a	Peak Found	Peak Found	Peak Found	n/a	1
FALSE	High	Master Protein	Q8BSN5	PHD finger protein 23 OS=Mus musculus OX=10090 GN=Phf23 PE=2 SV=2	0	5.787	8	3	11	3	401	43.5	5.8	1.36	3	other metabolic processes;other biological processes	nucleus;other cell component	other molecular function	Pf13831	78246	Phf23	mmu:78246; Q3TCH1; Q8BSN5; Q8BT31; Q8CDY2; Q8CIA4; Q8CIU8; Q8CIU9; Q9CWC8	ENSMUSG00000018572			0	100	4.20084e-17			114.9		41.38	n/a	n/a	High	n/a	Peak Found	Peak Found	Peak Found	High	1
FALSE	High	Master Protein	Q8BHN7	Uncharacterized protein C12orf29 homolog OS=Mus musculus OX=10090 PE=2 SV=1	0.001	4.519	10	3	3	3	327	37.4	7.33	0.33	3	RNA metabolism OR transcription;other metabolic processes;stress response;other biological processes		other molecular function	Pf17720							0	100	4.20084e-17			89.5		40.93	n/a	n/a	n/a	n/a	Peak Found	Peak Found	Peak Found	Peak Found	1
FALSE	High	Master Protein	A2A4P0	ATP-dependent RNA helicase DHX8 OS=Mus musculus OX=10090 GN=Dhx8 PE=2 SV=1	0	18.569	8	8	58	7	1244	142.5	8.12	7.69	8	cell organization and biogenesis;RNA metabolism OR transcription;other metabolic processes	cytosol;nucleus	nucleic acid binding activity;other molecular function	Pf00270, Pf00271, Pf00575, Pf04408, Pf07717, Pf21010	217207	Dhx8	A2A4P0; mmu:217207	ENSMUSG00000034931	mRNA Splicing - Major Pathway	mRNA processing	2	100	4.20084e-17			166.5		40.79	High	High	High	High	High	High	High	High	1
FALSE	High	Master Protein	Q9EQC1	3 beta-hydroxysteroid dehydrogenase type 7 OS=Mus musculus OX=10090 GN=Hsd3b7 PE=1 SV=1	0	7.18	15	4	7	4	369	41.1	8.05	0.74	4	other metabolic processes;other biological processes	other membranes;ER/Golgi;other cell component	other molecular function	Pf01073	101502	Hsd3b7	A2RTR5; mmu:101502; Q9EQC1	ENSMUSG00000042289	Synthesis of bile acids and bile salts via 7alpha-hydroxycholesterol; Synthesis of bile acids and bile salts via 24-hydroxycholesterol; Synthesis of bile acids and bile salts via 27-hydroxycholesterol		3	100	4.20084e-17			137.7		40.7	High	High	n/a	High	High	Peak Found	n/a	n/a	1
FALSE	High	Master Protein	P97496	SWI/SNF complex subunit SMARCC1 OS=Mus musculus OX=10090 GN=Smarcc1 PE=1 SV=2	0	36.423	13	11	92	5	1104	122.8	5.73	20.29	11	cell organization and biogenesis;developmental processes;signal transduction;other biological processes	nucleus;other cell component	other molecular function	Pf00249, Pf04433, Pf16495, Pf16496, Pf16498	20588	Smarcc1	mmu:20588; P97496; Q7TS80; Q7TT29	ENSMUSG00000032481	RMTs methylate histone arginines; RUNX1 interacts with co-factors whose precise effect on RUNX1 targets is not known	Mechanisms associated with pluripotency	3	100	4.20084e-17			137.7		40.66	High	n/a	High	n/a	High	High	High	n/a	1
FALSE	High	Master Protein	E9Q8I0	Complement factor H OS=Mus musculus OX=10090 GN=Cfh PE=1 SV=1	0	32.763	16	18	45	17	1252	141.2	7.11	7.14	18				Pf00084	12628	Cfh	E9Q8I0; mmu:12628	ENSMUSG00000026365			0	100	4.20084e-17			58.7		38.56	High	High	High	Peak Found	High	High	High	High	1
FALSE	High	Master Protein	Q9CWS4	Integrator complex subunit 11 OS=Mus musculus OX=10090 GN=Ints11 PE=1 SV=1	0	7.441	6	3	21	3	600	67.8	7.94	2.68	3	RNA metabolism OR transcription;other metabolic processes	cytosol;nucleus;other cell component	other molecular function	Pf07521, Pf10996, Pf16661, Pf21386	71957	Ints11	mmu:71957; Q3TJ34; Q3U7B0; Q91X99; Q922F0; Q9CWS4	ENSMUSG00000029034	RNA polymerase II transcribes snRNA genes		1	100	4.20084e-17			160.2		38.49	High	High	High	n/a	Medium	Peak Found	High	High	1
FALSE	High	Master Protein	Q3UMC0	ATPase family protein 2 homolog OS=Mus musculus OX=10090 GN=Spata5 PE=1 SV=2	0	40.89	29	18	75	17	893	97.2	8.24	13.77	18	developmental processes;other biological processes	cytoskeleton;mitochondrion;other cell component	other molecular function	Pf00004, Pf17862	57815	Afg2a	A2ACU2; A3KG23; A3KG24; mmu:57815; Q3UMC0; Q9CXZ7; Q9Z2K7	ENSMUSG00000027722			0	100	4.20084e-17			172.6		38.42	High	High	High	Peak Found	High	High	Peak Found	High	1
FALSE	High	Master Protein	Q9EQ06	Estradiol 17-beta-dehydrogenase 11 OS=Mus musculus OX=10090 GN=Hsd17b11 PE=1 SV=1	0	38.493	37	9	72	6	298	32.9	8.66	23.43	9	other metabolic processes	ER/Golgi;other cell component	other molecular function	Pf00106	114664	Hsd17b11	mmu:114664; Q3U2P6; Q8BR33; Q8C7S0; Q9EQ06	ENSMUSG00000029311	Estrogen biosynthesis		1	100	4.20084e-17			261		38.32	n/a	n/a	High	n/a	High	Medium	High	High	1
FALSE	High	Master Protein	Q3TWW8	Serine/arginine-rich splicing factor 6 OS=Mus musculus OX=10090 GN=Srsf6 PE=1 SV=1	0	20.749	11	4	33	2	339	39	11.46	16.86	4	cell organization and biogenesis;RNA metabolism OR transcription;other metabolic processes;other biological processes	nucleus;other cell component	nucleic acid binding activity	Pf00076	67996	Srsf6	mmu:67996; Q3TWW8; Q3UJV5; Q921K3; Q9DBP1	ENSMUSG00000016921		mRNA processing	1	100	4.20084e-17			102.2		37.99	n/a	n/a	High	n/a	Peak Found	n/a	Peak Found	n/a	1
FALSE	High	Master Protein	Q9CSB4	Partitioning defective 3 homolog B OS=Mus musculus OX=10090 GN=Pard3b PE=1 SV=2	0	12.574	6	8	16	7	1203	132.7	8.56	1.98	8	cell adhesion;cell cycle OR cell proliferation;cell organization and biogenesis;other biological processes	plasma membrane;other membranes;other cell component	other molecular function	Pf00595, Pf12053	72823	Pard3b	mmu:72823; Q5SV53; Q9CSB4	ENSMUSG00000052062			0	100	4.20084e-17			69.4		37.97	High	n/a	n/a	n/a	Peak Found	Peak Found	Peak Found	Peak Found	1
FALSE	High	Master Protein	P00493	Hypoxanthine-guanine phosphoribosyltransferase OS=Mus musculus OX=10090 GN=Hprt1 PE=1 SV=3	0	17.375	36	7	28	7	218	24.6	6.68	7.83	7	cell cycle OR cell proliferation;cell organization and biogenesis;other metabolic processes;developmental processes;other biological processes	cytosol;other cell component	other molecular function	Pf00156	15452	Hprt1	mmu:15452; P00493; Q545Y2	ENSMUSG00000025630	Azathioprine ADME; Purine salvage	Purine metabolism	3	100	4.20084e-17			141.7		37.92	High	High	High	High	High	High	High	High	1
FALSE	High	Master Protein	Q9CXF4	TBC1 domain family member 15 OS=Mus musculus OX=10090 GN=Tbc1d15 PE=1 SV=1	0	29.581	21	13	45	13	671	76.5	5.3	5.53	13	other biological processes	non-structural extracellular;other cell component	enzyme regulator activity	Pf00566, Pf12068	66687	Tbc1d15	mmu:66687; Q3UI41; Q9CXF4	ENSMUSG00000020130	TBC/RABGAPs		1	100	4.20084e-17			167.9		37.78	High	High	High	High	High	High	Peak Found	Peak Found	1
FALSE	High	Master Protein	O88829	Lactosylceramide alpha-2,3-sialyltransferase OS=Mus musculus OX=10090 GN=St3gal5 PE=1 SV=2	0	7.444	11	4	7	4	414	47.3	8.51	0.64	4	protein metabolism;other metabolic processes	other membranes;ER/Golgi	other molecular function	Pf00777	20454	St3gal5	B2RRS1; mmu:20454; O88829; Q3TMT6; Q3TY01; Q91YF2; Q91YF3; Q9CZ65; Q9QWF8; Q9QWF9	ENSMUSG00000056091	Glycosphingolipid biosynthesis; Sialic acid metabolism		2	100	4.20084e-17			144.1		37.04	High	n/a	High	n/a	High	High	Medium	n/a	1
FALSE	High	Master Protein	Q3U3K9	Lipid droplet-regulating VLDL assembly factor AUP1 OS=Mus musculus OX=10090 GN=Aup1 PE=1 SV=1	0	20.803	16	6	48	6	439	49.3	9.25	6.93	6	cell organization and biogenesis;protein metabolism;other metabolic processes;stress response;transport;other biological processes	other membranes;ER/Golgi;other cytoplasmic organelle;other cell component	other molecular function	Pf02845	11993	Aup1	mmu:11993; Q3U3K9	ENSMUSG00000068328			0	100	4.20084e-17			152.4		36.96	High	n/a	High	High	High	High	High	High	1
FALSE	High	Master Protein	Q8BHI7	Elongation of very long chain fatty acids protein 5 OS=Mus musculus OX=10090 GN=Elovl5 PE=1 SV=1	0	8.501	15	3	25	2	299	35.3	9.54	6.22	3	other metabolic processes;other biological processes	other membranes;ER/Golgi;other cell component	other molecular function	Pf01151	68801	Elovl5	mmu:68801; Q8BHI7; Q8BLG6; Q8BUE3; Q8R5D3	ENSMUSG00000032349	Synthesis of very long-chain fatty acyl-CoAs; Linoleic acid (LA) metabolism; alpha-linolenic acid (ALA) metabolism	Cholesterol metabolism with Bloch and Kandutsch-Russell pathways; Omega-3 / omega-6 fatty acid synthesis; Omega-9 fatty acid synthesis; Elongation of (very) long chain fatty acids	7	100	4.20084e-17			214.5		36.5	n/a	n/a	High	High	High	High	High	High	1
FALSE	High	Master Protein	Q8VCG4	Complement component C8 gamma chain OS=Mus musculus OX=10090 GN=C8g PE=1 SV=1	0	6.136	24	3	6	3	202	22.5	9.25	0.52	3	stress response;other biological processes	non-structural extracellular;plasma membrane;other membranes	other molecular function	Pf00061	69379	C8g	mmu:69379; Q8VCG4	ENSMUSG00000015083	Regulation of Complement cascade; Terminal pathway of complement		2	100	4.20084e-17			116.1		35.65	High	n/a	n/a	n/a	Peak Found	Peak Found	Peak Found	n/a	1
FALSE	High	Master Protein	O35601	FYN-binding protein 1 OS=Mus musculus OX=10090 GN=Fyb1 PE=1 SV=2	0	10.36	6	4	8	4	819	90	6.98	1	4	signal transduction;other biological processes	plasma membrane;other membranes;cytosol;nucleus;other cell component	other molecular function	Pf07653, Pf14603	23880	Fyb1	mmu:23880; O35601; Q9Z2H3	ENSMUSG00000022148	Generation of second messenger molecules; Signal regulatory protein family interactions		2	100	4.20084e-17			216.4		35.22	High	n/a	High	n/a	Peak Found	Peak Found	n/a	n/a	1
FALSE	High	Master Protein	P52825	Carnitine O-palmitoyltransferase 2, mitochondrial OS=Mus musculus OX=10090 GN=Cpt2 PE=1 SV=2	0	17.842	15	9	25	9	658	73.9	8.37	3.29	9	other metabolic processes;developmental processes;other biological processes	other membranes;mitochondrion;nucleus	other molecular function	Pf00755	12896	Cpt2	mmu:12896; P52825; Q3TFS0	ENSMUSG00000028607	Carnitine metabolism	Fatty acid beta-oxidation; PPAR signaling pathway; Mitochondrial long chain fatty acid beta-oxidation	4	100	4.20084e-17			191.2		34.61	High	High	High	High	High	High	n/a	Peak Found	1
FALSE	High	Master Protein	B9EJ80	PDZ domain-containing protein 8 OS=Mus musculus OX=10090 GN=Pdzd8 PE=1 SV=1	0	17.103	12	12	24	12	1147	127.7	6.04	2.08	12	cell organization and biogenesis;transport;other biological processes	other membranes;mitochondrion;ER/Golgi;other cell component	other molecular function	Pf00130, Pf17820	107368	Pdzd8	B9EJ80; mmu:107368; Q3UMB1	ENSMUSG00000074746			0	100	4.20084e-17			105.2		33.66	High	n/a	High	High	Medium	Peak Found	Peak Found	Peak Found	1
FALSE	High	Master Protein	E9Q9B0	Kinesin-like protein KIF1C OS=Mus musculus OX=10090 GN=Kif1c PE=1 SV=1	0	27.625	9	10	64	6	1112	123.7	6.93	12.91	10	other biological processes		cytoskeletal activity;other molecular function	Pf00225, Pf00498, Pf16183		Kif1c	E9Q9B0	ENSMUSG00000020821			0	100	4.20084e-17			251.9		32.94	High	n/a	High	n/a	High	High	Peak Found	n/a	1
FALSE	High	Master Protein	Q5RJH2	Multiple C2 and transmembrane domain-containing protein 2 OS=Mus musculus OX=10090 GN=Mctp2 PE=2 SV=1	0	12.281	10	7	31	7	878	100.1	7.09	5.54	7	other biological processes	other membranes;cytosol;ER/Golgi;nucleus	other molecular function	Pf00168, Pf08372	244049	Mctp2	mmu:244049; Q5RJH2	ENSMUSG00000032776			0	100	4.20084e-17			193.4		32.93	High	High	High	High	High	High	High	n/a	1
FALSE	High	Master Protein	S4R1D4	Protein tyrosine phosphatase, receptor type, f polypeptide (PTPRF),-interacting protein (liprin), alpha 1 (Fragment) OS=Mus musculus OX=10090 GN=Ppfia1 PE=1 SV=1	0	17.907	17	7	19	2	562	62.3	7.25	2.11	7	cell organization and biogenesis;other biological processes	cytosol;other cell component		Pf00536		Ppfia1	S4R1D4	ENSMUSG00000037519			0	100	4.20084e-17			210.3		32.46	High	n/a	n/a	n/a	Peak Found	High	Peak Found	Peak Found	1
FALSE	High	Master Protein	P11031	Activated RNA polymerase II transcriptional coactivator p15 OS=Mus musculus OX=10090 GN=Sub1 PE=1 SV=3	0	5.584	26	3	14	3	127	14.4	9.6	2.92	3	cell organization and biogenesis;RNA metabolism OR transcription;other metabolic processes;signal transduction;other biological processes	nucleus;other cell component	nucleic acid binding activity;other molecular function	Pf02229	20024	Sub1	mmu:20024; P11031; Q3UJR5; Q543N2	ENSMUSG00000022205			0	100	4.20084e-17			72.4		32.18	Peak Found	Peak Found	High	Peak Found	Peak Found	High	Medium	n/a	1
FALSE	High	Master Protein	Q91WQ5	TAF5-like RNA polymerase II p300/CBP-associated factor-associated factor 65 kDa subunit 5L OS=Mus musculus OX=10090 GN=Taf5l PE=2 SV=1	0	13.897	17	8	24	8	589	65.9	5.92	1.76	8	other biological processes	nucleus;other cell component	other molecular function	Pf00400, Pf04494	102162	Taf5l	mmu:102162; Q8BTL5; Q91WQ5	ENSMUSG00000038697			0	100	4.20084e-17			143.2		31.98	High	n/a	High	High	Peak Found	High	Peak Found	n/a	1
FALSE	High	Master Protein	Q6A009	E3 ubiquitin-protein ligase listerin OS=Mus musculus OX=10090 GN=Ltn1 PE=1 SV=3	0	10.23	5	8	19	8	1767	198.8	6.55	1.84	8	cell organization and biogenesis;protein metabolism;other metabolic processes	cytosol;translational apparatus;other cell component	translation activity;other molecular function		78913	Ltn1	E9QN94; mmu:78913; Q6A009; Q6PIW6; Q8BZ44	ENSMUSG00000052299	Antigen processing: Ubiquitination & Proteasome degradation		1	100	4.20084e-17			182.2		31.74	High	High	High	Medium	Peak Found	High	Peak Found	High	1
FALSE	High	Master Protein	Q8CDM8	Protein FAM160B1 OS=Mus musculus OX=10090 GN=Fam160b1 PE=1 SV=2	0	19.412	15	10	18	10	764	86	5.25	2.38	10				Pf10257, Pf19311, Pf19314	226252	Fhip2a	mmu:226252; Q3T9P9; Q68FM8; Q6P5D5; Q80TB5; Q8C8M2; Q8CDM8; Q8R1V3	ENSMUSG00000033478			0	100	4.20084e-17			229.3		31.08	n/a	n/a	n/a	n/a	High	Peak Found	Peak Found	High	1
FALSE	High	Master Protein	Q9CQS5	Serine/threonine-protein kinase RIO2 OS=Mus musculus OX=10090 GN=Riok2 PE=1 SV=1	0	13.018	12	5	27	5	547	62.5	6.43	2.24	5	protein metabolism;RNA metabolism OR transcription;other metabolic processes;other biological processes	cytosol;nucleus;other cell component	kinase activity;other molecular function	Pf01163, Pf09202	67045	Riok2	mmu:67045; Q91XF3; Q9CQS5	ENSMUSG00000116564	Major pathway of rRNA processing in the nucleolus and cytosol		1	100	4.20084e-17			185.3		30.76	High	High	High	n/a	High	High	High	High	1
FALSE	High	Master Protein	Q80TN4	DnaJ homolog subfamily C member 16 OS=Mus musculus OX=10090 GN=Dnajc16 PE=1 SV=2	0	24.442	20	12	42	12	772	89.1	7.55	4.25	12	cell organization and biogenesis;other metabolic processes	other membranes;ER/Golgi		Pf00085, Pf00226	214063	Dnajc16	mmu:214063; Q80TN4; Q811G1; Q8BHI2	ENSMUSG00000040697			0	100	4.20084e-17			108.4		30.71	High	High	High	High	High	High	Peak Found	High	1
FALSE	High	Master Protein	B2RT41	Zinc finger, C3H1-type-containing OS=Mus musculus OX=10090 GN=Zfc3h1 PE=1 SV=1	0	22.346	5	9	22	9	1992	224.9	8.15	2.13	9	RNA metabolism OR transcription;other metabolic processes	nucleus;other cell component		Pf10650	216345	Zfc3h1	B2RT41; mmu:216345	ENSMUSG00000034163			0	100	4.20084e-17			155.3		29.92	High	High	High	High	Peak Found	n/a	Peak Found	n/a	1
FALSE	High	Master Protein	A2AJG0	Ribonuclease P protein subunit p38 OS=Mus musculus OX=10090 GN=Rpp38 PE=1 SV=1	0	13.01	24	6	40	6	280	31.2	9.73	6.46	6	RNA metabolism OR transcription;other metabolic processes	nucleus;other cell component	nucleic acid binding activity;other molecular function	Pf01248	227522	Rpp38	A2AJG0; mmu:227522	ENSMUSG00000049950			0	100	4.20084e-17			71.4		29.65	High	High	High	High	High	High	High	High	1
FALSE	High	Master Protein	Q99LR1	Lysophosphatidylserine lipase ABHD12 OS=Mus musculus OX=10090 GN=Abhd12 PE=1 SV=2	0	6.531	10	4	5	4	398	45.2	8.72	1.1	4	protein metabolism;other metabolic processes;other biological processes	plasma membrane;other membranes;mitochondrion;ER/Golgi;other cell component	other molecular function	Pf00561	76192	Abhd12	A2ANB4; mmu:76192; Q99LR1; Q99M06	ENSMUSG00000032046	Arachidonate production from DAG		1	100	4.20084e-17			85.8		29.61	High	n/a	n/a	n/a	Peak Found	High	Peak Found	Peak Found	1
FALSE	High	Master Protein	A0A6Q6Q7B9	Chloride channel protein OS=Mus musculus OX=10090 GN=Clcn3 PE=1 SV=1	0	5.174	3	3	8	3	818	90.8	6.28	2.22	3	transport	plasma membrane;other membranes;other cytoplasmic organelle	transporter activity;other molecular function	Pf00571, Pf00654	12725	Clcn3	A0A6Q6Q7B9; mmu:12725	ENSMUSG00000004319			0	100	4.20084e-17			185.1		29.15	High	High	High	n/a	Peak Found	Peak Found	High	n/a	1
FALSE	High	Master Protein	Q6P5D3	Putative ATP-dependent RNA helicase DHX57 OS=Mus musculus OX=10090 GN=Dhx57 PE=1 SV=2	0	11.113	6	7	21	6	1388	155.7	7.87	3.53	7			nucleic acid binding activity;other molecular function	Pf00270, Pf00271, Pf00642, Pf04408, Pf05773, Pf07717, Pf21010	106794	Dhx57	mmu:106794; Q3TS93; Q6NZK4; Q6P1B4; Q6P5D3; Q8BI63; Q8BIA2; Q8R360	ENSMUSG00000035051			0	100	4.20084e-17			287.1		29.13	n/a	n/a	High	n/a	Peak Found	Peak Found	High	n/a	1
FALSE	High	Master Protein	Q8K2C8	Glycerol-3-phosphate acyltransferase 4 OS=Mus musculus OX=10090 GN=Gpat4 PE=1 SV=1	0	12.061	16	6	16	5	456	52.1	9.35	1.91	6	other metabolic processes;transport;other biological processes	other membranes;ER/Golgi	other molecular function	Pf01553	102247	Gpat4	mmu:102247; Q3TF78; Q5QHR4; Q8K2C8	ENSMUSG00000031545	Synthesis of PA	Glycerolipids and glycerophospholipids; Glycerolipids and glycerophospholipids	3	100	4.20084e-17			120.3		29.02	High	High	High	n/a	Peak Found	High	Peak Found	n/a	1
FALSE	High	Master Protein	P56399	Ubiquitin carboxyl-terminal hydrolase 5 OS=Mus musculus OX=10090 GN=Usp5 PE=1 SV=1	0	16.402	12	9	21	9	858	95.8	5.01	3.09	9	protein metabolism;other biological processes	cytosol;nucleus	other molecular function	Pf00443, Pf00627, Pf02148, Pf17807	22225	Usp5	mmu:22225; P56399	ENSMUSG00000038429	Ub-specific processing proteases; Synthesis of active ubiquitin: roles of E1 and E2 enzymes		2	100	4.20084e-17			75.2		29.01	High	High	High	n/a	Peak Found	High	High	n/a	1
FALSE	High	Master Protein	Q3TWL2	Type 1 phosphatidylinositol 4,5-bisphosphate 4-phosphatase OS=Mus musculus OX=10090 GN=Pip4p1 PE=1 SV=1	0	5.144	15	3	12	3	284	30	8.82	1.06	3	cell organization and biogenesis;other metabolic processes;stress response;other biological processes	plasma membrane;other membranes;other cytoplasmic organelle	other molecular function	Pf09788	219024	Pip4p1	mmu:219024; Q3TWL2	ENSMUSG00000035953	PI5P Regulates TP53 Acetylation; Synthesis of PIPs in the nucleus		2	100	4.20084e-17			156.9		28.99	n/a	n/a	n/a	n/a	High	High	Peak Found	High	1
FALSE	High	Master Protein	Q9WVM3	Anaphase-promoting complex subunit 7 OS=Mus musculus OX=10090 GN=Anapc7 PE=1 SV=3	0	7.321	8	4	9	4	565	63	5.72	1.22	4	cell cycle OR cell proliferation;protein metabolism;other metabolic processes;developmental processes;other biological processes	cytoskeleton;nucleus;other cell component	other molecular function	Pf13181	56317	Anapc7	mmu:56317; Q3UBM7; Q8BSR2; Q91W13; Q9WVM3	ENSMUSG00000029466	Antigen processing: Ubiquitination & Proteasome degradation; Inactivation of APC/C via direct inhibition of the APC/C complex; APC/C:Cdc20 mediated degradation of Cyclin B; Autodegradation of Cdh1 by Cdh1:APC/C; APC/C:Cdc20 mediated degradation of Securin; APC/C:Cdh1 mediated degradation of Cdc20 and other APC/C:Cdh1 targeted proteins in late mitosis/early G1; Cdc20:Phospho-APC/C mediated degrada…		16	100	4.20084e-17			161.8		28.41	High	n/a	High	n/a	High	High	High	n/a	1
FALSE	High	Master Protein	Q99K48	Non-POU domain-containing octamer-binding protein OS=Mus musculus OX=10090 GN=Nono PE=1 SV=3	0	7.72	7	3	15	3	473	54.5	8.95	2.1	3	DNA metabolism;RNA metabolism OR transcription;other metabolic processes;stress response;other biological processes	nucleus;other cell component	nucleic acid binding activity;other molecular function	Pf00076, Pf08075	53610	Nono	mmu:53610; Q63887; Q99K48; Q9CYQ4; Q9DBP2	ENSMUSG00000031311		mRNA processing	1	100	4.20084e-17			93.9		28.25	High	n/a	High	n/a	High	Peak Found	Peak Found	Peak Found	1
FALSE	High	Master Protein	Q8BJL0	SWI/SNF-related matrix-associated actin-dependent regulator of chromatin subfamily A-like protein 1 OS=Mus musculus OX=10090 GN=Smarcal1 PE=1 SV=1	0	6.51	5	4	15	4	910	100.8	8.9	1.08	4	cell organization and biogenesis;DNA metabolism;other metabolic processes;stress response;other biological processes	nucleus;other cell component	nucleic acid binding activity;other molecular function	Pf00176, Pf00271, Pf07443	54380	Smarcal1	mmu:54380; Q3TEQ9; Q3U4W0; Q3V3A8; Q8BJL0; Q8BVK7; Q8BXW4; Q8K309; Q9EQK8; Q9QYC4	ENSMUSG00000039354		Primary focal segmental glomerulosclerosis (FSGS)	1	100	4.20084e-17			144.7		28.22	n/a	High	High	High	Peak Found	High	High	n/a	1
FALSE	High	Master Protein	Q9JJZ4	Ubiquitin-conjugating enzyme E2 J1 OS=Mus musculus OX=10090 GN=Ube2j1 PE=1 SV=2	0	5.882	12	3	11	3	318	35	6.99	2	3	protein metabolism;other metabolic processes;stress response;other biological processes	other membranes;ER/Golgi;nucleus	other molecular function	Pf00179	56228	Ube2j1	mmu:56228; Q9DC92; Q9JJZ4	ENSMUSG00000028277	Antigen processing: Ubiquitination & Proteasome degradation	Parkinson's disease	2	100	4.20084e-17			174.8		27.95	High	High	n/a	n/a	Peak Found	Peak Found	Peak Found	Peak Found	1
FALSE	High	Master Protein	Q3UQA7	Selenoprotein H OS=Mus musculus OX=10090 GN=Selenoh PE=1 SV=2	0	5.973	27	3	10	3	116	13	9.8	2.33	3		ER/Golgi		Pf10262	72657	Selenoh	mmu:72657; Q3UQA7; Q7TNQ0	ENSMUSG00000076437		Selenium metabolism / selenoproteins	1	100	4.20084e-17			153.6		27.74	n/a	n/a	High	n/a	Peak Found	High	Peak Found	High	1
FALSE	High	Master Protein	Q91WL5	Cytochrome P450 4A12A OS=Mus musculus OX=10090 GN=Cyp4a12a PE=1 SV=2	0	90.265	46	23	151	7	508	58.3	9.13	53.92	23	other metabolic processes;developmental processes	non-structural extracellular;plasma membrane;other membranes;ER/Golgi;other cell component	other molecular function	Pf00067	277753	Cyp4a12a	A2A973; mmu:277753; Q3UNE4; Q6P931; Q8N7N3; Q91WL5	ENSMUSG00000066071	Fatty acids; Miscellaneous substrates; Eicosanoids; Synthesis of Leukotrienes (LT) and Eoxins (EX)	PPAR signaling pathway; Eicosanoid metabolism via cyclooxygenases (COX); Eicosanoid metabolism via cytochrome P450 monooxygenases	7	100	4.20084e-17			48.5		27.46	High	High	n/a	n/a	High	High	n/a	n/a	1
FALSE	High	Master Protein	B2RXX0	Nek1 protein OS=Mus musculus OX=10090 GN=Nek1 PE=1 SV=1	0	7.694	5	5	8	5	1275	144.2	5.71	0.82	5	cell organization and biogenesis	cytosol;cytoskeleton;nucleus	kinase activity;other molecular function	Pf00069	18004	Nek1	B2RXX0	ENSMUSG00000031644			0	100	4.20084e-17			262.5		26.93	High	n/a	High	n/a	Peak Found	Peak Found	Peak Found	Peak Found	1
FALSE	High	Master Protein	A0A0R4J079	Golgi resident protein GCP60 OS=Mus musculus OX=10090 GN=Acbd3 PE=1 SV=1	0	6.394	9	4	19	4	525	60.1	5.05	2.25	4		other membranes;ER/Golgi	other molecular function	Pf00887, Pf13897	170760	Acbd3	A0A0R4J079; mmu:170760	ENSMUSG00000026499			0	100	4.20084e-17			133.6		26.38	Medium	High	n/a	n/a	High	High	High	High	1
FALSE	High	Master Protein	Q3U9N9	Monocarboxylate transporter 10 OS=Mus musculus OX=10090 GN=Slc16a10 PE=1 SV=1	0	5.868	5	3	11	3	512	55.3	8.06	5.07	3	cell-cell signaling;other metabolic processes;transport	plasma membrane;other membranes;other cell component	transporter activity	Pf06779	72472	Slc16a10	mmu:72472; Q3TNJ1; Q3U9N9; Q3UAN9; Q8BWR7	ENSMUSG00000019838	Amino acid transport across the plasma membrane		1	100	4.20084e-17			125.6		26.22	Peak Found	Peak Found	Peak Found	Peak Found	High	Peak Found	High	Peak Found	1
FALSE	High	Master Protein	Q8VE47	Ubiquitin-like modifier-activating enzyme 5 OS=Mus musculus OX=10090 GN=Uba5 PE=1 SV=2	0	9.041	18	5	19	5	403	44.8	4.96	4.76	5	cell organization and biogenesis;protein metabolism;other metabolic processes;stress response;other biological processes	other membranes;cytosol;ER/Golgi;nucleus;other cell component	other molecular function	Pf00899	66663	Uba5	mmu:66663; Q3TG27; Q3U8X9; Q3U9E7; Q8VE47; Q9CYD6	ENSMUSG00000032557	Antigen processing: Ubiquitination & Proteasome degradation		1	100	4.20084e-17			82.9		25.98	High	High	n/a	High	High	High	High	High	1
FALSE	High	Master Protein	Q9Z2X8	Kelch-like ECH-associated protein 1 OS=Mus musculus OX=10090 GN=Keap1 PE=1 SV=1	0	10.733	7	5	27	5	624	69.5	6.44	3.68	5	protein metabolism;other metabolic processes;stress response;developmental processes;other biological processes	cytosol;cytoskeleton;ER/Golgi;nucleus;other cell component	other molecular function	Pf00651, Pf01344, Pf07707	50868	Keap1	mmu:50868; Q3U243; Q3U8N7; Q547S3; Q6ZQI6; Q8BQY3; Q9Z2X8	ENSMUSG00000003308	Neddylation; Ub-specific processing proteases; Antigen processing: Ubiquitination & Proteasome degradation; KEAP1-NFE2L2 pathway	Transcriptional activation by Nfe2l2 in response to phytochemicals; Oxidative stress and redox pathway	6	100	4.20084e-17			1.3		25.75	High	High	High	n/a	High	High	Medium	n/a	1
FALSE	High	Master Protein	Q91ZH7	Phospholipase ABHD3 OS=Mus musculus OX=10090 GN=Abhd3 PE=1 SV=1	0	12.116	20	7	20	7	411	46.2	7.49	2.53	7	other metabolic processes	other membranes	other molecular function	Pf00561	106861	Abhd3	mmu:106861; Q3UNF7; Q91ZH7	ENSMUSG00000002475	Synthesis of PC		1	100	4.20084e-17			218		25.13	High	n/a	High	n/a	Peak Found	High	High	High	1
FALSE	High	Master Protein	O35657	Sialidase-1 OS=Mus musculus OX=10090 GN=Neu1 PE=1 SV=1	0	5.599	10	4	15	4	409	44.6	6.02	1.54	4	other metabolic processes;other biological processes	plasma membrane;other membranes;other cytoplasmic organelle;other cell component	other molecular function		18010	Neu1	mmu:18010; O35657; O55220; Q99KG9	ENSMUSG00000007038	Neutrophil degranulation; Glycosphingolipid catabolism; Sialic acid metabolism		3	100	4.20084e-17			131.1		25.04	High	n/a	n/a	n/a	High	High	n/a	Peak Found	1
FALSE	High	Master Protein	A0A0U1RPL0	Ataxin-2-like protein OS=Mus musculus OX=10090 GN=Atxn2l PE=1 SV=1	0	11.955	6	7	21	7	1096	115.2	8.66	2.83	7	RNA metabolism OR transcription;other metabolic processes	other membranes;cytosol;nucleus;other cell component	nucleic acid binding activity	Pf06741, Pf07145, Pf14438	233871	Atxn2l	A0A0U1RPL0	ENSMUSG00000032637			0	100	4.20084e-17			93.7		24.74	High	n/a	High	n/a	High	High	High	n/a	1
FALSE	High	Master Protein	Q8K389	CDK5 regulatory subunit-associated protein 2 OS=Mus musculus OX=10090 GN=Cdk5rap2 PE=1 SV=3	0	12.899	4	7	14	5	1822	205.8	5.3	2.31	7	cell cycle OR cell proliferation;cell organization and biogenesis;developmental processes;other biological processes	cytosol;cytoskeleton;ER/Golgi;other cell component	cytoskeletal activity;nucleic acid binding activity;other molecular function	Pf07989	214444	Cdk5rap2	A2AVA1; mmu:214444; Q6PCN1; Q6ZPL0; Q8K389	ENSMUSG00000039298	Anchoring of the basal body to the plasma membrane; Regulation of PLK1 Activity at G2/M Transition; Loss of Nlp from mitotic centrosomes; Recruitment of mitotic centrosome proteins and complexes; Recruitment of NuMA to mitotic centrosomes; AURKA Activation by TPX2		7	100	4.20084e-17			185.4		24.66	High	n/a	n/a	n/a	Peak Found	Peak Found	Peak Found	Peak Found	1
FALSE	High	Master Protein	D3Z0B3	Acetyl-CoA carboxylase 2 (Fragment) OS=Mus musculus OX=10090 GN=Acacb PE=1 SV=1	0	72.363	64	10	619	1	146	16.5	9.72	286.6	10			other molecular function	Pf00289		Acacb	D3Z0B3	ENSMUSG00000042010			0	100	4.20084e-17			167.8		23.92	n/a	n/a	n/a	n/a	High	High	Medium	Peak Found	1
FALSE	High	Master Protein	Q5SQX6	Cytoplasmic FMR1-interacting protein 2 OS=Mus musculus OX=10090 GN=Cyfip2 PE=1 SV=2	0	112.748	21	24	310	4	1253	145.6	7.05	99.01	24	cell adhesion;cell organization and biogenesis;developmental processes;other biological processes	nucleus;other cell component	other molecular function	Pf05994, Pf07159	76884	Cyfip2	mmu:76884; Q3UH21; Q3UHS8; Q5SQX6; Q8BSW0; Q8CHA9; Q924D3; Q9R181	ENSMUSG00000020340	Regulation of actin dynamics for phagocytic cup formation; RAC1 GTPase cycle; VEGFA-VEGFR2 Pathway; RHO GTPases Activate WASPs and WAVEs	Regulation of actin cytoskeleton	5	100	4.20084e-17			138.5		23.84	High	High	High	High	Peak Found	High	High	High	1
FALSE	High	Master Protein	Q3V384	AFG1-like ATPase OS=Mus musculus OX=10090 GN=Afg1l PE=1 SV=1	0	22.799	29	10	40	10	480	54.3	8.03	7.68	10	cell organization and biogenesis;protein metabolism;other metabolic processes	other membranes;mitochondrion;other cell component	other molecular function	Pf03969	215951	Afg1l	mmu:215951; Q3V384; Q5EBH5; Q8K1E9	ENSMUSG00000038302			0	100	4.20084e-17			99.4		23.47	High	High	High	High	High	Medium	High	High	1
FALSE	High	Master Protein	B2RUR8	OTU domain-containing protein 7B OS=Mus musculus OX=10090 GN=Otud7b PE=1 SV=1	0	7.816	8	5	8	5	840	91.9	6.86	0.78	5	protein metabolism;other metabolic processes;developmental processes;other biological processes	nucleus;other cell component	nucleic acid binding activity;other molecular function	Pf01754, Pf02338	229603	Otud7b	B2RUR8; mmu:229603; Q8CFS0	ENSMUSG00000038495	Ovarian tumor domain proteases; TNFR1-induced proapoptotic signaling; Regulation of TNFR1 signaling; TNFR1-induced NF-kappa-B signaling pathway		4	100	4.20084e-17			81.5		22.84	High	n/a	High	High	High	Peak Found	High	n/a	1
FALSE	High	Master Protein	Q04736	Tyrosine-protein kinase Yes OS=Mus musculus OX=10090 GN=Yes1 PE=1 SV=3	0	14.71	12	7	47	3	541	60.6	6.64	11.41	7	other metabolic processes;stress response;signal transduction;other biological processes	plasma membrane;other membranes;cytosol;cytoskeleton;ER/Golgi;other cell component	signal transduction activity or receptor binding;kinase activity;other molecular function	Pf00017, Pf00018, Pf07714	22612	Yes1	mmu:22612; Q04736	ENSMUSG00000014932	FCGR activation; Signaling by ERBB2; EPHB-mediated forward signaling; EPHA-mediated growth cone collapse; EPH-ephrin mediated repulsion of cells; Regulation of signaling by CBL; Regulation of KIT signaling; PECAM1 interactions; CD28 co-stimulation; CTLA4 inhibitory signaling	Kit receptor signaling pathway; Alpha 6 beta 4 integrin signaling pathway	13	100	4.20084e-17			224.6		22.82	High	Peak Found	High	Peak Found	High	High	Peak Found	n/a	1
FALSE	High	Master Protein	A0A087WRT5	Protein FAM135A OS=Mus musculus OX=10090 GN=Fam135a PE=1 SV=1	0	20.173	10	11	45	10	1310	145.3	5.33	5.32	11				Pf05057, Pf12394		Fam135a	A0A087WRT5	ENSMUSG00000026153			0	100	4.20084e-17			319.6		21.07	High	High	High	High	High	High	High	Peak Found	1
FALSE	High	Master Protein	Q4VAA2	Protein CDV3 OS=Mus musculus OX=10090 GN=Cdv3 PE=1 SV=2	0	11.264	27	5	15	5	281	29.7	6.1	3.82	5		plasma membrane;other membranes;cytosol;other cell component		Pf15359	321022	Cdv3	mmu:321022; Q4VAA2; Q6P6L7; Q920C7; Q920I4	ENSMUSG00000032803			0	100	4.20084e-17			129.5		20.7	High	High	n/a	n/a	High	High	High	n/a	1
FALSE	High	Master Protein	Q8BFY6	Peflin OS=Mus musculus OX=10090 GN=Pef1 PE=1 SV=1	0	6.262	16	4	8	4	275	29.2	6.3	0.89	4	cell organization and biogenesis;transport;developmental processes;other biological processes	other membranes;ER/Golgi;other cell component	other molecular function	Pf13405, Pf13499	67898	Pef1	mmu:67898; Q8BFY6; Q8VCT5; Q9CYW8; Q9D934	ENSMUSG00000028779			0	100	4.20084e-17			174.5		20.61	n/a	n/a	n/a	High	Peak Found	Peak Found	n/a	Peak Found	1
FALSE	High	Master Protein	Q05915	GTP cyclohydrolase 1 OS=Mus musculus OX=10090 GN=Gch1 PE=1 SV=1	0	11.753	38	6	12	6	241	27	8.27	2.41	6	cell organization and biogenesis;other metabolic processes;stress response;other biological processes	other membranes;cytosol;nucleus;other cell component	other molecular function	Pf01227	14528	Gch1	mmu:14528; Q05915	ENSMUSG00000037580	Tetrahydrobiopterin (BH4) synthesis, recycling, salvage and regulation		1	100	4.20084e-17			102.5		20.42	High	n/a	n/a	n/a	High	Peak Found	High	n/a	1
FALSE	High	Master Protein	A0A5F8MPF2	Tensin-3 OS=Mus musculus OX=10090 GN=Tns3 PE=1 SV=1	0	11.595	3	5	21	3	1589	171.7	7.2	2.4	5	other metabolic processes	cytosol;other cell component	other molecular function	Pf00017, Pf00130, Pf08416, Pf10409		Tns3	A0A5F8MPF2	ENSMUSG00000020422			0	100	4.20084e-17			88.9		19.78	High	n/a	High	n/a	Peak Found	Peak Found	Medium	n/a	1
FALSE	High	Master Protein	P42230	Signal transducer and activator of transcription 5A OS=Mus musculus OX=10090 GN=Stat5a PE=1 SV=1	0	12.69	11	8	27	8	793	90.8	6.39	1.93	8	cell cycle OR cell proliferation;RNA metabolism OR transcription;other metabolic processes;stress response;transport;developmental processes;signal transduction;other biological processes	cytosol;nucleus;other cell component	nucleic acid binding activity;other molecular function	Pf00017, Pf01017, Pf02864, Pf02865, Pf21354	20850	Stat5a	mmu:20850; P42230	ENSMUSG00000004043	Signaling by SCF-KIT; Downstream signal transduction; Interleukin-20 family signaling; Interleukin-7 signaling; Interleukin-3, Interleukin-5 and GM-CSF signaling; Interleukin-2 signaling; Nuclear signaling by ERBB4; Growth hormone receptor signaling; Interleukin-9 signaling; Interleukin-15 signaling; Interleukin-21 signaling	IL-9 signaling pathway; EPO receptor signaling; ErbB signaling pathway; IL-5 signaling pathway; White fat cell differentiation; IL-7 signaling pathway; Tyrobp causal network in microglia; IL-3 signaling pathway; IL-6 signaling pathway; Kit receptor signaling pathway; Adipogenesis genes; IL-2 signaling pathway; EGFR1 signaling pathway	24	100	4.20084e-17			142.9		19.57	High	High	High	n/a	High	Peak Found	n/a	Peak Found	1
FALSE	High	Master Protein	Q61550	Double-strand-break repair protein rad21 homolog OS=Mus musculus OX=10090 GN=Rad21 PE=1 SV=3	0	14.262	14	7	11	7	635	72	4.64	1.39	7	cell cycle OR cell proliferation;cell organization and biogenesis;DNA metabolism;stress response;other biological processes	cytosol;nucleus;other cell component	nucleic acid binding activity;other molecular function	Pf04824, Pf04825	19357	Rad21	mmu:19357; P70219; Q3TQ09; Q61550; Q810A8; Q91VB9; Q9DBU4	ENSMUSG00000022314	SUMOylation of DNA damage response and repair proteins; Separation of Sister Chromatids; Resolution of Sister Chromatid Cohesion; Establishment of Sister Chromatid Cohesion; Cohesin Loading onto Chromatin	mRNA processing	6	100	4.20084e-17			288.8		19.48	High	n/a	High	High	n/a	Peak Found	Peak Found	n/a	1
FALSE	High	Master Protein	E9QM77	Ataxin-2 OS=Mus musculus OX=10090 GN=Atxn2 PE=1 SV=1	0	13.48	9	9	9	9	1286	136.4	9.54	0.76	9		cytosol	nucleic acid binding activity	Pf06741, Pf07145, Pf14438	20239	Atxn2	E9QM77; mmu:20239	ENSMUSG00000042605		Parkinson's disease	1	100	4.20084e-17			294.5		19.36	High	Peak Found	High	Peak Found	Peak Found	Peak Found	Peak Found	Peak Found	1
FALSE	High	Master Protein	Q14AX6	Cyclin-dependent kinase 12 OS=Mus musculus OX=10090 GN=Cdk12 PE=1 SV=2	0	40.744	13	15	67	10	1484	163.6	9.47	15.07	15	protein metabolism;RNA metabolism OR transcription;other metabolic processes;other biological processes	nucleus;other cell component	kinase activity;other molecular function	Pf00069	69131	Cdk12	A2A530; A2A531; B1AQH7; mmu:69131; Q14AX6; Q6ZQ27; Q8R457	ENSMUSG00000003119	TP53 Regulates Transcription of DNA Repair Genes		1	100	4.20084e-17			95.9		19.12	High	n/a	High	n/a	High	Peak Found	n/a	n/a	1
FALSE	High	Master Protein	Q6EDY6	F-actin-uncapping protein LRRC16A OS=Mus musculus OX=10090 GN=Carmil1 PE=1 SV=2	0	15.532	11	13	30	13	1374	151.8	7.8	2.79	13	cell organization and biogenesis;other metabolic processes;transport;other biological processes	plasma membrane;other membranes;cytosol;cytoskeleton;nucleus;other cytoplasmic organelle;other cell component	other molecular function	Pf13516, Pf16000, Pf17888	68732	Carmil1	mmu:68732; Q5NCM0; Q6EDY6; Q8BQ45; Q8BRS5; Q91YZ6	ENSMUSG00000021338	Factors involved in megakaryocyte development and platelet production		1	100	4.20084e-17			163.4		18.43	High	High	High	High	High	High	Peak Found	n/a	1
FALSE	High	Master Protein	F6ZDS4	Nucleoprotein TPR OS=Mus musculus OX=10090 GN=Tpr PE=1 SV=1	0	29.525	8	17	45	17	2431	273.8	5.03	4.85	17	cell cycle OR cell proliferation;other metabolic processes;stress response;transport;signal transduction;other biological processes	other membranes;cytoskeleton;nucleus;other cell component	cytoskeletal activity;nucleic acid binding activity;other molecular function	Pf07926	108989	Tpr	F6ZDS4; mmu:108989; Q8R4A0; Q921B9	ENSMUSG00000006005	Transport of the SLBP independent Mature mRNA; Transport of the SLBP Dependant Mature mRNA; Transport of Mature mRNA Derived from an Intronless Transcript; Transport of Mature mRNA derived from an Intron-Containing Transcript; Regulation of Glucokinase by Glucokinase Regulatory Protein; snRNP Assembly; SUMOylation of DNA damage response and repair proteins; SUMOylation of ubiquitinylation protein…		15	100	4.20084e-17			87.1		18.17	High	High	High	High	Peak Found	High	High	High	1
FALSE	High	Master Protein	Q9JHR7	Insulin-degrading enzyme OS=Mus musculus OX=10090 GN=Ide PE=1 SV=1	0	18.766	13	12	32	12	1019	117.7	6.54	3.09	12	protein metabolism;other metabolic processes;stress response;other biological processes	non-structural extracellular;plasma membrane;other membranes;cytosol;other cytoplasmic organelle;other cell component	other molecular function	Pf00675, Pf05193, Pf16187		Ide	Q9JHR7		Ub-specific processing proteases; Insulin receptor recycling; Peroxisomal protein import		3	100	4.20084e-17			125.8		18.11	High	n/a	High	n/a	High	High	Peak Found	Medium	1
FALSE	High	Master Protein	Q9Z2V5	Histone deacetylase 6 OS=Mus musculus OX=10090 GN=Hdac6 PE=1 SV=3	0	10.331	5	4	12	4	1149	125.7	5.78	1.74	4	cell organization and biogenesis;protein metabolism;other metabolic processes;stress response;transport;developmental processes;other biological processes	plasma membrane;other membranes;cytosol;cytoskeleton;nucleus;other cell component	cytoskeletal activity;nucleic acid binding activity;other molecular function	Pf00850, Pf02148	15185	Hdac6	B1AUA6; mmu:15185; Q9Z2V5	ENSMUSG00000031161	Cilium Assembly; Aggrephagy; Notch-HLH transcription pathway; HSF1 activation	Estrogen signaling; Neural crest differentiation	6	100	4.20084e-17			172.1		18.11	High	n/a	n/a	High	Peak Found	High	High	High	1
FALSE	High	Master Protein	P11589	Major urinary protein 2 OS=Mus musculus OX=10090 GN=Mup2 PE=1 SV=1	0	15.698	41	6	24	2	180	20.7	5.11	4.21	6	other metabolic processes;signal transduction;other biological processes	non-structural extracellular;cytosol;nucleus	kinase activity;other molecular function	Pf00061		Mup2	P11589; Q99JF6				0	100	4.20084e-17			200.8		17.93	n/a	n/a	n/a	High	Peak Found	Peak Found	n/a	n/a	1
FALSE	High	Master Protein	P10833	Ras-related protein R-Ras OS=Mus musculus OX=10090 GN=Rras PE=1 SV=1	0	11.89	28	5	29	3	218	23.7	6.79	4.71	5	developmental processes;signal transduction;other biological processes	plasma membrane;other membranes;cytosol	other molecular function	Pf00071	20130	Rras	mmu:20130; P10833	ENSMUSG00000038387	Sema4D mediated inhibition of cell attachment and migration	Mechanisms associated with pluripotency; G protein signaling pathways; Mapk cascade; Novel Jun-Dmp1 pathway; Regulation of actin cytoskeleton	6	100	4.20084e-17			193.3		17.62	High	n/a	High	n/a	High	High	High	n/a	1
FALSE	High	Master Protein	Q80U93	Nuclear pore complex protein Nup214 OS=Mus musculus OX=10090 GN=Nup214 PE=1 SV=2	0	10.195	2	4	16	4	2085	212.8	7.08	2.28	4	other metabolic processes;transport;other biological processes	nucleus	other molecular function		227720	Nup214	A2ATN2; mmu:227720; Q80U93	ENSMUSG00000001855	Transport of the SLBP independent Mature mRNA; Transport of the SLBP Dependant Mature mRNA; Transport of Mature mRNA Derived from an Intronless Transcript; Transport of Mature mRNA derived from an Intron-Containing Transcript; Regulation of Glucokinase by Glucokinase Regulatory Protein; snRNP Assembly; SUMOylation of DNA damage response and repair proteins; SUMOylation of ubiquitinylation protein…		16	100	4.20084e-17			155.5		17.6	High	n/a	n/a	High	High	High	High	n/a	1
FALSE	High	Master Protein	Q8BVK9	Sp110 nuclear body protein OS=Mus musculus OX=10090 GN=Sp110 PE=1 SV=1	0	15.764	19	7	22	7	445	50.1	9.86	2.93	7	stress response;other biological processes	nucleus	nucleic acid binding activity;other molecular function	Pf01342, Pf03172	109032	Sp110	mmu:109032; Q05D41; Q3UCV7; Q80V00; Q8BVK9	ENSMUSG00000070034			0	100	4.20084e-17			62.2		17.42	High	n/a	High	High	n/a	Peak Found	High	n/a	1
FALSE	High	Master Protein	Q9DBR1	5'-3' exoribonuclease 2 OS=Mus musculus OX=10090 GN=Xrn2 PE=1 SV=1	0.006	2.531	4	3	7	3	951	108.6	7.59	0.6	3	DNA metabolism;RNA metabolism OR transcription;other metabolic processes;stress response;developmental processes;other biological processes	nucleus;other cell component	nucleic acid binding activity;other molecular function	Pf03159, Pf17846	24128	Xrn2	mmu:24128; Q3TI26; Q3TKF2; Q3UZT9; Q61489; Q99KS7; Q9DBR1	ENSMUSG00000027433	Major pathway of rRNA processing in the nucleolus and cytosol	mRNA processing	2	100	4.20084e-17			119.9		17.26	High	n/a	Medium	High	Peak Found	High	Peak Found	Peak Found	1
FALSE	High	Master Protein	Q80Y32	HMG box domain-containing 4 OS=Mus musculus OX=10090 GN=Hmgxb4 PE=1 SV=1	0	9.047	9	3	18	3	594	65.3	9.38	1.09	3		nucleus	nucleic acid binding activity;other molecular function	Pf00505, Pf13775	70823	Hmgxb4	mmu:70823; Q80Y32	ENSMUSG00000034518			0	100	4.20084e-17			133.1		17.23	Medium	High	High	n/a	n/a	Peak Found	High	n/a	1
FALSE	High	Master Protein	O70318	Band 4.1-like protein 2 OS=Mus musculus OX=10090 GN=Epb41l2 PE=1 SV=2	0	124.617	40	34	248	1	988	109.9	5.43	68.86	34	cell cycle OR cell proliferation;cell organization and biogenesis;other biological processes	plasma membrane;other membranes;cytoskeleton;nucleus;other cell component	cytoskeletal activity;other molecular function	Pf00373, Pf04382, Pf05902, Pf08736, Pf09379, Pf09380	13822	Epb41l2	G3X9B8; mmu:13822; O70318	ENSMUSG00000019978	Neurexins and neuroligins	Splicing factor NOVA regulated synaptic proteins	2	100	4.20084e-17			145.6		17.19	High	n/a	n/a	n/a	Peak Found	High	Peak Found	n/a	1
FALSE	High	Master Protein	Q9CZW4	Long-chain-fatty-acid--CoA ligase 3 OS=Mus musculus OX=10090 GN=Acsl3 PE=1 SV=2	0	10.859	8	5	29	4	720	80.4	8.54	6.59	5	cell organization and biogenesis;other metabolic processes;transport;developmental processes;other biological processes	plasma membrane;other membranes;mitochondrion;ER/Golgi;other cytoplasmic organelle;other cell component	other molecular function	Pf00501	74205	Acsl3	mmu:74205; Q8K1J7; Q9CZW4	ENSMUSG00000032883	Synthesis of very long-chain fatty acyl-CoAs; Intracellular metabolism of fatty acids regulates insulin secretion	Fatty acid beta-oxidation; PPAR signaling pathway; Fatty acid biosynthesis; Mitochondrial long chain fatty acid beta-oxidation; Cholesterol metabolism with Bloch and Kandutsch-Russell pathways; Omega-3 / omega-6 fatty acid synthesis; Omega-9 fatty acid synthesis	9	100	4.20084e-17			142.4		17.06	n/a	n/a	High	n/a	High	High	High	n/a	1
FALSE	High	Master Protein	Q8BM39	Pre-mRNA-splicing factor 18 OS=Mus musculus OX=10090 GN=Prpf18 PE=1 SV=1	0	8.728	17	5	29	5	342	39.9	8.15	6.22	5	cell organization and biogenesis;RNA metabolism OR transcription;other metabolic processes;other biological processes	nucleus		Pf02840, Pf08799	67229	Prpf18	mmu:67229; Q3UX46; Q8BM39; Q8BZ54	ENSMUSG00000039449	mRNA Splicing - Major Pathway	mRNA processing	2	100	4.20084e-17			157.5		17.05	High	n/a	High	n/a	High	High	High	High	1
FALSE	High	Master Protein	P97348	Rho-related GTP-binding protein RhoD OS=Mus musculus OX=10090 GN=Rhod PE=1 SV=1	0	12.199	37	6	34	6	210	23.5	8.18	5.39	6	cell adhesion;cell organization and biogenesis;signal transduction;other biological processes	plasma membrane;other membranes;cytosol;other cytoplasmic organelle	other molecular function	Pf00071	11854	Rhod	mmu:11854; O09104; P97348	ENSMUSG00000041845	RHO GTPases Activate Formins; RHOD GTPase cycle		2	100	4.20084e-17			142.1		16.91	High	High	High	High	Peak Found	High	High	High	1
FALSE	High	Master Protein	A0A1Y7VMN0	Rho-associated protein kinase 2 (Fragment) OS=Mus musculus OX=10090 GN=Rock2 PE=1 SV=1	0	23.885	9	12	39	7	1444	166.7	5.9	6.16	12	cell cycle OR cell proliferation;cell organization and biogenesis;other metabolic processes;signal transduction;other biological processes	plasma membrane;other membranes;cytosol;cytoskeleton;other cell component	kinase activity;other molecular function	Pf00069, Pf08912		Rock2	A0A1Y7VMN0	ENSMUSG00000020580		Spinal cord injury	1	100	4.20084e-17			164.2		16.61	High	Peak Found	Peak Found	High	Medium	Peak Found	High	Peak Found	1
FALSE	High	Master Protein	O35239	Tyrosine-protein phosphatase non-receptor type 9 OS=Mus musculus OX=10090 GN=Ptpn9 PE=1 SV=2	0	24.933	27	15	53	15	593	67.9	8.1	7.09	15	other metabolic processes;other biological processes	other cell component	other molecular function	Pf00102, Pf00650	56294	Ptpn9	mmu:56294; O35239; Q7TSK0	ENSMUSG00000032290			0	100	4.20084e-17			217.6		16.49	High	High	High	High	High	High	High	High	1
FALSE	High	Master Protein	A0A0B4J1E3	DNA-binding protein SMUBP-2 OS=Mus musculus OX=10090 GN=Ighmbp2 PE=1 SV=1	0.001	4.698	6	5	14	5	993	109.3	8.48	1.55	5	cell organization and biogenesis;RNA metabolism OR transcription	nucleus;other cell component	translation activity;nucleic acid binding activity;other molecular function	Pf01424, Pf01428, Pf13086, Pf13087, Pf21138	20589	Ighmbp2	A0A0B4J1E3; mmu:20589	ENSMUSG00000024831			0	100	4.20084e-17			141.6		16.43	High	Peak Found	High	Peak Found	High	Peak Found	Peak Found	Peak Found	1
FALSE	High	Master Protein	E9PYU8	E3 ubiquitin-protein ligase OS=Mus musculus OX=10090 GN=Smurf1 PE=1 SV=1	0	11.336	6	5	74	1	757	86.1	6.95	9.55	5	cell organization and biogenesis;protein metabolism;other metabolic processes;transport;signal transduction;other biological processes	plasma membrane;other membranes;mitochondrion;other cell component	signal transduction activity or receptor binding;other molecular function	Pf00168, Pf00397, Pf00632	75788	Smurf1	E9PYU8	ENSMUSG00000038780		Mechanisms associated with pluripotency	1	100	4.20084e-17			178.9		15.99	n/a	n/a	n/a	n/a	n/a	Peak Found	Peak Found	n/a	1
FALSE	High	Master Protein	Q8K4L0	ATP-dependent RNA helicase DDX54 OS=Mus musculus OX=10090 GN=Ddx54 PE=1 SV=1	0	12.124	8	6	10	6	874	97.7	10.01	1.66	6	RNA metabolism OR transcription;other metabolic processes;other biological processes	ER/Golgi;nucleus	signal transduction activity or receptor binding;nucleic acid binding activity;other molecular function	Pf00270, Pf00271, Pf08147	71990	Ddx54	mmu:71990; Q8K4L0	ENSMUSG00000029599			0	100	4.20084e-17			198.8		15.31	High	n/a	n/a	n/a	High	High	Medium	n/a	1
FALSE	High	Master Protein	Q8CI94	Glycogen phosphorylase, brain form OS=Mus musculus OX=10090 GN=Pygb PE=1 SV=3	0	34.362	13	10	60	6	843	96.7	6.73	30.18	10	other metabolic processes	other cell component	other molecular function	Pf00343	110078	Pygb	mmu:110078; Q8CI94; Q8K283	ENSMUSG00000033059	Neutrophil degranulation	Glycogen metabolism	2	100	4.20084e-17			221.8		14.75	High	Medium	n/a	n/a	High	High	High	n/a	1
FALSE	High	Master Protein	Q8BTY1	Kynurenine--oxoglutarate transaminase 1 OS=Mus musculus OX=10090 GN=Kyat1 PE=1 SV=1	0	14.692	24	8	43	7	424	47.5	6.95	5.16	8	other metabolic processes;other biological processes	cytosol;mitochondrion;other cell component	other molecular function	Pf00155	70266	Kyat1	mmu:70266; Q8BTY1; Q8BY27	ENSMUSG00000039648	Glutamate and glutamine metabolism; Phenylalanine metabolism; Tryptophan catabolism		3	100	4.20084e-17			148.5		14.54	High	High	Medium	High	High	High	High	n/a	1
FALSE	High	Master Protein	Q9QXK7	Cleavage and polyadenylation specificity factor subunit 3 OS=Mus musculus OX=10090 GN=Cpsf3 PE=1 SV=2	0	7.65	8	5	9	5	684	77.5	5.6	1.08	5	RNA metabolism OR transcription;other metabolic processes;other biological processes	nucleus;other cell component	nucleic acid binding activity;other molecular function	Pf07521, Pf10996, Pf11718, Pf16661	54451	Cpsf3	mmu:54451; Q8CIM0; Q9QXK7	ENSMUSG00000054309	Transport of Mature mRNA Derived from an Intronless Transcript; mRNA 3'-end processing; RNA Polymerase II Transcription Termination; Processing of Intronless Pre-mRNAs	mRNA processing	6	100	4.20084e-17			150.8		14.01	High	High	High	n/a	Peak Found	Peak Found	Peak Found	High	1
FALSE	High	Master Protein	Q9CQE8	RNA transcription, translation and transport factor protein OS=Mus musculus OX=10090 GN=RTRAF PE=1 SV=1	0	11.548	28	5	11	5	244	28.1	6.89	0.99	5	RNA metabolism OR transcription;other metabolic processes;other biological processes	cytosol;cytoskeleton;nucleus;other cell component	nucleic acid binding activity;other molecular function	Pf10036	68045	RTRAF	mmu:68045; Q9CQE8	ENSMUSG00000021807			0	100	4.20084e-17			92.5		13.96	High	n/a	n/a	n/a	Peak Found	Peak Found	High	n/a	1
FALSE	High	Master Protein	Q91VH6	Protein MEMO1 OS=Mus musculus OX=10090 GN=Memo1 PE=1 SV=1	0	7.051	19	4	11	4	297	33.7	7.14	1.53	4	other biological processes		other molecular function	Pf01875	76890	Memo1	mmu:76890; Q91VH6	ENSMUSG00000058704	ERBB2 Regulates Cell Motility		1	100	4.20084e-17			188.3		13.23	High	n/a	High	High	Peak Found	Medium	Peak Found	Medium	1
FALSE	High	Master Protein	P27046	Alpha-mannosidase 2 OS=Mus musculus OX=10090 GN=Man2a1 PE=1 SV=2	0	28.23	19	17	51	17	1150	131.5	8.03	6.28	17	cell organization and biogenesis;protein metabolism;other metabolic processes;developmental processes;other biological processes	non-structural extracellular;other membranes;ER/Golgi	other molecular function	Pf01074, Pf07748, Pf09261	17158	Man2a1	B9EHS6; mmu:17158; P27046	ENSMUSG00000024085	Reactions specific to the complex N-glycan synthesis pathway		1	100	4.20084e-17	142.16	0.6	194.1	73.85	13.1	High	High	High	High	High	High	High	Peak Found	1
FALSE	High	Master Protein	B1AUX2	Host cell factor 1 OS=Mus musculus OX=10090 GN=Hcfc1 PE=1 SV=1	0	19.006	6	12	37	12	2090	214.9	6.89	3.57	12	other biological processes	nucleus;other cell component	other molecular function	Pf01344, Pf13415, Pf13854	15161	Hcfc1	B1AUX2	ENSMUSG00000031386		Mitochondrial gene expression; Mechanisms associated with pluripotency	2	100	4.20084e-17			123.5		11.97	High	n/a	n/a	n/a	High	High	High	n/a	1
FALSE	High	Master Protein	Q8CIW5	Twinkle protein, mitochondrial OS=Mus musculus OX=10090 GN=Twnk PE=2 SV=1	0	10.929	15	7	23	7	685	76.9	9.13	2.57	7	cell organization and biogenesis;DNA metabolism;RNA metabolism OR transcription;other metabolic processes;other biological processes	mitochondrion	nucleic acid binding activity;other molecular function	Pf13481	226153	Twnk	mmu:226153; Q8CIW5; Q8K1Z1	ENSMUSG00000025209	Mitochondrial protein degradation		1	100	4.20084e-17			236.3		11.97	High	High	High	n/a	High	n/a	Medium	High	1
FALSE	High	Master Protein	Q80YC5	Coagulation factor XII OS=Mus musculus OX=10090 GN=F12 PE=1 SV=2	0	6.266	9	4	17	4	597	65.7	6.84	1.21	4	protein metabolism;other metabolic processes;stress response;other biological processes	non-structural extracellular;ER/Golgi	other molecular function	Pf00008, Pf00039, Pf00040, Pf00051, Pf00089	58992	F12	mmu:58992; O35727; Q6PER0; Q80YC5	ENSMUSG00000021492	Intrinsic Pathway of Fibrin Clot Formation	Blood clotting cascade	2	100	4.20084e-17			154.2		11.87	High	High	n/a	High	Peak Found	High	High	High	1
FALSE	High	Master Protein	Q920A5	Retinoid-inducible serine carboxypeptidase OS=Mus musculus OX=10090 GN=Scpep1 PE=1 SV=2	0	12.089	13	5	8	5	452	50.9	5.66	1.15	5	protein metabolism;other biological processes	non-structural extracellular	other molecular function	Pf00450	74617	Scpep1	mmu:74617; Q920A5; Q9D625	ENSMUSG00000000278			0	100	4.20084e-17			119.5		11.14	n/a	High	n/a	n/a	Peak Found	High	Peak Found	n/a	1
FALSE	High	Master Protein	F8VQL0	HGF/SF receptor OS=Mus musculus OX=10090 GN=Met PE=1 SV=1	0	6.343	2	3	11	3	1379	153.4	7.05	1.62	3	developmental processes;signal transduction;other biological processes	plasma membrane;other membranes	kinase activity;other molecular function	Pf01403, Pf01437, Pf01833, Pf07714	17295	Met	F8VQL0	ENSMUSG00000009376		Focal adhesion: PI3K-Akt-mTOR signaling pathway; Alpha 6 beta 4 integrin signaling pathway; Focal adhesion	3	100	4.20084e-17			137.6		10.79	High	n/a	High	n/a	High	High	High	High	1
FALSE	High	Master Protein	P70268	Serine/threonine-protein kinase N1 OS=Mus musculus OX=10090 GN=Pkn1 PE=1 SV=3	0	11.199	6	5	27	5	946	104.3	6.27	4.35	5	cell organization and biogenesis;protein metabolism;other metabolic processes;stress response;developmental processes;signal transduction;other biological processes	plasma membrane;other membranes;nucleus;other cytoplasmic organelle;other cell component	kinase activity;other molecular function	Pf00069, Pf00433, Pf02185	320795	Pkn1	mmu:320795; P70268; Q3UEA6; Q7TST2; Q8BTL8	ENSMUSG00000057672	RHOA GTPase cycle; RHOB GTPase cycle; RAC1 GTPase cycle; RHOC GTPase cycle; Activated PKN1 stimulates transcription of AR (androgen receptor) regulated genes KLK2 and KLK3	G13 signaling pathway	7	100	4.20084e-17			178.8		10.57	High	High	Medium	High	High	High	Peak Found	n/a	1
FALSE	High	Master Protein	Q8C052	Microtubule-associated protein 1S OS=Mus musculus OX=10090 GN=Map1s PE=1 SV=2	0	14.627	9	8	20	8	973	102.9	7.02	1.86	8	cell cycle OR cell proliferation;cell organization and biogenesis;developmental processes;other biological processes	cytosol;cytoskeleton;nucleus;other cell component	cytoskeletal activity;nucleic acid binding activity;other molecular function		270058	Map1s	E9QKR8; mmu:270058; Q3TSD6; Q7TMW8; Q8C052	ENSMUSG00000019261			0	100	4.20084e-17			115.1		10.36	High	High	n/a	High	Peak Found	High	Peak Found	n/a	1
FALSE	High	Master Protein	Q9DCD2	Pre-mRNA-splicing factor SYF1 OS=Mus musculus OX=10090 GN=Xab2 PE=1 SV=1	0	19.116	13	9	30	9	855	99.9	6.23	5.82	9	cell organization and biogenesis;DNA metabolism;RNA metabolism OR transcription;other metabolic processes;stress response;developmental processes	nucleus;other cell component		Pf13181	67439	Xab2	mmu:67439; Q8VDT5; Q9CVD8; Q9DCD2	ENSMUSG00000019470	Formation of TC-NER Pre-Incision Complex; Dual incision in TC-NER; Gap-filling DNA repair synthesis and ligation in TC-NER; mRNA Splicing - Major Pathway		4	100	4.20084e-17			207.9		10.31	High	n/a	n/a	n/a	High	High	High	High	1
FALSE	High	Master Protein	P21278	Guanine nucleotide-binding protein subunit alpha-11 OS=Mus musculus OX=10090 GN=Gna11 PE=1 SV=1	0	17.536	25	8	26	8	359	42	5.97	3.53	8	cell-cell signaling;developmental processes;signal transduction;other biological processes	plasma membrane;other membranes;other cell component	signal transduction activity or receptor binding;enzyme regulator activity;other molecular function	Pf00503	14672	Gna11	mmu:14672; P21278; Q61939	ENSMUSG00000034781	G alpha (q) signalling events; PLC beta mediated events; Acetylcholine regulates insulin secretion; Fatty Acids bound to GPR40 (FFAR1) regulate insulin secretion; Thromboxane signalling through TP receptor; Thrombin signalling through proteinase activated receptors (PARs); G-protein activation; Cooperation of PDCL (PhLP1) and TRiC/CCT in G-protein beta folding; ADP signalling through P2Y purinoce…	G protein signaling pathways; Calcium regulation in cardiac cells	11	100	4.20084e-17			130.1		10.17	Medium	n/a	Medium	n/a	Peak Found	High	High	High	1
FALSE	High	Master Protein	Q80U30	Protein CLEC16A OS=Mus musculus OX=10090 GN=Clec16a PE=1 SV=2	0	26.791	13	12	56	12	1036	116.2	6.05	8.98	12	protein metabolism;other metabolic processes;stress response;transport;other biological processes	other membranes;cytosol;ER/Golgi;other cytoplasmic organelle;other cell component		Pf09758, Pf19439	74374	Clec16a	A6X932; B2RSL3; mmu:74374; Q3TCF2; Q3U0F5; Q3U2F6; Q80U30; Q8CEQ8	ENSMUSG00000068663			0	100	4.20084e-17			162.8		10.03	High	Peak Found	Peak Found	Peak Found	High	High	High	High	1
FALSE	High	Master Protein	E9QN92	Metalloreductase STEAP3 OS=Mus musculus OX=10090 GN=Steap3 PE=1 SV=1	0.001	4.413	7	3	8	3	526	58.5	9.13	0.68	3	transport	other membranes;other cytoplasmic organelle		Pf01794, Pf03807	68428	Steap3	E9QN92	ENSMUSG00000026389		p53 signaling	1	100	4.20084e-17			103.1		9.98	High	High	n/a	n/a	n/a	Peak Found	Peak Found	n/a	1
FALSE	High	Master Protein	Q60973	Histone-binding protein RBBP7 OS=Mus musculus OX=10090 GN=Rbbp7 PE=1 SV=1	0	12.843	14	6	23	6	425	47.8	5.05	4.62	6	cell organization and biogenesis;DNA metabolism;other metabolic processes;stress response;developmental processes;other biological processes	cytosol;nucleus;other cell component	nucleic acid binding activity;other molecular function	Pf00400, Pf12265	245688	Rbbp7	A2AFJ0; mmu:245688; Q3UX20; Q60973	ENSMUSG00000031353	Neddylation; PKMTs methylate histone lysines; Deposition of new CENPA-containing nucleosomes at the centromere; Transcriptional Regulation by E2F6; RMTs methylate histone arginines; HDACs deacetylate histones; HATs acetylate histones; Regulation of TP53 Activity through Acetylation; RNA Polymerase I Transcription Initiation; Regulation of PTEN gene transcription; PRC2 methylates histones and DNA;…	Mechanisms associated with pluripotency; EGFR1 signaling pathway	14	100	4.20084e-17			149.1		9.96	High	n/a	High	n/a	High	High	High	n/a	1
FALSE	High	Master Protein	Q8C0M9	Isoaspartyl peptidase/L-asparaginase OS=Mus musculus OX=10090 GN=Asrgl1 PE=1 SV=1	0.003	2.921	11	3	9	3	326	33.9	7.65	0.59	3	protein metabolism;other metabolic processes	other cell component	other molecular function	Pf01112	66514	Asrgl1	mmu:66514; Q8C0M9; Q91WC8; Q9CVX3	ENSMUSG00000024654	Phenylalanine metabolism		1	100	4.20084e-17			506.9		9.67	Medium	n/a	High	n/a	High	Medium	n/a	n/a	1
FALSE	High	Master Protein	Q9JLQ0	CD2-associated protein OS=Mus musculus OX=10090 GN=Cd2ap PE=1 SV=3	0	11.182	8	5	13	5	637	70.4	6.38	1.35	5	cell adhesion;cell cycle OR cell proliferation;cell organization and biogenesis;protein metabolism;other metabolic processes;other biological processes	plasma membrane;other membranes;cytosol;cytoskeleton;nucleus;other cell component	signal transduction activity or receptor binding;other molecular function	Pf00018, Pf14604	12488	Cd2ap	E9QL86; mmu:12488; O88903; Q8K4Z1; Q8VCI9; Q9JLQ0	ENSMUSG00000061665		Primary focal segmental glomerulosclerosis (FSGS)	1	100	4.20084e-17			127.1		9.58	High	High	High	High	High	Peak Found	High	Peak Found	1
FALSE	High	Master Protein	P97785-2	Isoform 2 of GDNF family receptor alpha-1 OS=Mus musculus OX=10090 GN=Gfra1	0	8.61	11	4	17	4	463	51.1	7.91	1.29	4						Gfra1	P97785-2				0	100	4.20084e-17			341.9		9.47	High	High	High	High	n/a	Peak Found	High	n/a	1
FALSE	High	Master Protein	Q5FWX6	Serine/threonine-protein kinase OS=Mus musculus OX=10090 GN=Prkd3 PE=1 SV=1	0.001	4.294	5	3	5	3	890	100.1	6.81	0.5	3	other metabolic processes	plasma membrane;other membranes;cytosol;nucleus	kinase activity;other molecular function	Pf00069, Pf00130, Pf00169	75292	Prkd3	Q5FWX6	ENSMUSG00000024070		G protein signaling pathways	1	100	4.20084e-17			82.3		9.31	n/a	High	n/a	High	n/a	n/a	Medium	Peak Found	1
FALSE	High	Master Protein	Q5SYL3	Protein KIAA0100 OS=Mus musculus OX=10090 GN=Kiaa0100 PE=1 SV=1	0	8.663	4	8	10	8	2234	254.3	7.34	1.06	8		plasma membrane;other membranes;mitochondrion;ER/Golgi;other cell component	other molecular function	Pf10344, Pf10347, Pf10351, Pf21675	72503	Bltp2	mmu:72503; Q3UE65; Q5SYL3; Q66JY1; Q6DIC4; Q80U77; Q8C1W6; Q8CE06; Q8CGE3; Q9CSS8	ENSMUSG00000010277			0	100	4.20084e-17			159.9		9.19	High	High	n/a	n/a	Peak Found	Peak Found	n/a	n/a	1
FALSE	High	Master Protein	A2BE28	Ribosomal biogenesis protein LAS1L OS=Mus musculus OX=10090 GN=Las1l PE=1 SV=1	0	14.729	11	7	14	7	776	89.4	4.44	1.6	7	RNA metabolism OR transcription;other metabolic processes	cytosol;nucleus;other cell component	other molecular function	Pf04031	76130	Las1l	A2BE28; A2BE30; mmu:76130; Q6KAR5; Q8C742	ENSMUSG00000057421	Major pathway of rRNA processing in the nucleolus and cytosol		1	100	4.20084e-17			167		9.03	High	n/a	n/a	High	Medium	High	Peak Found	High	1
FALSE	High	Master Protein	Q9JLB0-2	Isoform Alpha of MAGUK p55 subfamily member 6 OS=Mus musculus OX=10090 GN=Mpp6	0	29.954	29	14	42	14	539	60.9	6.18	7.07	14						Pals2	Q9JLB0-2				0	100	4.20084e-17			125.4		8.44	High	High	n/a	High	High	Peak Found	High	Peak Found	1
FALSE	High	Master Protein	Q91YE6	Importin-9 OS=Mus musculus OX=10090 GN=Ipo9 PE=1 SV=3	0.001	4.241	4	4	6	4	1041	116	4.81	0.56	4	transport;other biological processes	cytosol;nucleus;other cell component	other molecular function	Pf03810		Ipo9	Q91YE6; Q924M3; Q924M4				0	100	4.20084e-17			175.1		8.14	n/a	n/a	High	n/a	Peak Found	Peak Found	n/a	Peak Found	1
FALSE	High	Master Protein	Q8C483	Seryl-tRNA synthetase OS=Mus musculus OX=10090 GN=Sars PE=1 SV=1	0	13.207	18	7	21	7	536	61.1	7.43	2.22	7	protein metabolism;RNA metabolism OR transcription;other metabolic processes;other biological processes	cytosol;nucleus	nucleic acid binding activity;other molecular function	Pf00587, Pf02403	20226	Sars1	Q8C483	ENSMUSG00000068739		Selenium metabolism / selenoproteins	1	100	4.20084e-17			100.1		8.07	High	High	High	High	High	High	Peak Found	n/a	1
FALSE	High	Master Protein	Q9EP53	Hamartin OS=Mus musculus OX=10090 GN=Tsc1 PE=1 SV=1	0	18.109	12	10	22	10	1161	128.7	6.37	1.54	10	cell adhesion;cell cycle OR cell proliferation;cell organization and biogenesis;stress response;transport;developmental processes;other biological processes	other membranes;cytosol;cytoskeleton;nucleus;other cytoplasmic organelle;other cell component	other molecular function	Pf04388	64930	Tsc1	A2AHW1; mmu:64930; Q3UHF2; Q7TS92; Q80U55; Q924U7; Q9EP53	ENSMUSG00000026812	TBC/RABGAPs; Macroautophagy; TP53 Regulates Metabolic Genes; Energy dependent regulation of mTOR by LKB1-AMPK; Inhibition of TSC complex formation by PKB	Focal adhesion: PI3K-Akt-mTOR signaling pathway; Hypoxia-dependent proliferation of myoblasts; Insulin signaling	8	100	4.20084e-17			145.5		7.75	High	High	n/a	n/a	n/a	High	Peak Found	n/a	1
FALSE	High	Master Protein	O08600	Endonuclease G, mitochondrial OS=Mus musculus OX=10090 GN=Endog PE=1 SV=1	0	12.262	23	5	13	5	294	32.2	9.54	1.43	5	cell organization and biogenesis;DNA metabolism;other metabolic processes;stress response;developmental processes;other biological processes	other membranes;mitochondrion;nucleus;other cell component	nucleic acid binding activity;other molecular function	Pf01223	13804	Endog	mmu:13804; O08600	ENSMUSG00000015337			0	100	4.20084e-17			39.6		7.02	High	High	High	n/a	Peak Found	n/a	Peak Found	n/a	1
FALSE	High	Master Protein	Q9JLN9	Serine/threonine-protein kinase mTOR OS=Mus musculus OX=10090 GN=Mtor PE=1 SV=2	0	36.186	12	24	68	24	2549	288.6	7.17	6.82	24	cell organization and biogenesis;protein metabolism;other metabolic processes;stress response;developmental processes;signal transduction;other biological processes	other membranes;cytosol;mitochondrion;ER/Golgi;nucleus;other cytoplasmic organelle;other cell component	translation activity;nucleic acid binding activity;kinase activity;other molecular function	Pf00454, Pf02259, Pf02260, Pf08771, Pf11865	56717	Mtor	mmu:56717; Q2KHT0; Q811J5; Q9CST1; Q9JLN9	ENSMUSG00000028991	VEGFR2 mediated vascular permeability; HSF1-dependent transactivation; TP53 Regulates Metabolic Genes; PIP3 activates AKT signaling; Amino acids regulate mTORC1; Macroautophagy; Regulation of PTEN gene transcription; mTORC1-mediated signalling; CD28 dependent PI3K/Akt signaling; Regulation of TP53 Degradation; Energy dependent regulation of mTOR by LKB1-AMPK	ErbB signaling pathway; MicroRNAs in cardiomyocyte hypertrophy; Mechanisms associated with pluripotency; SREBF and miR33 in cholesterol and lipid homeostasis; Focal adhesion: PI3K-Akt-mTOR signaling pathway; ESC pluripotency pathways; Factors and pathways affecting insulin-like growth factor (IGF1)-Akt signaling; Dysregulated miRNA targeting in insulin/PI3K-AKT signaling; IL-2 signaling pathway; …	25	100	4.20084e-17			130.1		6.94	High	High	High	High	High	High	High	High	1
FALSE	High	Master Protein	Q64735	Complement component receptor 1-like protein OS=Mus musculus OX=10090 GN=Cr1l PE=1 SV=1	0	9.482	6	3	8	3	483	53.7	6.65	1.39	3	stress response;developmental processes;signal transduction;other biological processes	non-structural extracellular;plasma membrane;other membranes;cytoskeleton;other cell component	other molecular function	Pf00084	12946	Cr1l	E9QL18; mmu:12946; Q3TV30; Q58E68; Q61447; Q61449; Q64735; Q8CF59; Q8K328	ENSMUSG00000016481		Primary focal segmental glomerulosclerosis (FSGS)	1	100	4.20084e-17			107.9		6.77	Peak Found	Peak Found	Peak Found	Peak Found	High	Peak Found	Peak Found	n/a	1
FALSE	High	Master Protein	P97807	Fumarate hydratase, mitochondrial OS=Mus musculus OX=10090 GN=Fh PE=1 SV=3	0	28.847	28	10	38	10	507	54.3	9.04	5.17	10	DNA metabolism;other metabolic processes;stress response;other biological processes	cytosol;mitochondrion;nucleus;other cell component	other molecular function	Pf00206, Pf10415	14194	Fh	mmu:14194; P97807; Q3UIA9; Q99JL0; Q9DCX0	ENSMUSG00000026526	Mitochondrial protein degradation; Citric acid cycle (TCA cycle)	TCA cycle; Amino acid metabolism	4	100	4.20084e-17			80.6		6.35	High	High	High	High	Peak Found	Peak Found	High	n/a	1
FALSE	High	Master Protein	Q3TLP5	Enoyl-CoA hydratase domain-containing protein 2, mitochondrial OS=Mus musculus OX=10090 GN=Echdc2 PE=1 SV=2	0	17.423	40	8	29	8	296	31.8	8.72	4.93	8	other metabolic processes	mitochondrion	other molecular function	Pf00378	52430	Echdc2	A2APS6; mmu:52430; Q3TKJ7; Q3TLP5; Q3TV08; Q3U553; Q8R3K4; Q9DBD3	ENSMUSG00000028601		Fatty acid biosynthesis	1	100	4.20084e-17			18.4		6.32	High	Peak Found	High	n/a	High	n/a	High	High	1
FALSE	High	Master Protein	Q8K013	GTP-binding protein 10 OS=Mus musculus OX=10090 GN=Gtpbp10 PE=2 SV=1	0	20.186	30	7	26	7	366	40.1	9.14	2.4	7	other biological processes	nucleus	other molecular function	Pf01018, Pf01926	207704	Gtpbp10	mmu:207704; Q8K013	ENSMUSG00000040464			0	100	4.20084e-17			100.6		4.4	High	High	n/a	High	n/a	High	Peak Found	n/a	1
FALSE	High	Master Protein	Q8BVG4	Dipeptidyl peptidase 9 OS=Mus musculus OX=10090 GN=Dpp9 PE=1 SV=2	0	7.053	5	4	12	4	862	97.9	6.65	1.24	4	protein metabolism;other biological processes	cytosol;cytoskeleton;other cell component	other molecular function	Pf00326, Pf00930, Pf19520	224897	Dpp9	mmu:224897; Q6KAM9; Q8BVG4; Q8BWT9	ENSMUSG00000001229		Lung fibrosis	1	100	4.20084e-17			182.3		4.1	n/a	n/a	n/a	High	High	High	Peak Found	High	1
FALSE	High	Master Protein	D3Z357	Histone-lysine N-methyltransferase NSD3 OS=Mus musculus OX=10090 GN=Nsd3 PE=1 SV=1	0	13.518	8	7	12	7	1446	161.5	8.27	0.98	7	cell organization and biogenesis;other metabolic processes;other biological processes	nucleus	other molecular function	Pf00855, Pf00856, Pf17907, Pf17982	234135	Nsd3	D3Z357	ENSMUSG00000054823			0	100	4.20084e-17			97.9		2.09	High	n/a	n/a	High	Peak Found	n/a	Peak Found	n/a	1
FALSE	High	Master Protein	Q99KH8	Serine/threonine-protein kinase 24 OS=Mus musculus OX=10090 GN=Stk24 PE=1 SV=1	0	9.912	17	7	12	7	431	47.9	5.43	1.96	7	protein metabolism;other metabolic processes;stress response;signal transduction;other biological processes	other membranes;cytosol;ER/Golgi;nucleus;other cell component	kinase activity;other molecular function	Pf00069, Pf20929	223255	Stk24	mmu:223255; Q99KH8	ENSMUSG00000063410	Apoptotic cleavage of cellular proteins		2	100	4.20084e-17			130.6		2.07	High	n/a	n/a	n/a	Peak Found	Peak Found	n/a	n/a	1
FALSE	High	Master Protein	E9Q7G0	Nuclear mitotic apparatus protein 1 OS=Mus musculus OX=10090 GN=Numa1 PE=1 SV=1	0	35.517	11	16	46	11	2094	235.5	5.87	5.95	16	cell cycle OR cell proliferation;cell organization and biogenesis;other biological processes	plasma membrane;other membranes;cytosol;cytoskeleton;nucleus;other cell component	cytoskeletal activity;other molecular function	Pf21670	101706	Numa1	E9Q7G0; mmu:101706; Q80Y35	ENSMUSG00000066306	Recruitment of NuMA to mitotic centrosomes; Mitotic Prophase		2	100	4.20084e-17			35.7		1.23	High	n/a	Medium	n/a	High	High	Peak Found	n/a	1
FALSE	High	Master Protein	Q3UGP8	Putative Dol-P-Glc:Glc(2)Man(9)GlcNAc(2)-PP-Dol alpha-1,2-glucosyltransferase OS=Mus musculus OX=10090 GN=Alg10b PE=1 SV=1	0.001	4.774	6	3	7	3	474	55.4	9.54	1.66	3	protein metabolism;other metabolic processes;transport;developmental processes;other biological processes	plasma membrane;other membranes;ER/Golgi	other molecular function	Pf04922	380959	Alg10b	mmu:380959; Q3TLS4; Q3UGP8	ENSMUSG00000075470			0	100	4.20084e-17			137.6		1.09	n/a	n/a	High	High	n/a	High	Peak Found	High	1
FALSE	High	Master Protein	Q8BWM0	Prostaglandin E synthase 2 OS=Mus musculus OX=10090 GN=Ptges2 PE=1 SV=3	0	8.899	18	6	23	6	384	43.3	9	1.52	6	other metabolic processes;transport;other biological processes	other membranes;cytosol;ER/Golgi;nucleus	nucleic acid binding activity;other molecular function	Pf13417	96979	Ptges2	A2ASQ2; mmu:96979; Q8BWM0; Q99J30	ENSMUSG00000026820	Neutrophil degranulation; Synthesis of Prostaglandins (PG) and Thromboxanes (TX)	Eicosanoid synthesis	3	100	4.20084e-17			155.6		0.97	High	High	High	High	n/a	Medium	High	n/a	1
FALSE	High	Master Protein	Q3TZX8	Polynucleotide 5'-hydroxyl-kinase NOL9 OS=Mus musculus OX=10090 GN=Nol9 PE=1 SV=1	0	12.528	7	5	8	5	714	80.8	9.45	0.77	5	RNA metabolism OR transcription;other metabolic processes	cytoskeleton;nucleus	nucleic acid binding activity;kinase activity;other molecular function	Pf16575	74035	Nol9	A0PJC7; B1AS65; mmu:74035; Q05A31; Q3TZX8; Q8BQE1; Q8C8L5; Q8C9A8; Q9D678	ENSMUSG00000028948	Major pathway of rRNA processing in the nucleolus and cytosol		1	100	4.20084e-17			162.6		0.67	High	High	n/a	n/a	n/a	Peak Found	Peak Found	n/a	1
FALSE	High	Master Protein	Q62187	Transcription termination factor 1 OS=Mus musculus OX=10090 GN=Ttf1 PE=1 SV=2	0	10.976	9	7	27	7	859	97.7	9.38	4.37	7	cell organization and biogenesis;RNA metabolism OR transcription;other metabolic processes;other biological processes	nucleus	nucleic acid binding activity;other molecular function	Pf00249	22130	Ttf1	mmu:22130; Q62187; Q9JKK5	ENSMUSG00000026803	RNA Polymerase I Transcription Initiation; Surfactant metabolism; RNA Polymerase I Transcription Termination		3	85.084	4.20084e-17	12.96	2.5	214.3		19.16	High	Medium	High	High	Medium	Peak Found	High	Peak Found	1
FALSE	High	Master Protein	Q9R1J0	Sterol-4-alpha-carboxylate 3-dehydrogenase, decarboxylating OS=Mus musculus OX=10090 GN=Nsdhl PE=1 SV=1	0	38.781	47	11	31	11	362	40.7	7.85	5.25	11	other metabolic processes;developmental processes;signal transduction;other biological processes	other membranes;ER/Golgi;other cell component	other molecular function	Pf01073	18194	Nsdhl	mmu:18194; O55109; Q9R1J0	ENSMUSG00000031349	Cholesterol biosynthesis	Cholesterol biosynthesis	2	69.312	1.44572e-08	51.99	1.7	172.7		49.67	Medium	Peak Found	High	High	High	Peak Found	High	High	1
FALSE	High	Master Protein	Q8BN21	Serine/threonine-protein kinase VRK2 OS=Mus musculus OX=10090 GN=Vrk2 PE=1 SV=2	0	19.88	21	9	37	9	503	58.1	9.04	3.9	9	other metabolic processes;stress response;signal transduction;other biological processes	other membranes;mitochondrion;ER/Golgi;nucleus;other cell component	kinase activity;other molecular function	Pf00069	69922	Vrk2	mmu:69922; Q3U415; Q5F1Z5; Q5SP88; Q8BN21; Q8BPU8; Q8CJ46; Q91WS1; Q9CZF9	ENSMUSG00000064090	RAC1 GTPase cycle; RHOG GTPase cycle; RAC2 GTPase cycle; RAC3 GTPase cycle; Nuclear Envelope Breakdown; Initiation of Nuclear Envelope (NE) Reformation; RHOD GTPase cycle		7	57.049	4.20084e-17	71.47	3.7	108.2	67.14	38.57	High	High	High	High	High	Peak Found	High	Peak Found	1
FALSE	High	Master Protein	E9Q4M2	Hormone-sensitive lipase OS=Mus musculus OX=10090 GN=Lipe PE=1 SV=1	0	23.788	14	12	45	12	1072	117.2	6.83	8.01	12	other metabolic processes	plasma membrane;other membranes;cytosol;other cell component	other molecular function	Pf06350, Pf07859		Lipe	E9Q4M2	ENSMUSG00000003123			0	54.548	0.000210903	3.04	7.7	139.9		93.07	High	High	High	Peak Found	High	High	High	High	1
FALSE	High	Master Protein	E9Q4F8	Ankyrin repeat domain-containing protein 11 OS=Mus musculus OX=10090 GN=Ankrd11 PE=1 SV=2	0	13.899	3	7	24	7	2664	298.4	6.99	2.17	7	developmental processes;other biological processes	cytosol;nucleus		Pf12796		Ankrd11	E9Q4F8	ENSMUSG00000035569			0	52.243	1.26528e-12	34.59	1.8	92.1		29.67	High	High	High	n/a	High	High	High	High	1
FALSE	High	Master Protein	P70236	Dual specificity mitogen-activated protein kinase kinase 6 OS=Mus musculus OX=10090 GN=Map2k6 PE=1 SV=1	0	6.621	13	4	11	3	334	37.4	7.39	1.04	4	other metabolic processes;stress response;developmental processes;signal transduction;other biological processes	cytosol;cytoskeleton;nucleus	kinase activity;other molecular function	Pf00069	26399	Map2k6	mmu:26399; P70236	ENSMUSG00000020623	PKR-mediated signaling; PI5P Regulates TP53 Acetylation; NOD1/2 Signaling Pathway; Interleukin-1 signaling; Oxidative Stress Induced Senescence; activated TAK1 mediates p38 MAPK activation	MicroRNAs in cardiomyocyte hypertrophy; Mapk cascade; ESC pluripotency pathways; p38 Mapk signaling pathway; IL-6 signaling pathway; Mapk signaling pathway; Integrin-mediated cell adhesion; Insulin signaling; Focal adhesion; Toll-like receptor signaling	16	48.97	2.07412e-06	55.83	10.5	514.9		49.84	n/a	Medium	n/a	n/a	n/a	High	High	Peak Found	1
FALSE	High	Master Protein	Q923S9	Ras-related protein Rab-30 OS=Mus musculus OX=10090 GN=Rab30 PE=1 SV=1	0	69.449	53	9	156	8	203	23	4.97	85.46	9	cell organization and biogenesis;transport;signal transduction	other membranes;ER/Golgi;other cell component	other molecular function	Pf00071	75985	Rab30	mmu:75985; Q3UQR3; Q923S9; Q9D3Q6	ENSMUSG00000030643	RAB geranylgeranylation; Intra-Golgi traffic		2	36.585	4.20084e-17	140.52	3.6	217.1	62.85	16.24	High	Peak Found	High	High	High	High	High	High	1
FALSE	High	Master Protein	Q6PAJ1	Breakpoint cluster region protein OS=Mus musculus OX=10090 GN=Bcr PE=1 SV=3	0	27.215	15	16	42	16	1270	143	6.92	3.61	16	cell adhesion;cell organization and biogenesis;other metabolic processes;transport;developmental processes;signal transduction;other biological processes	plasma membrane;other membranes;cytosol;other cell component	enzyme regulator activity;kinase activity;other molecular function	Pf00168, Pf00620, Pf00621, Pf09036, Pf19057	110279	Bcr	E9PZL3; mmu:110279; Q61339; Q6PAJ1; Q6ZPE5; Q99LW5	ENSMUSG00000009681	RHOA GTPase cycle; RHOB GTPase cycle; CDC42 GTPase cycle; RAC1 GTPase cycle; RHOC GTPase cycle; RAC2 GTPase cycle; RAC3 GTPase cycle		7	32.667	4.20084e-17	146.11	9	203.6	69.59	27.13	High	High	High	High	High	High	High	High	1
FALSE	High	Master Protein	Q9DC70	NADH dehydrogenase [ubiquinone] iron-sulfur protein 7, mitochondrial OS=Mus musculus OX=10090 GN=Ndufs7 PE=1 SV=1	0	9.499	14	3	18	3	224	24.7	9.92	2.36	3	cell organization and biogenesis;other metabolic processes;transport	plasma membrane;other membranes;mitochondrion;other cell component	transporter activity;other molecular function	Pf01058	75406	Ndufs7	mmu:75406; Q9DC70	ENSMUSG00000020153	Complex I biogenesis	Oxidative phosphorylation; Electron transport chain	4	30.765	7.11717e-07	22.15	54.5	151.2	77.54	55.46	High	High	High	High	Peak Found	Peak Found	Peak Found	Peak Found	1
FALSE	High	Master Protein	A2AUD5	Tumor protein D54 OS=Mus musculus OX=10090 GN=Tpd52l2 PE=1 SV=1	0	28.957	29	5	37	5	229	25.1	6.55	15.18	5		other cell component		Pf04201		Tpd52l2	A2AUD5	ENSMUSG00000000827			0	29.888	4.64864e-15	42.62	2.1	163.3	20.44	27.45	n/a	Peak Found	n/a	Peak Found	High	High	High	High	1
FALSE	High	Master Protein	Q8R1Z9	RING finger protein 121 OS=Mus musculus OX=10090 GN=Rnf121 PE=1 SV=1	0	16.849	15	4	36	4	327	38	7.06	13.2	4	protein metabolism;other metabolic processes;stress response	other membranes;ER/Golgi	other molecular function		75212	Rnf121	mmu:75212; Q3TXH5; Q8BP06; Q8BSB1; Q8R1Z9; Q9D4X4	ENSMUSG00000070426			0	27.654	4.20084e-17	98.95	4	217.7	101.03	15.21	High	Peak Found	High	Peak Found	High	High	High	High	1
FALSE	High	Master Protein	Q8R307	Vacuolar protein sorting-associated protein 18 homolog OS=Mus musculus OX=10090 GN=Vps18 PE=1 SV=2	0	20.478	15	12	44	12	973	110.1	6.09	5.16	12	cell organization and biogenesis;protein metabolism;other metabolic processes;transport;other biological processes	other membranes;cytoskeleton;other cytoplasmic organelle;other cell component	cytoskeletal activity;other molecular function	Pf05131	228545	Vps18	mmu:228545; Q8BGV6; Q8BZX6; Q8C126; Q8R307	ENSMUSG00000034216			0	22.349	0.00499694	14.03	5.7	128.4		13.33	High	Medium	High	n/a	High	High	High	High	1
FALSE	High	Master Protein	A0A0B4J1F9	Trichohyalin OS=Mus musculus OX=10090 GN=Tchh PE=1 SV=1	0	26.372	4	4	5	4	1599	208.1	5.82	2.01	4	cell organization and biogenesis		other molecular function	Pf01023	99681	Tchh	A0A0B4J1F9; mmu:99681	ENSMUSG00000052415	Formation of the cornified envelope		1	22.138	7.48801e-08	20.98	4.9	269.4	102.16	26.86	n/a	Peak Found	n/a	Peak Found	Peak Found	Peak Found	Peak Found	Peak Found	1
FALSE	High	Master Protein	Q91UZ1	1-phosphatidylinositol 4,5-bisphosphate phosphodiesterase OS=Mus musculus OX=10090 GN=Plcb4 PE=1 SV=1	0	34.027	17	17	51	16	1175	134.4	6.9	8.93	17	other metabolic processes;transport;signal transduction;other biological processes	ER/Golgi;nucleus;other cell component	other molecular function	Pf00168, Pf00387, Pf00388, Pf06631, Pf09279, Pf17787	18798	Plcb4	Q91UZ1	ENSMUSG00000039943	G alpha (q) signalling events; Synthesis of IP3 and IP4 in the cytosol; PLC beta mediated events	Splicing factor NOVA regulated synaptic proteins; Alzheimer's disease; Chemokine signaling pathway	6	21.94	4.14006e-09	144.76	24.4	181.6	33.98	13.31	High	High	High	High	High	High	High	Peak Found	1
FALSE	High	Master Protein	A2AFQ0	HECT-type E3 ubiquitin transferase OS=Mus musculus OX=10090 GN=Huwe1 PE=1 SV=1	0	16.224	3	10	32	10	4378	482.4	5.22	2.38	10	cell organization and biogenesis;protein metabolism;DNA metabolism;other metabolic processes;stress response;other biological processes	cytosol;nucleus	nucleic acid binding activity;other molecular function	Pf00627, Pf00632, Pf02825, Pf06012, Pf06025, Pf14377	59026	Huwe1	A2AFQ0; mmu:59026	ENSMUSG00000025261			0	19.856	1.39977e-09	17.87	10	199.2		18.61	High	n/a	High	Medium	Peak Found	High	Peak Found	Peak Found	1
FALSE	High	Master Protein	Q99LM2	CDK5 regulatory subunit-associated protein 3 OS=Mus musculus OX=10090 GN=Cdk5rap3 PE=1 SV=1	0	45.637	38	17	71	17	503	57	4.83	14.26	17	cell cycle OR cell proliferation;cell organization and biogenesis;protein metabolism;other metabolic processes;stress response;developmental processes;signal transduction;other biological processes	cytosol;cytoskeleton;nucleus;other cell component	other molecular function	Pf05600	80280	Cdk5rap3	mmu:80280; Q3UE41; Q99LM2	ENSMUSG00000018669			0	19.762	4.20084e-17	144.62	8.6	165.1	34.51	23.67	High	High	Peak Found	High	High	High	High	Peak Found	1
FALSE	High	Master Protein	B1AZ26	Cordon-bleu protein-like 1 (Fragment) OS=Mus musculus OX=10090 GN=Cobll1 PE=1 SV=8	0	107.525	58	19	258	2	346	38	9.64	91.33	19			cytoskeletal activity	Pf09469		Cobll1	B1AZ26	ENSMUSG00000034903			0	19.57	1.98832e-05	8.33	8	156		9.53	High	Peak Found	n/a	High	High	Peak Found	High	High	1
FALSE	High	Master Protein	A6H6A9	Rab GTPase-activating protein 1-like OS=Mus musculus OX=10090 GN=Rabgap1l PE=1 SV=1	0	44.621	22	15	78	13	815	92.3	5.31	18.03	15	transport;other biological processes	ER/Golgi;nucleus;other cytoplasmic organelle	enzyme regulator activity;other molecular function	Pf00566, Pf12473	29809	Rabgap1l	A6H6A9; mmu:29809; Q3UH20; Q80TZ4; Q8BZD2; Q8BZP0; Q8CFI6; Q9QY69	ENSMUSG00000026721			0	17.356	2.20481e-07	38.36	17.3	187.1	83.53	23.63	High	High	High	High	High	High	High	High	1
FALSE	High	Master Protein	P46096	Synaptotagmin-1 OS=Mus musculus OX=10090 GN=Syt1 PE=1 SV=1	0.002	3.688	9	4	11	4	421	47.4	8.53	1.21	4	cell-cell signaling;cell organization and biogenesis;transport;other biological processes	plasma membrane;other membranes;ER/Golgi;other cell component	signal transduction activity or receptor binding;other molecular function	Pf00168	20979	Syt1	mmu:20979; P46096	ENSMUSG00000035864	Cargo recognition for clathrin-mediated endocytosis; Dopamine Neurotransmitter Release Cycle; Serotonin Neurotransmitter Release Cycle; Norepinephrine Neurotransmitter Release Cycle; Glutamate Neurotransmitter Release Cycle; Acetylcholine Neurotransmitter Release Cycle; GABA synthesis, release, reuptake and degradation		8	16.513	0.015549	61.8	5.2	86.1		68.2	High	Peak Found	Medium	n/a	Peak Found	Peak Found	Medium	Peak Found	1
FALSE	High	Master Protein	Q9D820	Prolyl-tRNA synthetase associated domain-containing protein 1 OS=Mus musculus OX=10090 GN=Prorsd1 PE=1 SV=1	0.003	3.157	24	4	8	4	169	18.9	6.14	1.24	4	RNA metabolism OR transcription		other molecular function	Pf04073	67939	Prorsd1	mmu:67939; Q8BFX7; Q9D820	ENSMUSG00000032673			0	16.227	0.0102537	70.41	7.9	128.1	34.51	60.48	n/a	Peak Found	n/a	Peak Found	Peak Found	Peak Found	Peak Found	Peak Found	1
FALSE	High	Master Protein	A0A0R4J0M9	Ubiquitinyl hydrolase 1 OS=Mus musculus OX=10090 GN=Vcpip1 PE=1 SV=1	0	54.158	29	24	69	24	1220	134.4	7.17	7.88	24	cell organization and biogenesis;protein metabolism;DNA metabolism;other metabolic processes;stress response;other biological processes	nucleus;other cell component	other molecular function	Pf02338, Pf19437, Pf21403	70675	Vcpip1	A0A0R4J0M9; mmu:70675	ENSMUSG00000045210			0	16.01	0.0170373	39.51	6.2	86.3	21.75	51.3	High	High	High	High	High	High	Medium	High	1
FALSE	High	Master Protein	Q91VC3	Eukaryotic initiation factor 4A-III OS=Mus musculus OX=10090 GN=Eif4a3 PE=1 SV=3	0	43.824	36	16	117	14	411	46.8	6.73	25.67	16	RNA metabolism OR transcription;other metabolic processes;transport;developmental processes;other biological processes	nucleus;other cell component	nucleic acid binding activity;other molecular function	Pf00270, Pf00271	192170	Eif4a3	B2RY38; mmu:192170; Q3TEZ8; Q3UD29; Q8BVY3; Q91VC3	ENSMUSG00000025580	Nonsense Mediated Decay (NMD) enhanced by the Exon Junction Complex (EJC); Transport of Mature mRNA derived from an Intron-Containing Transcript; mRNA Splicing - Major Pathway; mRNA 3'-end processing; RNA Polymerase II Transcription Termination; ISG15 antiviral mechanism; Deadenylation of mRNA	mRNA processing	8	15.615	8.32063e-12	135.38	22.3	152.2	30.76	44.05	High	High	High	High	High	High	High	High	1
FALSE	High	Master Protein	E9PVU0	Unconventional myosin-6 OS=Mus musculus OX=10090 GN=Myo6 PE=1 SV=1	0	202.109	46	47	348	1	1266	146.2	8.47	89.72	47	other biological processes	plasma membrane;other membranes;cytoskeleton;ER/Golgi;other cell component	cytoskeletal activity;other molecular function	Pf00063, Pf16521, Pf21521		Myo6	E9PVU0	ENSMUSG00000033577			0	15.051	0.00170716	41.43	7.3	122.5	37.56	15.89	High	Peak Found	High	Peak Found	High	Peak Found	Peak Found	Peak Found	1
FALSE	High	Master Protein	Q69ZP3	Probable hydrolase PNKD OS=Mus musculus OX=10090 GN=Pnkd PE=1 SV=2	0	11.165	19	5	19	5	385	43	8.94	5.37	5	other metabolic processes;other biological processes	other membranes;cytosol;nucleus	other molecular function	Pf00753, Pf16123	56695	Pnkd	mmu:56695; Q3TLE6; Q69ZP3; Q6PD45; Q8BRV8; Q920D4; Q9CSF5; Q9D765; Q9JJA3	ENSMUSG00000026179			0	14.48	0.00109171	11.53	15.1	169.4	35.45	19.87	High	High	High	High	High	Peak Found	High	Peak Found	1
FALSE	High	Master Protein	Q3UVG3	Protein FAM91A1 OS=Mus musculus OX=10090 GN=Fam91a1 PE=1 SV=1	0	24.707	16	12	60	12	837	93.4	6.35	13.26	12	cell organization and biogenesis;transport	ER/Golgi;other cell component		Pf14647, Pf14648	210998	Fam91a1	mmu:210998; Q3UVG3; Q80TZ0; Q8K077	ENSMUSG00000037119	RHOH GTPase cycle		1	14.006	0.0122925	110.43	4.3	101.4	115.5	42.06	High	Peak Found	High	High	High	High	High	High	1
FALSE	High	Master Protein	A0A0R4J050	N-acyl-L-amino-acid amidohydrolase OS=Mus musculus OX=10090 GN=Acy1 PE=1 SV=1	0	16.334	21	7	21	7	408	45.8	6.21	2.9	7	other metabolic processes	non-structural extracellular;other cell component	other molecular function	Pf01546, Pf07687	109652	Acy1	A0A0R4J050; mmu:109652	ENSMUSG00000023262			0	13.469	0.0136722	85.23	8.9	125.1	84.35	20.55	n/a	High	High	High	Peak Found	Peak Found	Peak Found	Peak Found	1
FALSE	High	Master Protein	Q8CFA2	Aminomethyltransferase, mitochondrial OS=Mus musculus OX=10090 GN=Amt PE=1 SV=1	0	18.247	26	8	55	8	403	44	8.7	6.59	8	other metabolic processes	nucleus	other molecular function	Pf01571, Pf08669	434437	Amt	mmu:434437; Q8CFA2	ENSMUSG00000032607	Glycine degradation	One-carbon metabolism; Glutathione and one-carbon metabolism	3	12.794	0.00482587	88.93	42.3	80.3	50.35	43.48	High	High	High	High	High	High	High	High	1
FALSE	High	Master Protein	Q9CWD8	Iron-sulfur protein NUBPL OS=Mus musculus OX=10090 GN=Nubpl PE=1 SV=2	0	7.64	16	4	22	4	319	34.1	9.07	2.68	4	cell organization and biogenesis;other metabolic processes	plasma membrane;other membranes	other molecular function	Pf10609	76826	Nubpl	mmu:76826; Q6P6K2; Q9CWD8	ENSMUSG00000035142	Complex I biogenesis		1	12.77	0.0284884	20.73	10.8	139.8	148.58	9.16	High	Peak Found	High	High	n/a	High	High	n/a	1
FALSE	High	Master Protein	Q8R0H9	ADP-ribosylation factor-binding protein GGA1 OS=Mus musculus OX=10090 GN=Gga1 PE=1 SV=1	0	10.38	9	5	27	5	635	69.9	5.27	2.52	5	protein metabolism;other metabolic processes;transport;other biological processes	other membranes;cytosol;ER/Golgi;nucleus;other cytoplasmic organelle;other cell component	other molecular function	Pf00790, Pf02883, Pf03127, Pf18308	106039	Gga1	mmu:106039; Q3U2N1; Q8R0H9	ENSMUSG00000033128			0	12.592	0.0207982	9.73	13.6	182.6		33.25	High	Peak Found	High	Medium	Peak Found	Medium	Peak Found	n/a	1
FALSE	High	Master Protein	E9Q1W7	TBC domain-containing protein kinase-like protein OS=Mus musculus OX=10090 GN=Tbck PE=1 SV=1	0	9.796	10	9	26	9	893	100.6	6.43	2.91	9	cell cycle OR cell proliferation;cell organization and biogenesis;other biological processes	cytoskeleton;other cell component	kinase activity;other molecular function	Pf00069, Pf00566, Pf00581	271981	Tbck	E9Q1W7; mmu:271981	ENSMUSG00000028030			0	12.588	0.00391001	67.06	12.8	91.9	95.59	62.55	High	High	High	High	Medium	Peak Found	High	High	1
FALSE	High	Master Protein	Q8BV49	Pyrin and HIN domain-containing protein 1 OS=Mus musculus OX=10090 GN=Pyhin1 PE=1 SV=1	0	21.574	18	6	32	6	420	46.9	9.45	5.56	6	other biological processes	cytosol;nucleus;other cell component	nucleic acid binding activity;other molecular function	Pf02758, Pf02760	236312	Pyhin1	mmu:236312; Q3KNA6; Q3KNA7; Q8BLY5; Q8BV49; Q8BVS6	ENSMUSG00000043263			0	12.328	0.0184169	67	43.9	75.9	44.94	56.18	High	Peak Found	High	High	High	High	Peak Found	Peak Found	1
FALSE	High	Master Protein	Q03311	Cholinesterase OS=Mus musculus OX=10090 GN=Bche PE=1 SV=2	0	9.119	10	6	23	6	603	68.4	7.25	2.09	6	other metabolic processes;developmental processes;other biological processes	non-structural extracellular;plasma membrane;other membranes;ER/Golgi;nucleus	other molecular function	Pf00135, Pf08674	12038	Bche	mmu:12038; Q03311; Q543J3	ENSMUSG00000027792	Aspirin ADME; Synthesis, secretion, and deacylation of Ghrelin		2	12.235	0.000186191	125.95	20.7	253.6	97.23	15.26	High	High	High	High	n/a	Peak Found	n/a	High	1
FALSE	High	Master Protein	P46061	Ran GTPase-activating protein 1 OS=Mus musculus OX=10090 GN=Rangap1 PE=1 SV=2	0	16.843	18	9	29	9	589	63.5	4.68	2.63	9	protein metabolism;other metabolic processes;stress response;transport;signal transduction;other biological processes	other membranes;cytosol;cytoskeleton;nucleus;other cell component	enzyme regulator activity;nucleic acid binding activity;other molecular function	Pf07834, Pf13516	19387	Rangap1	mmu:19387; P46061; Q60801; Q6NZB5	ENSMUSG00000022391	SUMOylation of DNA replication proteins; Postmitotic nuclear pore complex (NPC) reformation; Separation of Sister Chromatids; Amplification of signal from unattached kinetochores via a MAD2 inhibitory signal; Resolution of Sister Chromatid Cohesion; RHO GTPases Activate Formins; EML4 and NUDC in mitotic spindle formation; SUMOylation of nuclear envelope proteins		9	12.191	5.49634e-06	85.77	18.4	202.2	89.04	69.01	High	Peak Found	High	Peak Found	Medium	High	High	Medium	1
FALSE	High	Master Protein	Q9D0F3	Protein ERGIC-53 OS=Mus musculus OX=10090 GN=Lman1 PE=1 SV=1	0	8.612	18	5	20	5	517	57.8	6.34	1.71	5	cell organization and biogenesis;transport;other biological processes	other membranes;cytoskeleton;ER/Golgi;other cell component	other molecular function	Pf03388	70361	Lman1	mmu:70361; Q9D0F3	ENSMUSG00000041891	RHOA GTPase cycle; RHOC GTPase cycle; RHOG GTPase cycle; RAC2 GTPase cycle; RAC3 GTPase cycle; COPII-mediated vesicle transport; Cargo concentration in the ER; RHOD GTPase cycle		8	12.116	0.0279903	1.21	8.4	102.3		1.15	High	n/a	High	Peak Found	Medium	Peak Found	Peak Found	n/a	1
FALSE	High	Master Protein	Q91WT8	RNA-binding protein 47 OS=Mus musculus OX=10090 GN=Rbm47 PE=1 SV=1	0	37.465	28	14	74	13	590	64	8.19	10.83	14	RNA metabolism OR transcription;other metabolic processes;other biological processes	nucleus;other cell component	nucleic acid binding activity;other molecular function	Pf00076	245945	Rbm47	mmu:245945; Q3UQC7; Q8BZE8; Q91WT8	ENSMUSG00000070780		mRNA processing; Tyrobp causal network in microglia	2	11.843	0.017958	0.71	53.3	72.7	160.69	0.47	High	High	High	High	High	High	High	Peak Found	1
FALSE	High	Master Protein	F6ZFU0	Elongation factor 1-delta (Fragment) OS=Mus musculus OX=10090 GN=Eef1d PE=1 SV=1	0	28.309	17	7	45	1	552	61.4	7.39	12.26	7	protein metabolism;other metabolic processes	other cell component	nucleic acid binding activity	Pf00736, Pf10587		Eef1d	F6ZFU0	ENSMUSG00000055762			0	11.324	5.6329e-07	127.06	13.6	217.4	112.46	32.22	n/a	Peak Found	Peak Found	n/a	Peak Found	Peak Found	Peak Found	Peak Found	1
FALSE	High	Master Protein	Q9JHN8	Serine/threonine-protein kinase 19 OS=Mus musculus OX=10090 GN=Stk19 PE=2 SV=2	0	18.692	28	7	44	7	254	28.1	9.6	9.59	7	other metabolic processes;other biological processes	nucleus	kinase activity;other molecular function	Pf10494	54402	Stk19	mmu:54402; O70347; Q9JHN8	ENSMUSG00000061207			0	11.293	0.0164744	97.09	28.6	117.7	75.04	54.58	High	High	High	High	High	High	High	High	1
FALSE	High	Master Protein	Q62093	Serine/arginine-rich splicing factor 2 OS=Mus musculus OX=10090 GN=Srsf2 PE=1 SV=4	0	24.16	15	4	34	4	221	25.5	11.85	9.96	4	RNA metabolism OR transcription;other metabolic processes;other biological processes	cytosol;nucleus	nucleic acid binding activity;other molecular function	Pf00076	20382	Srsf2	mmu:20382; Q542L3; Q60701; Q62093	ENSMUSG00000034120	mRNA Splicing - Major Pathway; Transport of Mature mRNA derived from an Intron-Containing Transcript; mRNA 3'-end processing; RNA Polymerase II Transcription Termination; mRNA Splicing - Minor Pathway	mRNA processing	7	11.102	1.24226e-05	16.53	62.6	87.5	40.93	42.45	Peak Found	Peak Found	High	Peak Found	High	High	High	High	1
FALSE	High	Master Protein	Q9CX56	26S proteasome non-ATPase regulatory subunit 8 OS=Mus musculus OX=10090 GN=Psmd8 PE=1 SV=2	0	16.261	18	7	26	7	353	39.9	9.58	6.01	7	protein metabolism;other metabolic processes	nucleus;other cell component		Pf10075	57296	Psmd8	mmu:57296; Q9CX56	ENSMUSG00000030591	Separation of Sister Chromatids; Degradation of beta-catenin by the destruction complex; MAPK6/MAPK4 signaling; Antigen processing: Ubiquitination & Proteasome degradation; FCERI mediated NF-kB activation; Downstream TCR signaling; Activation of NF-kappaB in B cells; Neddylation; Asymmetric localization of PCP proteins; Degradation of AXIN; Hedgehog 'on' state; Ub-specific processing proteases; R…	Proteasome degradation	49	10.84	0.0279182	30.31	34.4	95.8	44.82	24.03	High	High	High	High	Peak Found	n/a	Peak Found	Peak Found	1
FALSE	High	Master Protein	Q9DAW9	Calponin-3 OS=Mus musculus OX=10090 GN=Cnn3 PE=1 SV=1	0	32.171	35	9	48	8	330	36.4	5.72	9.21	9	cell organization and biogenesis;other biological processes	cytosol;cytoskeleton;other cell component	cytoskeletal activity;other molecular function	Pf00307, Pf00402	71994	Cnn3	mmu:71994; Q3TW23; Q9DAW9	ENSMUSG00000053931			0	10.837	5.12531e-12	28.17	19.7	187.6	53.37	21.96	High	Peak Found	High	Peak Found	High	High	High	High	1
FALSE	High	Master Protein	Q5HZH2	18S rRNA aminocarboxypropyltransferase OS=Mus musculus OX=10090 GN=Tsr3 PE=1 SV=1	0	20.239	37	9	78	9	323	35.3	5.1	13.84	9	RNA metabolism OR transcription;other metabolic processes	other cell component	other molecular function	Pf04034, Pf04068	68327	Tsr3	mmu:68327; Q5HZH2; Q9DD00	ENSMUSG00000015126			0	10.496	2.60787e-07	93.03	18.9	114.5	22.34	55.9	High	High	High	High	High	High	High	High	1
FALSE	High	Master Protein	O55135	Eukaryotic translation initiation factor 6 OS=Mus musculus OX=10090 GN=Eif6 PE=1 SV=2	0	7.594	21	3	6	3	245	26.5	4.74	1.16	3	cell organization and biogenesis;protein metabolism;RNA metabolism OR transcription;other metabolic processes;transport;other biological processes	cytosol;cytoskeleton;nucleus;other cell component	translation activity;nucleic acid binding activity	Pf01912	16418	Eif6	mmu:16418; O55135	ENSMUSG00000027613		Translation factors; Alpha 6 beta 4 integrin signaling pathway	2	10.247	0.0380218	10.94	12.5	127.9		24.61	High	n/a	n/a	Peak Found	Peak Found	Peak Found	Peak Found	n/a	1
FALSE	High	Master Protein	A0A140LHG8	Microsomal signal peptidase 25 kDa subunit OS=Mus musculus OX=10090 GN=Spcs2 PE=1 SV=1	0	19.193	20	4	62	4	260	28.4	8.38	17.68	4	protein metabolism;other metabolic processes	other membranes;ER/Golgi	other molecular function	Pf06703		Spcs2	A0A140LHG8	ENSMUSG00000035227			0	10.141	0.000207324	16.93	32	104.6	70.11	28.24	High	High	High	High	High	High	High	High	1
FALSE	High	Master Protein	Q7TQK5	Coiled-coil domain-containing protein 93 OS=Mus musculus OX=10090 GN=Ccdc93 PE=1 SV=1	0.009	2.345	6	4	11	4	629	72.6	8.29	1.23	4	transport	other cytoplasmic organelle;other cell component		Pf09762, Pf21673	70829	Ccdc93	mmu:70829; Q3TX53; Q7TQK5	ENSMUSG00000026339			0	10.136	0.000342432	32.53	17.3	154.7		71.92	Peak Found	Peak Found	Medium	Peak Found	Medium	High	Peak Found	Peak Found	1
FALSE	High	Master Protein	Q9JHI5	Isovaleryl-CoA dehydrogenase, mitochondrial OS=Mus musculus OX=10090 GN=Ivd PE=1 SV=1	0	34.321	36	13	62	13	424	46.3	8.29	13.47	13	other metabolic processes	other membranes;mitochondrion;nucleus	other molecular function	Pf00441, Pf02770, Pf02771	56357	Ivd	mmu:56357; Q9CYI3; Q9DBD7; Q9JHI5	ENSMUSG00000027332	Branched-chain amino acid catabolism		1	10.13	0.000354658	81.02	20.6	115.8	25.82	46.16	High	High	High	Peak Found	Peak Found	High	High	Peak Found	1
FALSE	High	Master Protein	Q91Z25	Actin-related protein 2/3 complex subunit OS=Mus musculus OX=10090 GN=Arpc1b PE=1 SV=1	0	27.144	28	8	37	7	376	41.5	8.35	6.13	8	cell organization and biogenesis;other biological processes	cytoskeleton;other cell component	cytoskeletal activity	Pf00400		Arpc1b	Q91Z25	ENSMUSG00000029622		Microglia pathogen phagocytosis pathway	1	8.922	0.0248777	0.15	28.1	121.6	69.86	27.76	High	Peak Found	High	Peak Found	High	Peak Found	High	High	1
FALSE	High	Master Protein	Q6ZPF4	Formin-like protein 3 OS=Mus musculus OX=10090 GN=Fmnl3 PE=1 SV=2	0	61.505	26	22	109	15	1028	117.1	6.67	26.04	22	cell organization and biogenesis;developmental processes;other biological processes	plasma membrane;other membranes;cytosol;ER/Golgi;other cell component	cytoskeletal activity;other molecular function	Pf02181, Pf06367, Pf06371	22379	Fmnl3	mmu:22379; Q3TCF9; Q3U2E4; Q6ZPF4	ENSMUSG00000023008	RHOA GTPase cycle; RHO GTPases Activate Formins; RHOC GTPase cycle		3	8.698	0.00361603	20.82	153.4	76.4	49.89	45.43	High	High	High	High	High	High	High	High	1
FALSE	High	Master Protein	Q62086	Serum paraoxonase/arylesterase 2 OS=Mus musculus OX=10090 GN=Pon2 PE=1 SV=2	0	13.578	18	5	33	5	354	39.6	5.83	5.49	5	other metabolic processes;other biological processes	non-structural extracellular;plasma membrane;other membranes	other molecular function	Pf01731	330260	Pon2	mmu:330260; Q3TAD3; Q62086; Q8CFK3	ENSMUSG00000032667	Synthesis of 5-eicosatetraenoic acids		1	8.395	0.00403761	132.95	58.7	131.6	79.1	18.94	High	High	Medium	Peak Found	High	High	Medium	High	1
FALSE	High	Master Protein	Q9JI39	ATP-binding cassette sub-family B member 10, mitochondrial OS=Mus musculus OX=10090 GN=Abcb10 PE=1 SV=1	0	18.628	12	8	27	8	715	77.1	9.6	3.1	8	other metabolic processes;stress response;transport;other biological processes	other membranes;mitochondrion	transporter activity;other molecular function	Pf00005, Pf00664	56199	Abcb10	mmu:56199; Q542P7; Q9D0C7; Q9JI39	ENSMUSG00000031974			0	8.367	0.0453855	45.48	35.9	250.1		91.4	High	Peak Found	High	High	High	High	Medium	Peak Found	1
FALSE	High	Master Protein	Q00PI9	Heterogeneous nuclear ribonucleoprotein U-like protein 2 OS=Mus musculus OX=10090 GN=Hnrnpul2 PE=1 SV=2	0	36.936	23	14	80	14	745	84.9	4.89	12.75	14		nucleus;other cell component		Pf00622, Pf02037, Pf13671	68693	Hnrnpul2	F8VPM4; mmu:68693; Q00PI9	ENSMUSG00000071659			0	8.092	1.78817e-09	133.13	5.1	305.2	53.42	62.15	High	High	High	High	High	High	High	High	1
FALSE	High	Master Protein	P70333	Heterogeneous nuclear ribonucleoprotein H2 OS=Mus musculus OX=10090 GN=Hnrnph2 PE=1 SV=1	0	61.062	34	10	170	4	449	49.2	6.3	47.18	10	other biological processes	cytosol;nucleus;other cell component	nucleic acid binding activity	Pf00076, Pf08080	56258	Hnrnph2	mmu:56258; P70333; Q3THV9	ENSMUSG00000045427	mRNA Splicing - Major Pathway; Processing of Capped Intron-Containing Pre-mRNA	mRNA processing	3	8.082	0.0126536	125.3	70.3	74.7	72.9	37.65	High	High	High	High	Medium	Peak Found	Peak Found	n/a	1
FALSE	High	Master Protein	Q8VCI5	Peroxisomal biogenesis factor 19 OS=Mus musculus OX=10090 GN=Pex19 PE=1 SV=1	0	62.192	54	11	125	11	299	32.7	4.34	25.03	11	cell organization and biogenesis;protein metabolism;other metabolic processes;transport;other biological processes	plasma membrane;other membranes;cytosol;nucleus;other cytoplasmic organelle;other cell component	other molecular function	Pf04614	19298	Pex19	mmu:19298; Q4FJU7; Q8CEE1; Q8VCI5; Q921H0; Q9CZC1; Q9QUQ1	ENSMUSG00000003464	ABC transporters in lipid homeostasis; Class I peroxisomal membrane protein import		2	8.04	1.13657e-06	70.95	162.5	20.7	60.54	8.24	High	High	High	High	High	n/a	Peak Found	High	1
FALSE	High	Master Protein	P41241	Tyrosine-protein kinase CSK OS=Mus musculus OX=10090 GN=Csk PE=1 SV=2	0	20.968	28	11	34	11	450	50.7	7.06	4.28	11	cell organization and biogenesis;protein metabolism;other metabolic processes;developmental processes;signal transduction;other biological processes	plasma membrane;other membranes;other cell component	kinase activity;other molecular function	Pf00017, Pf00018, Pf07714	12988	Csk	mmu:12988; P41241; Q03143; Q80WU4; Q8VCW1	ENSMUSG00000032312	MAP2K and MAPK activation; Phosphorylation of CD3 and TCR zeta chains; PD-1 signaling; RHOH GTPase cycle; Integrin signaling; Negative regulation of FLT3; GAB1 signalosome	Chemokine signaling pathway; Regulation of actin cytoskeleton; EGFR1 signaling pathway; Integrin-mediated cell adhesion	11	8.038	0.0152409	27.44	64.1	141.7	75.33	123.48	High	Peak Found	n/a	Peak Found	High	High	n/a	n/a	1
FALSE	High	Master Protein	G3XA17	Eukaryotic translation initiation factor 4 gamma 2 OS=Mus musculus OX=10090 GN=Eif4g2 PE=1 SV=1	0	29.612	18	16	49	16	906	102	7.14	8.48	16	cell organization and biogenesis;protein metabolism;other metabolic processes;developmental processes;other biological processes	cytosol;translational apparatus;other cell component	nucleic acid binding activity	Pf02020, Pf02847, Pf02854		Eif4g2	G3XA17	ENSMUSG00000005610			0	8.011	0.00273734	130.04	19.5	114.1	90.38	81.64	High	High	High	Peak Found	High	High	High	High	1
FALSE	High	Master Protein	Q91YW3	DnaJ homolog subfamily C member 3 OS=Mus musculus OX=10090 GN=Dnajc3 PE=1 SV=1	0	37.718	26	10	67	10	504	57.4	5.85	14.31	10	protein metabolism;other metabolic processes;stress response;signal transduction;other biological processes	cytosol;ER/Golgi;other cell component	enzyme regulator activity;other molecular function	Pf00226, Pf00515, Pf13181	100037258	Dnajc3	mmu:100037258; Q60873; Q91YW3	ENSMUSG00000022136	Neutrophil degranulation; PKR-mediated signaling; Regulation of Insulin-like Growth Factor (IGF) transport and uptake by Insulin-like Growth Factor Binding Proteins (IGFBPs); Post-translational protein phosphorylation		4	7.711	0.0068009	1.81	11.5	96.1	109.64	36.5	High	High	High	High	High	High	Peak Found	High	1
FALSE	High	Master Protein	P52480	Pyruvate kinase PKM OS=Mus musculus OX=10090 GN=Pkm PE=1 SV=4	0	33.925	35	13	84	9	531	57.8	7.47	14.77	13	cell organization and biogenesis;other metabolic processes;developmental processes;other biological processes	cytosol;ER/Golgi;nucleus;other cell component	nucleic acid binding activity;kinase activity;other molecular function	Pf00224, Pf02887	18746	Pkm	mmu:18746; P52480; Q3TBV8; Q3TBW5; Q3TC59; Q3U1X3; Q3U5P6; Q4VC20; Q64484; Q91YI8; Q9CWB1	ENSMUSG00000032294	Neutrophil degranulation; Glycolysis	Glycolysis and gluconeogenesis; Purine metabolism	4	7.548	9.9304e-06	36.61	42.6	169.8	52.67	16.64	Peak Found	Peak Found	High	High	High	High	High	High	1
FALSE	High	Master Protein	Q99PV0	Pre-mRNA-processing-splicing factor 8 OS=Mus musculus OX=10090 GN=Prpf8 PE=1 SV=2	0	61.613	16	33	83	33	2335	273.4	8.84	12.16	33	cell organization and biogenesis;RNA metabolism OR transcription;other metabolic processes;other biological processes	nucleus	nucleic acid binding activity;other molecular function	Pf01398, Pf08082, Pf08083, Pf08084, Pf10596, Pf10597, Pf10598, Pf12134	192159	Prpf8	A5D6Q4; mmu:192159; Q5ND30; Q5ND31; Q7TQK2; Q8BRZ5; Q8K001; Q99PV0	ENSMUSG00000020850	mRNA Splicing - Major Pathway; mRNA Splicing - Minor Pathway	mRNA processing	3	7.45	0.0422293	125.14	39.1	52.9	70.04	38.61	High	High	High	High	Peak Found	Peak Found	Medium	High	1
FALSE	High	Master Protein	A3KGB4	TBC1 domain family member 8B OS=Mus musculus OX=10090 GN=Tbc1d8b PE=1 SV=1	0	37.35	19	17	63	17	1114	127.8	5.49	9.09	17	transport;other biological processes	cytosol	enzyme regulator activity;other molecular function	Pf00566, Pf02893	245638	Tbc1d8b	A3KGB4; B9EJW4; mmu:245638	ENSMUSG00000042473	Golgi Associated Vesicle Biogenesis		1	7.212	0.00844192	67.4	49.4	138.7	77.61	54.57	High	High	High	High	High	High	High	High	1
FALSE	High	Master Protein	Q91X72	Hemopexin OS=Mus musculus OX=10090 GN=Hpx PE=1 SV=2	0	61.24	51	19	56	19	460	51.3	7.8	11.98	19	protein metabolism;other metabolic processes;stress response;transport;signal transduction;other biological processes	non-structural extracellular	transporter activity;other molecular function	Pf00045	15458	Hpx	mmu:15458; P97824; Q3UKP2; Q8WUP0; Q91X72	ENSMUSG00000030895	Scavenging of heme from plasma		1	7.162	0.000113721	47.02	16.6	108.8	49.82	67.47	High	Peak Found	High	Peak Found	Peak Found	Peak Found	High	Peak Found	1
FALSE	High	Master Protein	Q80U72	Protein scribble homolog OS=Mus musculus OX=10090 GN=Scrib PE=1 SV=2	0	25.598	10	14	44	14	1612	174	5.12	4.56	14	cell adhesion;cell-cell signaling;cell cycle OR cell proliferation;cell organization and biogenesis;stress response;transport;developmental processes;other biological processes	plasma membrane;other membranes;cytosol;nucleus;other cell component	other molecular function	Pf00595, Pf13855	105782	Scrib	mmu:105782; Q6P5H7; Q7TPH8; Q80U72; Q80VB1; Q8CI48; Q8VII1; Q922S3	ENSMUSG00000022568	RHOQ GTPase cycle; RND2 GTPase cycle; RND3 GTPase cycle		3	7.161	0.000105746	46.34	23.1	165.8		38.33	High	High	High	Peak Found	Medium	Medium	High	Peak Found	1
FALSE	High	Master Protein	Q8BWJ3	Phosphorylase b kinase regulatory subunit alpha, liver isoform OS=Mus musculus OX=10090 GN=Phka2 PE=1 SV=1	0	20.986	11	11	43	11	1235	138.4	6.37	8.25	11	other metabolic processes	plasma membrane;other membranes;other cell component	other molecular function	Pf00723, Pf19292	110094	Phka2	mmu:110094; Q3TN65; Q810J6; Q8BWJ3	ENSMUSG00000031295	Glycogen breakdown (glycogenolysis)	Glycogen metabolism	2	7.127	0.0234099	76.44	7.3	48	80.64	62.16	High	High	Medium	Peak Found	High	High	High	Peak Found	1
FALSE	High	Master Protein	O54950	5'-AMP-activated protein kinase subunit gamma-1 OS=Mus musculus OX=10090 GN=Prkag1 PE=1 SV=2	0	9.217	16	5	18	5	330	37.5	7.14	1.82	5	other metabolic processes;transport;other biological processes	cytosol;nucleus;other cell component	enzyme regulator activity;kinase activity;other molecular function	Pf00571	19082	Prkag1	mmu:19082; O54950; Q5PRE8	ENSMUSG00000067713	Macroautophagy; Regulation of TP53 Activity through Phosphorylation; TP53 Regulates Metabolic Genes; Energy dependent regulation of mTOR by LKB1-AMPK	Leptin and adiponectin	5	6.726	0.0146907	26.14	20.5	138.1	25.6	6.1	High	Peak Found	High	High	Peak Found	High	High	n/a	1
FALSE	High	Master Protein	G3X9K3	Brefeldin A-inhibited guanine nucleotide-exchange protein 1 OS=Mus musculus OX=10090 GN=Arfgef1 PE=1 SV=1	0	149.37	28	43	302	27	1846	208.4	5.86	106.72	43	cell organization and biogenesis;protein metabolism;other metabolic processes;transport;developmental processes;other biological processes	other membranes;cytosol;ER/Golgi;nucleus;other cell component	enzyme regulator activity;cytoskeletal activity;other molecular function	Pf01369, Pf09324, Pf12783, Pf16213, Pf20252	211673	Arfgef1	G3X9K3; mmu:211673; Q8BKL2	ENSMUSG00000067851			0	6.671	3.4408e-06	75.04	6.5	157.4	52.35	39.7	High	Peak Found	High	Peak Found	High	High	High	High	1
FALSE	High	Master Protein	Q8R5A6	TBC1 domain family member 22A OS=Mus musculus OX=10090 GN=Tbc1d22a PE=1 SV=3	0	7.745	10	5	23	4	516	59.3	6.46	2.42	5			enzyme regulator activity;other molecular function	Pf00566	223754	Tbc1d22a	mmu:223754; Q3U268; Q3U3T0; Q8CA49; Q8R5A6	ENSMUSG00000051864			0	6.456	0.0459856	23.74	192.5	43.6		22.36	High	High	High	High	High	n/a	High	n/a	1
FALSE	High	Master Protein	A0A1W2P8A8	Receptor expression-enhancing protein OS=Mus musculus OX=10090 GN=Reep3 PE=1 SV=1	0	25.77	34	9	43	8	267	30.6	9.26	5.37	9	cell cycle OR cell proliferation;cell organization and biogenesis	other membranes		Pf03134	28193	Reep3	A0A1W2P8A8	ENSMUSG00000019873			0	6.199	0.0431629	292.3	23.8	74.3	94.82	49.44	High	High	High	High	High	High	Peak Found	Peak Found	1
FALSE	High	Master Protein	Q9ESZ8	General transcription factor II-I OS=Mus musculus OX=10090 GN=Gtf2i PE=1 SV=3	0	6.295	9	6	14	6	998	112.2	6.55	1.26	6	RNA metabolism OR transcription;other metabolic processes;other biological processes	nucleus;other cell component	nucleic acid binding activity;other molecular function	Pf02946	14886	Gtf2i	mmu:14886; O54700; O55030; O55031; Q8VHD1; Q8VHD2; Q8VHD3; Q8VHD4; Q9CSB5; Q9D9K9; Q9ESZ8	ENSMUSG00000060261			0	6.096	0.00229242	16.86	22.8	138.8		25.09	High	n/a	High	Peak Found	High	High	Peak Found	Peak Found	1
FALSE	High	Master Protein	Q8BGM4	Methyltransferase-like 27 OS=Mus musculus OX=10090 GN=Mettl27 PE=1 SV=1	0	8.809	18	4	26	4	238	25.8	5.01	4.38	4	other metabolic processes		other molecular function	Pf13649	79565	Mettl27	Q8BGM4	ENSMUSG00000040557			0	5.809	0.00646288	64.92	30.6	209.5	80.28	20.93	High	High	High	High	Peak Found	High	High	Peak Found	1
FALSE	High	Master Protein	Q9JKX3	Transferrin receptor protein 2 OS=Mus musculus OX=10090 GN=Tfr2 PE=1 SV=2	0	30.243	19	13	55	13	798	88.3	6.13	8.12	13	stress response;transport;other biological processes	plasma membrane;other membranes;other cell component	other molecular function	Pf02225, Pf04389	50765	Tfr2	mmu:50765; Q920I6; Q99MQ9; Q9CPT2; Q9JKX3	ENSMUSG00000029716	Transferrin endocytosis and recycling	Iron homeostasis	2	5.764	0.0270504	90.69	57.7	100.8	72.04	32.61	High	Peak Found	High	High	High	High	High	High	1
FALSE	High	Master Protein	A2A9M4	Dedicator of cytokinesis protein 7 OS=Mus musculus OX=10090 GN=Dock7 PE=1 SV=2	0	14.114	6	11	40	11	2130	241.3	6.76	4	11	cell cycle OR cell proliferation;cell organization and biogenesis;developmental processes;signal transduction;other biological processes	nucleus	enzyme regulator activity;other molecular function	Pf06920, Pf11878, Pf14429, Pf20421, Pf20422		Dock7	A2A9M4	ENSMUSG00000028556			0	5.638	0.00383872	21.16	94.1	3.4	97.33	51.29	High	High	High	High	High	High	High	n/a	1
FALSE	High	Master Protein	Q3TZZ7	Extended synaptotagmin-2 OS=Mus musculus OX=10090 GN=Esyt2 PE=1 SV=1	0	40.341	25	16	78	16	845	94.1	7.75	9.79	16	cell organization and biogenesis;transport	plasma membrane;other membranes;cytosol;ER/Golgi;other cell component	other molecular function	Pf00168, Pf17047	52635	Esyt2	B2RSN5; mmu:52635; Q3TZZ7; Q9D5Y7	ENSMUSG00000021171	Glycosphingolipid transport		1	5.601	0.0286633	88.29	78	80.8	77.29	42.2	High	High	High	High	High	High	High	Peak Found	1
FALSE	High	Master Protein	A3KMP2	Tetratricopeptide repeat protein 38 OS=Mus musculus OX=10090 GN=Ttc38 PE=1 SV=2	0	74.019	49	17	35	17	465	52.2	6.3	12	17					239570	Ttc38	A3KMP2; mmu:239570; Q05C02; Q05CK3; Q3UZU5	ENSMUSG00000035944			0	5.474	0.0127397	140.99	32.4	161.5	55.22	20.53	Medium	Peak Found	Peak Found	Peak Found	Peak Found	High	Peak Found	Peak Found	1
FALSE	High	Master Protein	Q8R4H9	Zinc transporter 5 OS=Mus musculus OX=10090 GN=Slc30a5 PE=1 SV=1	0	13.084	9	7	27	7	761	83.7	7.39	4.9	7	protein metabolism;other metabolic processes;transport;other biological processes	plasma membrane;other membranes;ER/Golgi;nucleus;other cell component	transporter activity;other molecular function	Pf01545	69048	Slc30a5	mmu:69048; Q8BQA0; Q8K315; Q8R4H9	ENSMUSG00000021629	Insulin processing; Zinc efflux and compartmentalization by the SLC30 family		2	5.143	0.00980104	44.15	54.7	290.9	27.8	40.76	High	Peak Found	High	Peak Found	High	High	High	High	1
FALSE	High	Master Protein	Q91VW5	Golgin subfamily A member 4 OS=Mus musculus OX=10090 GN=Golga4 PE=1 SV=2	0	431.593	47	95	594	95	2238	257.4	5.36	173.15	95	cell organization and biogenesis;transport	other membranes;ER/Golgi;nucleus;other cell component	other molecular function	Pf01465	54214	Golga4	mmu:54214; O70365; Q8CGH6; Q91VW5	ENSMUSG00000038708	Retrograde transport at the Trans-Golgi-Network		1	5.13	3.87482e-06	109.63	25.5	148.8	48.74	27.78	High	High	High	High	High	High	High	High	1
FALSE	High	Master Protein	Q9D0F4	NF-kappa-B-activating protein OS=Mus musculus OX=10090 GN=Nkap PE=2 SV=1	0	13.523	16	6	28	6	415	47.2	10.13	3	6	cell cycle OR cell proliferation;signal transduction;other biological processes	cytosol;nucleus	nucleic acid binding activity;other molecular function	Pf06047, Pf15692	67050	Nkap	mmu:67050; Q8BTK6; Q8BYT5; Q8R324; Q9CSH4; Q9D0F4	ENSMUSG00000016409	mRNA Splicing - Major Pathway		1	5.032	0.0194407	89.77	35.3	164.2	78.61	17.09	High	Peak Found	High	Medium	High	High	Peak Found	High	1
FALSE	High	Master Protein	E9QM99	Dedicator of cytokinesis protein 10 OS=Mus musculus OX=10090 GN=Dock10 PE=1 SV=1	0	78.536	17	32	149	31	2187	249.4	7.09	27.1	32	cell organization and biogenesis;developmental processes;signal transduction;other biological processes	cytosol;nucleus;other cell component	enzyme regulator activity;other molecular function	Pf00169, Pf06920, Pf11878, Pf14429, Pf20421, Pf20422	210293	Dock10	A0A087WQ86; E9QM99; F1AHI9; mmu:210293; Q8BZN6	ENSMUSG00000038608	Factors involved in megakaryocyte development and platelet production; CDC42 GTPase cycle; RAC1 GTPase cycle; RAC2 GTPase cycle; RAC3 GTPase cycle		5	4.94	0.00898207	127.77	38.9	122.1	69.11	50.13	High	High	High	High	High	High	High	High	1
FALSE	High	Master Protein	Q9ET01	Glycogen phosphorylase, liver form OS=Mus musculus OX=10090 GN=Pygl PE=1 SV=4	0	210.322	49	40	498	36	850	97.4	7.09	188.41	40	other metabolic processes;other biological processes	cytosol;other cell component	other molecular function	Pf00343	110095	Pygl	mmu:110095; Q3UKJ0; Q9ET01	ENSMUSG00000021069	Neutrophil degranulation; Glycogen breakdown (glycogenolysis)	Glycogen metabolism	3	4.916	7.24724e-06	73.71	38.6	185	22.25	5.15	High	High	High	High	High	High	High	High	1
FALSE	High	Master Protein	Q9WTU0	Lysine-specific demethylase PHF2 OS=Mus musculus OX=10090 GN=Phf2 PE=1 SV=2	0.001	4.432	2	3	19	2	1096	120.7	9.17	4.72	3	cell organization and biogenesis;protein metabolism;RNA metabolism OR transcription;other metabolic processes;other biological processes	nucleus;other cell component	other molecular function	Pf00628, Pf02373, Pf17811	18676	Phf2	mmu:18676; Q6A023; Q80WA8; Q9WTU0	ENSMUSG00000038025	HDMs demethylate histones		1	4.692	0.0144223	102.96	24.2	140	85.57	27.2	Medium	Peak Found	Peak Found	Peak Found	High	Medium	Medium	High	1
FALSE	High	Master Protein	Q8BMK0	Centrosomal protein of 85 kDa OS=Mus musculus OX=10090 GN=Cep85 PE=1 SV=2	0	14.51	13	8	29	8	761	85.3	6.24	2.59	8	cell cycle OR cell proliferation;cell organization and biogenesis;developmental processes;other biological processes	cytosol;cytoskeleton;ER/Golgi;nucleus			70012	Cep85	mmu:70012; Q8BMK0; Q8BUF1; Q8K0E6	ENSMUSG00000037443			0	4.588	1.93808e-05	116.55	28.8	132.2	91.92	76.63	High	High	Medium	High	High	High	Medium	Peak Found	1
FALSE	High	Master Protein	E9PUU4	Gem-associated protein 5 OS=Mus musculus OX=10090 GN=Gemin5 PE=1 SV=1	0	46.151	20	23	98	23	1503	166.6	6.74	11.82	23	cell organization and biogenesis;RNA metabolism OR transcription;other metabolic processes;other biological processes	cytosol;nucleus;other cell component	translation activity;nucleic acid binding activity	Pf00400, Pf12894	216766	Gemin5	E9PUU4	ENSMUSG00000037275			0	4.231	5.87699e-05	133.19	3.1	199.5	62.69	69.14	High	High	High	High	High	High	High	High	1
FALSE	High	Master Protein	P42932	T-complex protein 1 subunit theta OS=Mus musculus OX=10090 GN=Cct8 PE=1 SV=3	0	252.412	67	33	742	33	548	59.5	5.62	270.58	33	protein metabolism;other metabolic processes;transport;other biological processes	cytosol;cytoskeleton;nucleus;other cell component	other molecular function	Pf00118	12469	Cct8	mmu:12469; P42932	ENSMUSG00000025613	Neutrophil degranulation; Cooperation of PDCL (PhLP1) and TRiC/CCT in G-protein beta folding; Association of TriC/CCT with target proteins during biosynthesis		3	4.183	6.82528e-05	82.59	52	160.4	17.86	11.31	High	High	High	High	High	High	High	High	1
FALSE	High	Master Protein	Q3UPL0	Protein transport protein Sec31A OS=Mus musculus OX=10090 GN=Sec31a PE=1 SV=2	0	115.282	29	30	161	30	1230	133.5	6.76	42.71	30	cell organization and biogenesis;transport;other biological processes	other membranes;cytosol;ER/Golgi;other cytoplasmic organelle;other cell component	other molecular function	Pf12931	69162	Sec31a	mmu:69162; Q3UPL0; Q3UYH3; Q6IQZ3; Q7TQJ7; Q811J4	ENSMUSG00000035325	Antigen Presentation: Folding, assembly and peptide loading of class I MHC; MHC class II antigen presentation; COPII-mediated vesicle transport		3	4.172	0.000165606	94.06	24.7	132.8	42.11	19.94	High	High	High	High	High	High	High	High	1
FALSE	High	Master Protein	Q99JX3	Golgi reassembly-stacking protein 2 OS=Mus musculus OX=10090 GN=Gorasp2 PE=1 SV=3	0	41.889	24	8	57	8	451	47	4.79	21.55	8	cell organization and biogenesis;stress response;other biological processes	other membranes;ER/Golgi		Pf04495	70231	Gorasp2	mmu:70231; Q3U9D2; Q8CCD0; Q91W68; Q99JX3	ENSMUSG00000014959	Golgi Cisternae Pericentriolar Stack Reorganization		1	3.931	0.0136451	140.18	21.2	101.1	94.09	44.22	High	Peak Found	n/a	Peak Found	High	High	High	High	1
FALSE	High	Master Protein	F6QC57	E3 ubiquitin-protein ligase OS=Mus musculus OX=10090 GN=Ubr3 PE=1 SV=1	0	10.365	4	7	21	7	1892	212.9	5.9	2.22	7	protein metabolism;other metabolic processes;other biological processes		other molecular function	Pf02207, Pf18995		Ubr3	F6QC57	ENSMUSG00000044308			0	3.904	0.00159858	99.23	40.8	143	83.85	14.66	High	High	Peak Found	Peak Found	High	High	n/a	Peak Found	1
FALSE	High	Master Protein	O88833	Cytochrome P450 4A10 OS=Mus musculus OX=10090 GN=Cyp4a10 PE=1 SV=2	0	54.32	39	16	110	9	509	58.3	8.75	34.28	16	other metabolic processes;developmental processes	plasma membrane;other membranes;ER/Golgi;other cell component	other molecular function	Pf00067	13117	Cyp4a10	A2A976; mmu:13117; O88833; Q9DCS5	ENSMUSG00000066072	Fatty acids; Miscellaneous substrates; Eicosanoids; Synthesis of Leukotrienes (LT) and Eoxins (EX)	PPAR signaling pathway; Eicosanoid metabolism via cyclooxygenases (COX); Eicosanoid metabolism via cytochrome P450 monooxygenases	7	3.502	0.000620577	118.35	15.8	180.3	91.27	16.78	High	High	High	High	High	High	High	High	1
FALSE	High	Master Protein	Q791T5	Mitochondrial carrier homolog 1 OS=Mus musculus OX=10090 GN=Mtch1 PE=1 SV=1	0	45.952	33	11	97	11	389	41.5	9.32	25.71	11	cell organization and biogenesis;transport;other biological processes	other membranes;mitochondrion	other molecular function	Pf00153	56462	Mtch1	mmu:56462; Q3U4W7; Q791T5; Q791V6; Q8R0T0; Q8R1T8; Q8R2T2; Q9QZA5; Q9QZP4	ENSMUSG00000024012			0	3.386	0.00645875	28.42	117.5	74.6	39.52	6.59	High	High	High	High	High	High	High	Peak Found	1
FALSE	High	Master Protein	P19253	60S ribosomal protein L13a OS=Mus musculus OX=10090 GN=Rpl13a PE=1 SV=4	0	44.088	34	8	215	8	203	23.4	11.02	90.82	8	protein metabolism;other metabolic processes;stress response;developmental processes;other biological processes	cytosol;translational apparatus;other cell component	nucleic acid binding activity;other molecular function	Pf00572	22121	Rpl13a	mmu:22121; P19253	ENSMUSG00000074129	L13a-mediated translational silencing of Ceruloplasmin expression; SRP-dependent cotranslational protein targeting to membrane; Major pathway of rRNA processing in the nucleolus and cytosol; Formation of a pool of free 40S subunits; GTP hydrolysis and joining of the 60S ribosomal subunit; Nonsense Mediated Decay (NMD) independent of the Exon Junction Complex (EJC); Nonsense Mediated Decay (NMD) e…	Cytoplasmic ribosomal proteins	8	3.16	0.00238058	119.83	39.2	55	94.6	116.59	High	High	High	High	High	High	High	High	1
FALSE	High	Master Protein	P81122	Insulin receptor substrate 2 OS=Mus musculus OX=10090 GN=Irs2 PE=1 SV=2	0	15.907	8	9	36	9	1321	136.7	8.69	5.25	9	cell cycle OR cell proliferation;developmental processes;signal transduction;other biological processes	plasma membrane;other membranes;cytosol	signal transduction activity or receptor binding;other molecular function	Pf00169, Pf02174	384783	Irs2	B9EJW3; mmu:384783; P81122	ENSMUSG00000038894	RAF/MAP kinase cascade; PIP3 activates AKT signaling; PI5P, PP2A and IER3 Regulate PI3K/AKT Signaling; RET signaling; PI3K Cascade; Interleukin-7 signaling; PI3K/AKT activation; Erythropoietin activates Phosphoinositide-3-kinase (PI3K); IRS activation; Signal attenuation; Erythropoietin activates RAS; SOS-mediated signalling	IL-9 signaling pathway; EPO receptor signaling; Focal adhesion: PI3K-Akt-mTOR signaling pathway; IL-7 signaling pathway; Adipogenesis genes; IL-2 signaling pathway; Alpha 6 beta 4 integrin signaling pathway; Leptin-insulin signaling overlap	23	3.069	0.00268164	121.26	29.1	142.7	102.49	66.47	High	Peak Found	High	High	High	High	High	High	1
FALSE	High	Master Protein	Q8C5H8	NAD kinase 2, mitochondrial OS=Mus musculus OX=10090 GN=Nadk2 PE=1 SV=2	0	39.984	31	12	54	12	452	50.8	8.07	10.83	12	other metabolic processes		kinase activity;other molecular function	Pf01513	68646	Nadk2	mmu:68646; Q3TRP5; Q3UEY1; Q8C5H8; Q9CTE4	ENSMUSG00000022253	Mitochondrial protein degradation; Nicotinate metabolism		2	3.039	0.0142018	107.44	67.6	113.2	26.95	19.82	High	High	High	High	High	High	Peak Found	Medium	1
FALSE	High	Master Protein	A0A0R4J034	Pyridoxal-dependent decarboxylase domain-containing protein 1 OS=Mus musculus OX=10090 GN=Pdxdc1 PE=1 SV=1	0	135.438	51	29	213	29	789	87.4	5.67	60.11	29	other metabolic processes	ER/Golgi	other molecular function	Pf00282	94184	Pdxdc1	A0A0R4J034	ENSMUSG00000022680			0	2.999	0.00337878	130.61	40.2	89.1	123.3	49.17	High	High	High	High	High	High	High	High	1
FALSE	High	Master Protein	Q6DFZ1	Golgi-specific brefeldin A-resistance factor 1 OS=Mus musculus OX=10090 GN=Gbf1 PE=1 SV=1	0	106.724	27	38	185	38	1861	206.7	5.8	36.73	38	cell organization and biogenesis;other metabolic processes;transport;other biological processes	other membranes;cytosol;ER/Golgi;other cytoplasmic organelle;other cell component	enzyme regulator activity;other molecular function	Pf01369, Pf12783	107338	Gbf1	mmu:107338; Q6DFZ1	ENSMUSG00000025224	COPI-dependent Golgi-to-ER retrograde traffic; COPI-mediated anterograde transport; VxPx cargo-targeting to cilium; trans-Golgi Network Vesicle Budding		4	2.988	0.0167644	91.99	50	128.1	43.9	10.39	High	High	High	High	High	High	High	High	1
FALSE	High	Master Protein	P43276	Histone H1.5 OS=Mus musculus OX=10090 GN=H1-5 PE=1 SV=2	0	35.353	30	8	115	6	223	22.6	10.92	37.64	8	cell organization and biogenesis;other biological processes	nucleus;other cell component	nucleic acid binding activity;other molecular function	Pf00538	56702	H1-5	mmu:56702; P43276; Q9CRM8	ENSMUSG00000058773	Formation of Senescence-Associated Heterochromatin Foci (SAHF); Apoptosis induced DNA fragmentation		2	2.95	0.0182113	85.68	53.9	120.7	53.09	35.88	High	High	High	High	High	High	High	High	1
FALSE	High	Master Protein	Q9D1R9	60S ribosomal protein L34 OS=Mus musculus OX=10090 GN=Rpl34 PE=1 SV=2	0	15.304	14	3	80	3	117	13.3	11.47	38.05	3	protein metabolism;other metabolic processes	cytosol;ER/Golgi;translational apparatus;nucleus;other cell component	other molecular function	Pf01199	619547; 68436	Rpl34	mmu:619547; mmu:68436; Q497V4; Q9D1R9	ENSMUSG00000062006	L13a-mediated translational silencing of Ceruloplasmin expression; SRP-dependent cotranslational protein targeting to membrane; Major pathway of rRNA processing in the nucleolus and cytosol; Formation of a pool of free 40S subunits; GTP hydrolysis and joining of the 60S ribosomal subunit; Nonsense Mediated Decay (NMD) independent of the Exon Junction Complex (EJC); Nonsense Mediated Decay (NMD) e…	Cytoplasmic ribosomal proteins	8	2.843	0.00852277	90.75	26.1	79.5	75.54	61.21	High	High	High	High	High	High	High	High	1
FALSE	High	Master Protein	O08547	Vesicle-trafficking protein SEC22b OS=Mus musculus OX=10090 GN=Sec22b PE=1 SV=3	0	91.539	53	11	313	11	215	24.7	8.51	109.61	11	cell organization and biogenesis;transport;other biological processes	other membranes;ER/Golgi;other cell component	other molecular function	Pf00957, Pf13774	20333	Sec22b	mmu:20333; O08547; Q91VU3	ENSMUSG00000027879	COPI-dependent Golgi-to-ER retrograde traffic; ER-Phagosome pathway; COPII-mediated vesicle transport; Cargo concentration in the ER		4	2.578	0.0143177	67.36	46.6	129.2	36.76	41.8	High	High	High	High	High	High	High	High	1
FALSE	High	Master Protein	Q6ZWY3	40S ribosomal protein S27-like OS=Mus musculus OX=10090 GN=Rps27l PE=1 SV=3	0	57.5	43	6	384	2	84	9.5	9.45	125.27	6	cell cycle OR cell proliferation;cell organization and biogenesis;protein metabolism;other metabolic processes;stress response;signal transduction;other biological processes	cytosol;translational apparatus;nucleus	enzyme regulator activity;nucleic acid binding activity;other molecular function	Pf01667	67941	Rps27l	mmu:67941; Q3UB68; Q6ZWY3	ENSMUSG00000036781	L13a-mediated translational silencing of Ceruloplasmin expression; SRP-dependent cotranslational protein targeting to membrane; Major pathway of rRNA processing in the nucleolus and cytosol; Formation of a pool of free 40S subunits; GTP hydrolysis and joining of the 60S ribosomal subunit; Nonsense Mediated Decay (NMD) independent of the Exon Junction Complex (EJC); Nonsense Mediated Decay (NMD) e…		10	2.488	0.0194523	83.6	52.3	171.9	67.41	34.58	High	High	High	High	High	High	High	High	1
FALSE	High	Master Protein	P51410	60S ribosomal protein L9 OS=Mus musculus OX=10090 GN=Rpl9 PE=1 SV=2	0	107.101	65	12	487	12	192	21.9	9.95	212.1	12	protein metabolism;other metabolic processes	cytosol;translational apparatus;other cell component	nucleic acid binding activity;other molecular function	Pf00347	20005	Rpl9	mmu:20005; P51410; Q9JK58	ENSMUSG00000047215	L13a-mediated translational silencing of Ceruloplasmin expression; SRP-dependent cotranslational protein targeting to membrane; Major pathway of rRNA processing in the nucleolus and cytosol; Formation of a pool of free 40S subunits; GTP hydrolysis and joining of the 60S ribosomal subunit; Nonsense Mediated Decay (NMD) independent of the Exon Junction Complex (EJC); Nonsense Mediated Decay (NMD) e…	Cytoplasmic ribosomal proteins; mRNA processing	9	2.403	0.0261722	102.9	56.1	100.2	12.89	12.56	High	High	High	High	High	High	High	High	1
FALSE	High	Master Protein	Q9Z2Z6	Mitochondrial carnitine/acylcarnitine carrier protein OS=Mus musculus OX=10090 GN=Slc25a20 PE=1 SV=1	0	61.731	52	15	133	15	301	33	9.11	45.64	15	transport;developmental processes	cytosol;mitochondrion	transporter activity	Pf00153	57279	Slc25a20	mmu:57279; Q3U801; Q9Z2Z6	ENSMUSG00000032602	Carnitine metabolism	Fatty acid beta-oxidation; Mitochondrial long chain fatty acid beta-oxidation	3	2.306	0.044967	80.28	54	169.2	57.38	27.58	High	High	High	High	High	High	High	High	1
FALSE	High	Master Protein	P42669	Transcriptional activator protein Pur-alpha OS=Mus musculus OX=10090 GN=Pura PE=1 SV=1	0	18.497	23	5	44	5	321	34.9	6.44	7.71	5	cell cycle OR cell proliferation;cell organization and biogenesis;DNA metabolism;other metabolic processes;transport;developmental processes;other biological processes	nucleus;other cell component	nucleic acid binding activity;other molecular function	Pf04845	19290	Pura	mmu:19290; P42669	ENSMUSG00000043991		Exercise-induced circadian regulation	1	0.089	0.00118785	38.73	52.4	72.5	146.91	42.44	High	High	High	High	High	High	High	High	1
FALSE	High	Master Protein	A0A0R4J0W6	Leucine-rich repeat-containing protein 40 OS=Mus musculus OX=10090 GN=Lrrc40 PE=1 SV=1	0	34.041	33	15	46	15	602	68	6.84	8.38	15				Pf00560, Pf13855	67144	Lrrc40	A0A0R4J0W6; mmu:67144	ENSMUSG00000063052			0	0.01	4.20084e-17		31.3		134.03		High	High	High	High	n/a	n/a	High	High	1
FALSE	High	Master Protein	Q62376	U1 small nuclear ribonucleoprotein 70 kDa OS=Mus musculus OX=10090 GN=Snrnp70 PE=1 SV=2	0	14.648	18	7	26	7	448	52	9.94	4.1	7	RNA metabolism OR transcription;other metabolic processes;other biological processes	nucleus	nucleic acid binding activity;other molecular function	Pf00076, Pf12220	20637	Snrnp70	mmu:20637; Q3UIW4; Q62376	ENSMUSG00000063511	mRNA Splicing - Major Pathway	mRNA processing	2	0.01	4.20084e-17		147.4		133.77		High	Peak Found	High	Peak Found	n/a	High	High	High	1
FALSE	High	Master Protein	B2RRE7	OTU domain-containing protein 4 OS=Mus musculus OX=10090 GN=Otud4 PE=1 SV=1	0	9.956	5	5	6	5	1107	123	6.76	0.79	5	protein metabolism;other metabolic processes;stress response;other biological processes	cytosol;nucleus	other molecular function	Pf02338	73945	Otud4	B2RRE7; B7ZNI5; mmu:73945; Q80TL3; Q9CUN2	ENSMUSG00000036990			0	0.01	4.20084e-17		96		130.43		High	Peak Found	Peak Found	Peak Found	Peak Found	Peak Found	Peak Found	Peak Found	1
FALSE	High	Master Protein	F8WJA0	RNA helicase OS=Mus musculus OX=10090 GN=Ddx24 PE=1 SV=1	0	20.973	13	11	37	11	903	101.3	9.36	4.96	11		nucleus	nucleic acid binding activity;other molecular function	Pf00270, Pf00271	27225	Ddx24	F8WJA0	ENSMUSG00000041645		mRNA processing	1	0.01	4.20084e-17		282.7		128.02		High	High	High	High	High	High	High	High	1
FALSE	High	Master Protein	Q9CQC8	Maspardin OS=Mus musculus OX=10090 GN=Spg21 PE=1 SV=1	0	5.787	11	3	4	3	308	34.9	6.28	0.39	3		cytosol;ER/Golgi;other cell component	signal transduction activity or receptor binding	Pf00561	27965	Spg21	mmu:27965; Q3U658; Q3UDT7; Q8C1Y7; Q9CQC8	ENSMUSG00000032388			0	0.01	4.20084e-17		600		126.33		High	Peak Found	Peak Found	Peak Found	High	Peak Found	n/a	Peak Found	1
FALSE	High	Master Protein	D3YTP3	Metaxin OS=Mus musculus OX=10090 GN=Mtx3 PE=1 SV=2	0	9.916	10	3	10	3	312	34.9	7.99	2.1	3	cell organization and biogenesis;transport	other membranes;mitochondrion;other cell component		Pf10568, Pf17171	382793	Mtx3	D3YTP3; mmu:382793	ENSMUSG00000021704			0	0.01	4.20084e-17		182.8		125.52		High	High	High	High	n/a	n/a	n/a	n/a	1
FALSE	High	Master Protein	Q8K1M6	Dynamin-1-like protein OS=Mus musculus OX=10090 GN=Dnm1l PE=1 SV=2	0	366.208	77	49	1365	3	742	82.6	7.05	497.96	49	cell organization and biogenesis;stress response;transport;signal transduction;other biological processes	plasma membrane;other membranes;cytosol;cytoskeleton;mitochondrion;ER/Golgi;other cytoplasmic organelle;other cell component	cytoskeletal activity;other molecular function	Pf00350, Pf01031, Pf02212	74006	Dnm1l	mmu:74006; Q8BNQ5; Q8BQ64; Q8CGD0; Q8K1A1; Q8K1M6	ENSMUSG00000022789	Apoptotic execution phase		1	0.01	4.20084e-17		155.4		124.5		High	Peak Found	High	High	n/a	n/a	n/a	n/a	1
FALSE	High	Master Protein	Q91VB8	Alpha globin 1 OS=Mus musculus OX=10090 GN=Hba-a1 PE=1 SV=1	0	89.727	90	11	650	2	142	15.1	8.22	239.68	11	transport;developmental processes;other biological processes	non-structural extracellular;cytosol;other cell component	signal transduction activity or receptor binding;other molecular function	Pf00042	110257; 15122	Hba-a1	mmu:110257; mmu:15122; Q91VB8	ENSMUSG00000069917; ENSMUSG00000069919			0	0.318	0.00370908	109.67	50	24.6	124.45	33	High	High	High	High	High	High	High	High	1
FALSE	High	Master Protein	A0A140T8J4	Heme-binding protein 1 OS=Mus musculus OX=10090 GN=Hebp1 PE=1 SV=1	0	10.216	32	4	10	4	190	21	5.26	0.87	4		other cell component		Pf04832	15199	Hebp1	A0A140T8J4; mmu:15199	ENSMUSG00000042770			0	0.01	4.20084e-17		53.6		121.2		High	Peak Found	n/a	Peak Found	n/a	n/a	n/a	n/a	1
FALSE	High	Master Protein	Q8VCQ3	Nuclear receptor-binding factor 2 OS=Mus musculus OX=10090 GN=Nrbf2 PE=1 SV=1	0	9.826	18	5	9	5	287	32.5	5.76	1.67	5	other metabolic processes;stress response;other biological processes	other membranes;nucleus;other cytoplasmic organelle;other cell component	other molecular function	Pf08961, Pf17169	641340	Nrbf2	mmu:641340; Q8VCQ3; Q9DCG3	ENSMUSG00000075000	Nuclear Receptor transcription pathway		1	0.01	4.20084e-17		330.3		117.52		High	High	n/a	Peak Found	n/a	n/a	n/a	n/a	1
FALSE	High	Master Protein	Q8VDC1	FYVE and coiled-coil domain-containing protein 1 OS=Mus musculus OX=10090 GN=Fyco1 PE=1 SV=1	0	45.543	16	18	61	18	1437	162.2	4.98	7.17	18	transport;other biological processes	ER/Golgi;other cytoplasmic organelle;other cell component	other molecular function	Pf01363, Pf02759	17281	Fyco1	mmu:17281; Q3V385; Q7TMT0; Q8BJN2; Q8VDC1	ENSMUSG00000025241			0	0.01	4.20084e-17		42.6		116.87		High	High	High	High	High	Medium	n/a	n/a	1
FALSE	High	Master Protein	Q9CPY0	rRNA methyltransferase 2, mitochondrial OS=Mus musculus OX=10090 GN=Mrm2 PE=1 SV=1	0.002	3.519	12	3	13	3	246	27.1	9.7	2.83	3	cell organization and biogenesis;RNA metabolism OR transcription;other metabolic processes	nucleus	other molecular function	Pf01728	68017	Mrm2	mmu:68017; Q9CPY0	ENSMUSG00000029557			0	0.01	4.20084e-17		429.6		116.83		High	High	High	High	Medium	n/a	n/a	n/a	1
FALSE	High	Master Protein	A0A0R4J1M7	Sodium channel protein OS=Mus musculus OX=10090 GN=Scn5a PE=1 SV=1	0.01	2.325	2	3	9	3	2020	227.6	5.68	1.04	3	cell-cell signaling;transport;other biological processes	plasma membrane;other membranes;cytoskeleton;ER/Golgi;nucleus;other cell component	transporter activity;cytoskeletal activity;other molecular function	Pf00520, Pf06512, Pf11933	20271	Scn5a	A0A0R4J1M7	ENSMUSG00000032511		SIDS susceptibility pathways	1	0.01	4.20084e-17		174		116.71		High	High	n/a	n/a	n/a	Medium	n/a	n/a	1
FALSE	High	Master Protein	A0A140LIF8	Immunity-related GTPase family M member 2 OS=Mus musculus OX=10090 GN=Irgm2 PE=1 SV=1	0	12.487	22	8	36	4	407	46.5	6.96	4.68	8						Irgm2	A0A9L6JKG1	ENSMUSG00000069874			0	0.01	4.20084e-17		170.9		115.55		High	Peak Found	High	Peak Found	n/a	n/a	n/a	n/a	1
FALSE	High	Master Protein	Q9D6K8	FUN14 domain-containing protein 2 OS=Mus musculus OX=10090 GN=Fundc2 PE=1 SV=1	0	13.954	30	4	24	4	151	16.6	9.7	5.12	4	cell organization and biogenesis;other metabolic processes;other biological processes	other membranes;mitochondrion;nucleus	other molecular function	Pf04930	67391	Fundc2	mmu:67391; Q80VT2; Q80YD9; Q8BSM8; Q9D617; Q9D6K8	ENSMUSG00000031198			0	0.01	4.20084e-17		139.3		115.24		High	Peak Found	High	High	n/a	n/a	n/a	n/a	1
FALSE	High	Master Protein	Q8BKE6	Cytochrome P450 20A1 OS=Mus musculus OX=10090 GN=Cyp20a1 PE=1 SV=1	0	13.208	14	5	10	5	462	52.1	6.95	1.39	5		other membranes	other molecular function	Pf00067	77951	Cyp20a1	mmu:77951; Q8BKE6	ENSMUSG00000049439		Metapathway biotransformation; Oxidation by cytochrome P450	2	0.01	4.20084e-17		24.9		113.2		Peak Found	Peak Found	n/a	High	n/a	n/a	High	n/a	1
FALSE	High	Master Protein	A8DUK4	Beta-globin OS=Mus musculus OX=10090 GN=Hbb-bs PE=1 SV=1	0	194.247	97	23	892	23	147	15.7	7.69	366.48	23	other metabolic processes;transport;other biological processes	non-structural extracellular;cytosol;other cell component	other molecular function	Pf00042	100503605; 101488143	Hbb-bs	A8DUK4; mmu:100503605; mmu:101488143	ENSMUSG00000052305; ENSMUSG00000073940	Scavenging of heme from plasma; Neutrophil degranulation; Erythrocytes take up carbon dioxide and release oxygen; Erythrocytes take up oxygen and release carbon dioxide; Cytoprotection by HMOX1; Heme signaling		6	0.371	0.0160373	110.16	38	19.6	112.72	49.7	High	High	High	High	High	High	High	High	1
FALSE	High	Master Protein	Q3UCV8	Ubiquitin thioesterase otulin OS=Mus musculus OX=10090 GN=Otulin PE=1 SV=1	0	9.093	12	4	7	4	352	40.3	5.68	1.71	4	cell-cell signaling;protein metabolism;other metabolic processes;stress response;developmental processes;signal transduction;other biological processes	other cell component	other molecular function	Pf16218	432940	Otulin	mmu:432940; Q3UCV8; Q3UY59; Q5M8N1; Q8R027	ENSMUSG00000046034	Synthesis of active ubiquitin: roles of E1 and E2 enzymes		1	0.01	4.20084e-17		308.9		112.32		High	Peak Found	n/a	Peak Found	n/a	n/a	n/a	n/a	1
FALSE	High	Master Protein	Q9DBH5	Vesicular integral-membrane protein VIP36 OS=Mus musculus OX=10090 GN=Lman2 PE=1 SV=2	0	26.873	37	10	55	10	358	40.4	6.95	7.05	10	transport;other biological processes	non-structural extracellular;plasma membrane;other membranes;ER/Golgi;other cell component	other molecular function	Pf03388	66890	Lman2	mmu:66890; Q8BJL4; Q9CXG7; Q9DBH5	ENSMUSG00000021484	COPII-mediated vesicle transport; Cargo concentration in the ER		2	0.01	4.20084e-17		23.6		109.76		High	High	High	High	Peak Found	Peak Found	High	High	1
FALSE	High	Master Protein	Q3U816	Oxidoreductase HTATIP2 OS=Mus musculus OX=10090 GN=Htatip2 PE=1 SV=1	0	16.481	31	7	62	7	275	29.9	8.12	7.1	7	transport;other biological processes	cytosol;nucleus	kinase activity;other molecular function	Pf13460	53415	Htatip2	Q3U816	ENSMUSG00000039745			0	0.01	4.20084e-17		121.3		109.52		High	High	High	High	High	High	High	High	1
FALSE	High	Master Protein	Q8K1N4	Spermatogenesis-associated serine-rich protein 2 OS=Mus musculus OX=10090 GN=Spats2 PE=1 SV=1	0	12.254	16	7	11	7	545	58.9	9	1.25	7		cytosol;other cell component		Pf07139	72572	Spats2	mmu:72572; Q3UX77; Q8C810; Q8K1N4; Q8R1P6	ENSMUSG00000051934			0	0.01	4.20084e-17		71.7		108.47		High	n/a	High	Peak Found	n/a	High	n/a	n/a	1
FALSE	High	Master Protein	Q923D2	Flavin reductase (NADPH) OS=Mus musculus OX=10090 GN=Blvrb PE=1 SV=3	0	24.695	43	5	17	5	206	22.2	7.01	4.06	5	other metabolic processes	plasma membrane;other membranes;cytosol;nucleus;other cell component	other molecular function	Pf13460	233016	Blvrb	mmu:233016; Q923D2	ENSMUSG00000040466	Cytoprotection by HMOX1; Heme degradation		2	0.01	4.20084e-17		23.5		108.23		High	Medium	n/a	Peak Found	n/a	n/a	n/a	n/a	1
FALSE	High	Master Protein	Q3UDP0	WD repeat-containing protein 41 OS=Mus musculus OX=10090 GN=Wdr41 PE=1 SV=1	0	19.142	32	8	19	8	460	51.5	5.15	2.99	8	other metabolic processes;other biological processes	other cell component		Pf00400	218460	Wdr41	mmu:218460; Q3UDP0; Q8C4F1; Q8C8K5	ENSMUSG00000042015			0	0.01	4.20084e-17		152.6		108.04		High	High	Peak Found	High	n/a	n/a	n/a	n/a	1
FALSE	High	Master Protein	Q5SYD0	Unconventional myosin-Id OS=Mus musculus OX=10090 GN=Myo1d PE=1 SV=1	0	7.499	5	6	17	6	1006	116	9.41	2.07	6	cell organization and biogenesis;transport;other biological processes	plasma membrane;other membranes;cytosol;cytoskeleton;other cytoplasmic organelle;other cell component	cytoskeletal activity;other molecular function	Pf00063, Pf00612, Pf06017	338367	Myo1d	mmu:338367; Q5SSK7; Q5SYD0; Q8BWY5	ENSMUSG00000035441			0	0.01	4.20084e-17		47		105.63		High	Peak Found	Medium	n/a	n/a	n/a	n/a	High	1
FALSE	High	Master Protein	Q7TQE6	Macoilin OS=Mus musculus OX=10090 GN=Maco1 PE=1 SV=1	0	8.444	12	6	17	6	664	76	9.07	1.92	6	developmental processes;signal transduction;other biological processes	other membranes;ER/Golgi;nucleus;other cell component	cytoskeletal activity	Pf09726	66146	Maco1	mmu:66146; Q7TQE6	ENSMUSG00000028826	RHOA GTPase cycle; RHOC GTPase cycle		2	0.01	4.20084e-17		122.9		105.28		High	High	High	High	n/a	n/a	n/a	n/a	1
FALSE	High	Master Protein	Q9DB05	Alpha-soluble NSF attachment protein OS=Mus musculus OX=10090 GN=Napa PE=1 SV=1	0	13.308	21	5	21	5	295	33.2	5.45	2.38	5	cell-cell signaling;cell organization and biogenesis;transport;developmental processes;other biological processes	plasma membrane;other membranes;other cell component	other molecular function	Pf14938	108124	Napa	mmu:108124; Q543I3; Q9DB05	ENSMUSG00000006024	COPI-dependent Golgi-to-ER retrograde traffic; COPI-mediated anterograde transport; COPII-mediated vesicle transport; Golgi Associated Vesicle Biogenesis; Retrograde transport at the Trans-Golgi-Network; Intra-Golgi traffic		6	0.01	4.20084e-17		139.3		105.14		High	High	High	Peak Found	n/a	n/a	n/a	n/a	1
FALSE	High	Master Protein	Q6P3D0	U8 snoRNA-decapping enzyme OS=Mus musculus OX=10090 GN=Nudt16 PE=1 SV=1	0.004	2.766	16	3	3	3	195	21.8	7.12	0.16	3	cell organization and biogenesis;RNA metabolism OR transcription;other metabolic processes;other biological processes	nucleus;other cell component	nucleic acid binding activity;other molecular function	Pf00293	75686	Nudt16	mmu:75686; Q6P3D0; Q9D716	ENSMUSG00000032565	Phosphate bond hydrolysis by NUDT proteins	Purine metabolism	2	0.01	4.20084e-17		40.4		104.78		n/a	Peak Found	Peak Found	Peak Found	n/a	n/a	n/a	n/a	1
FALSE	High	Master Protein	P30416	Peptidyl-prolyl cis-trans isomerase FKBP4 OS=Mus musculus OX=10090 GN=Fkbp4 PE=1 SV=5	0	15.579	23	8	35	8	458	51.5	5.72	2.88	8	cell organization and biogenesis;protein metabolism;other metabolic processes;transport;developmental processes;signal transduction;other biological processes	cytosol;cytoskeleton;mitochondrion;nucleus;other cell component	cytoskeletal activity;other molecular function	Pf00254, Pf00515	14228	Fkbp4	mmu:14228; P30416; Q3TVC9	ENSMUSG00000030357	HSP90 chaperone cycle for steroid hormone receptors (SHR) in the presence of ligand; Attenuation phase; Estrogen-dependent gene expression		4	0.01	4.20084e-17		334.8		103.53		High	Peak Found	High	n/a	High	High	High	n/a	1
FALSE	High	Master Protein	Q6DID3	SR-related and CTD-associated factor 8 OS=Mus musculus OX=10090 GN=Scaf8 PE=1 SV=1	0	15.439	5	5	13	4	1268	139.5	8.24	2.59	5	RNA metabolism OR transcription;other metabolic processes;other biological processes	nucleus;other cell component	nucleic acid binding activity;other molecular function	Pf00076, Pf04818	106583	Scaf8	mmu:106583; Q3TTX6; Q5U5V8; Q6DID3; Q80TJ3; Q8C037	ENSMUSG00000046201		mRNA processing	1	0.01	4.20084e-17		146.6		103.15		High	Peak Found	High	Peak Found	Medium	n/a	n/a	n/a	1
FALSE	High	Master Protein	E9QMP6	Non-specific serine/threonine protein kinase OS=Mus musculus OX=10090 GN=Mark2 PE=1 SV=2	0	8.029	10	5	6	4	776	86.3	9.67	0.32	5	signal transduction;other biological processes	plasma membrane;other membranes;cytoskeleton;nucleus;other cell component	kinase activity;other molecular function	Pf00069, Pf00627, Pf02149	13728	Mark2	E9PWB5; E9QMP6; mmu:13728	ENSMUSG00000024969		Wnt signaling pathway	1	0.01	4.20084e-17		243.2		103.03		High	n/a	n/a	Peak Found	n/a	n/a	n/a	n/a	1
FALSE	High	Master Protein	Q8BGC0	HIV Tat-specific factor 1 homolog OS=Mus musculus OX=10090 GN=Htatsf1 PE=1 SV=1	0	7.477	5	4	13	4	757	86.2	4.4	4.75	4	RNA metabolism OR transcription;other metabolic processes	nucleus	nucleic acid binding activity	Pf00076	72459	Htatsf1	B1AVC7; mmu:72459; Q1WWK0; Q8BGC0; Q9CT41; Q9DAU3	ENSMUSG00000067873	mRNA Splicing - Major Pathway	mRNA processing	2	0.01	4.20084e-17		33.7		102.8		n/a	High	Peak Found	Peak Found	n/a	High	High	High	1
FALSE	High	Master Protein	P35235-1	Isoform 2 of Tyrosine-protein phosphatase non-receptor type 11 OS=Mus musculus OX=10090 GN=Ptpn11	0	16.593	14	7	28	7	597	68.4	7.3	3.56	7						Ptpn11	P35235-1				0	0.01	4.20084e-17		279.3		101.94		High	High	High	Peak Found	Peak Found	High	High	High	1
FALSE	High	Master Protein	Q91WE6	Threonylcarbamoyladenosine tRNA methylthiotransferase OS=Mus musculus OX=10090 GN=Cdkal1 PE=1 SV=1	0	17.442	23	9	31	9	578	65.2	7.65	4.44	9	protein metabolism;RNA metabolism OR transcription;other metabolic processes	other membranes;ER/Golgi	other molecular function	Pf00919, Pf01938, Pf04055	68916	Cdkal1	mmu:68916; Q3TE97; Q3V3D2; Q5T0I5; Q8C4B0; Q91WE6; Q9CT69	ENSMUSG00000006191			0	0.01	4.20084e-17		134.9		101.16		High	High	High	High	High	High	High	n/a	1
FALSE	High	Master Protein	Q9CWN7	CCR4-NOT transcription complex subunit 11 OS=Mus musculus OX=10090 GN=Cnot11 PE=1 SV=1	0	7.917	10	4	7	4	505	54.9	6.55	0.75	4	other biological processes	nucleus;other cell component		Pf10155	52846	Cnot11	mmu:52846; Q3TJG9; Q9CWN7	ENSMUSG00000003135	Deadenylation of mRNA; TP53 regulates transcription of additional cell cycle genes whose exact role in the p53 pathway remain uncertain		2	0.01	4.20084e-17		249.1		101.09		n/a	Peak Found	High	High	n/a	n/a	n/a	n/a	1
FALSE	High	Master Protein	P19639	Glutathione S-transferase Mu 3 OS=Mus musculus OX=10090 GN=Gstm3 PE=1 SV=2	0	48.808	66	15	102	10	218	25.7	7.77	34.91	15	other biological processes	cytosol;other cell component	other molecular function	Pf00043, Pf02798	14864	Gstm3	mmu:14864; P19639	ENSMUSG00000004038	Glutathione conjugation	Oxidative stress and redox pathway; Exercise-induced circadian regulation	3	0.01	4.20084e-17		10.4		101.06		High	High	High	Peak Found	High	Medium	Peak Found	n/a	1
FALSE	High	Master Protein	P58468	Protein FAM207A OS=Mus musculus OX=10090 GN=Fam207a PE=1 SV=1	0	10.105	29	5	12	5	219	24.8	11	1.21	5	RNA metabolism OR transcription;other metabolic processes	nucleus;other cell component		Pf15341	108707	Slx9	mmu:108707; P58468	ENSMUSG00000032977			0	0.01	4.20084e-17		311.9		100.64		High	Peak Found	n/a	High	n/a	High	n/a	n/a	1
FALSE	High	Master Protein	A0A0N4SVL0	Eukaryotic translation initiation factor 4 gamma 3 OS=Mus musculus OX=10090 GN=Eif4g3 PE=1 SV=1	0	64.127	12	19	124	13	1762	192.7	5.81	38.7	19											0	0.01	4.20084e-17		54		99.57		High	High	High	High	High	High	High	High	1
FALSE	High	Master Protein	P59764	Dedicator of cytokinesis protein 4 OS=Mus musculus OX=10090 GN=Dock4 PE=1 SV=1	0	6.118	3	6	19	6	1978	226.4	7.65	1.43	6	signal transduction;other biological processes	plasma membrane;other membranes;cytosol;ER/Golgi;nucleus;other cell component	signal transduction activity or receptor binding;enzyme regulator activity;other molecular function	Pf06920, Pf07653, Pf14429, Pf16172, Pf20421, Pf20422	238130	Dock4	B2RUG6; mmu:238130; P59764	ENSMUSG00000035954	RAC1 GTPase cycle; Factors involved in megakaryocyte development and platelet production; RHOG GTPase cycle; RAC2 GTPase cycle		4	0.01	4.20084e-17		13.5		98.8		High	High	High	High	n/a	n/a	n/a	n/a	1
FALSE	High	Master Protein	Q8BUR4	Dedicator of cytokinesis protein 1 OS=Mus musculus OX=10090 GN=Dock1 PE=1 SV=3	0	28.337	13	21	42	20	1865	214.9	7.62	4.22	21	transport;signal transduction;other biological processes	plasma membrane;other membranes;cytosol;nucleus;other cell component	enzyme regulator activity;other molecular function	Pf00018, Pf06920, Pf14429, Pf16172, Pf20421, Pf20422	330662	Dock1	mmu:330662; Q3URT8; Q3UY80; Q4QQL8; Q6PD14; Q8BUR4; Q8BVC9; Q91Z55; Q922V1	ENSMUSG00000058325	Regulation of actin dynamics for phagocytic cup formation; RAC1 GTPase cycle; Factors involved in megakaryocyte development and platelet production; RHOG GTPase cycle; RAC2 GTPase cycle; PTK6 Regulates RHO GTPases, RAS GTPase and MAP kinases; VEGFA-VEGFR2 Pathway; DCC mediated attractive signaling	Regulation of actin cytoskeleton; Integrin-mediated cell adhesion	10	0.01	4.20084e-17		53.9		97.82		High	High	High	High	High	High	Peak Found	High	1
FALSE	High	Master Protein	E9QAS8	Synaptic functional regulator FMR1 OS=Mus musculus OX=10090 GN=Fmr1 PE=1 SV=1	0	14.598	16	7	35	5	631	70.8	7.61	11.09	7	cell organization and biogenesis;DNA metabolism;RNA metabolism OR transcription;other metabolic processes;stress response;transport;developmental processes;other biological processes	plasma membrane;other membranes;cytosol;nucleus;other cell component	translation activity;nucleic acid binding activity;other molecular function	Pf00013, Pf05641, Pf12235, Pf16098, Pf17904, Pf18336		Fmr1	E9QAS8	ENSMUSG00000000838		Serotonin and anxiety	1	0.01	4.20084e-17		90.2		97.08		High	Peak Found	n/a	High	High	High	n/a	n/a	1
FALSE	High	Master Protein	Q8K274	Ketosamine-3-kinase OS=Mus musculus OX=10090 GN=Fn3krp PE=1 SV=2	0	13.223	28	7	23	7	309	34.4	7.87	1.88	7	other metabolic processes		kinase activity;other molecular function	Pf03881	238024	Fn3krp	B1ATT5; mmu:238024; Q8K274	ENSMUSG00000039253	Gamma carboxylation, hypusinylation, hydroxylation, and arylsulfatase activation		1	0.01	4.20084e-17		76.9		96.45		High	High	Peak Found	High	n/a	High	n/a	n/a	1
FALSE	High	Master Protein	A0A338P776	ATP synthase subunit O, mitochondrial (Fragment) OS=Mus musculus OX=10090 GN=Atp5o PE=1 SV=1	0	29.739	47	6	178	1	109	12.1	9.89	65.85	6	other metabolic processes;transport	other membranes;mitochondrion	transporter activity	Pf00213		Atp5po	A0A338P776	ENSMUSG00000022956		Electron transport chain	1	0.01	4.20084e-17		66.1		95.99		n/a	Peak Found	Peak Found	Peak Found	n/a	n/a	n/a	n/a	1
FALSE	High	Master Protein	D3YU56	Inner nuclear membrane protein Man1 OS=Mus musculus OX=10090 GN=Lemd3 PE=1 SV=1	0	15.572	11	9	23	9	940	102.5	7.53	3.53	9	other biological processes	other membranes;nucleus	nucleic acid binding activity	Pf03020, Pf09402		Lemd3	D3YU56	ENSMUSG00000048661			0	0.01	4.20084e-17		18.3		95.99		High	High	High	High	High	High	High	High	1
FALSE	High	Master Protein	Q5NCS9	Mitochondrial dynamics protein MID49 OS=Mus musculus OX=10090 GN=Mief2 PE=1 SV=1	0	13.016	17	5	23	5	454	49.6	5.4	3.33	5	cell organization and biogenesis;other biological processes	other membranes;mitochondrion		Pf20266, Pf21297	237781	Mief2	mmu:237781; Q5NCS9	ENSMUSG00000018599			0	0.085	0.0270259	55.51	182.5	15.5	95.53		High	High	High	High	Peak Found	n/a	n/a	n/a	1
FALSE	High	Master Protein	E9QNL5	Sulfotransferase OS=Mus musculus OX=10090 GN=Sult1a1 PE=1 SV=2	0	96.1	69	17	451	1	298	34.6	8.1	151.57	17	other metabolic processes;other biological processes		other molecular function	Pf00685	20887	Sult1a1	E9QNL5	ENSMUSG00000030711		Metapathway biotransformation; Retinol metabolism; Estrogen metabolism	3	0.01	4.20084e-17		176.5		95.5		High	High	High	High	High	High	n/a	High	1
FALSE	High	Master Protein	A2AQ19	RNA polymerase-associated protein RTF1 homolog OS=Mus musculus OX=10090 GN=Rtf1 PE=1 SV=1	0	7.419	6	4	16	4	715	80.7	8.16	0.93	4	cell-cell signaling;RNA metabolism OR transcription;other metabolic processes;developmental processes;signal transduction;other biological processes	nucleus	nucleic acid binding activity;other molecular function	Pf03126	76246	Rtf1	A2AQ19; mmu:76246; Q08EC5	ENSMUSG00000027304			0	0.01	4.20084e-17		129.1		94.74		High	n/a	Peak Found	Peak Found	n/a	Medium	Medium	High	1
FALSE	High	Master Protein	A0A2I3BQV5	Exportin-7 OS=Mus musculus OX=10090 GN=Xpo7 PE=1 SV=1	0	13.5	8	8	22	8	1088	123.9	6.54	1.89	8	transport	nucleus;other cell component	other molecular function	Pf03810		Xpo7	A0A2I3BQV5	ENSMUSG00000022100			0	0.01	4.20084e-17		71.8		91.58		High	Peak Found	High	High	n/a	n/a	n/a	n/a	1
FALSE	High	Master Protein	E9QAQ7	AT-rich interactive domain-containing protein 1A OS=Mus musculus OX=10090 GN=Arid1a PE=1 SV=1	0	5.287	3	6	10	4	2287	242.5	6.71	1.15	6	cell organization and biogenesis;signal transduction;other biological processes	nucleus	nucleic acid binding activity;other molecular function	Pf01388, Pf12031		Arid1a	E9QAQ7	ENSMUSG00000007880			0	0.01	4.20084e-17		34		90.84		High	Peak Found	High	Peak Found	n/a	n/a	n/a	n/a	1
FALSE	High	Master Protein	A0A0J9YUD5	Nucleoporin 205 OS=Mus musculus OX=10090 GN=Nup205 PE=1 SV=1	0	16.646	5	9	28	9	2061	233	6.62	3.44	9	cell organization and biogenesis;transport	other membranes;nucleus	other molecular function	Pf11894		Nup205	A0A0J9YUD5	ENSMUSG00000038759	Transport of the SLBP independent Mature mRNA; Transport of the SLBP Dependant Mature mRNA; Transport of Mature mRNA Derived from an Intronless Transcript; Transport of Mature mRNA derived from an Intron-Containing Transcript; Regulation of Glucokinase by Glucokinase Regulatory Protein; snRNP Assembly; SUMOylation of DNA damage response and repair proteins; SUMOylation of ubiquitinylation protein…		16	0.01	4.20084e-17		47.4		89.72		High	Peak Found	High	Peak Found	Peak Found	High	Peak Found	Peak Found	1
FALSE	High	Master Protein	Q9D0L4	AarF domain-containing protein kinase 1 OS=Mus musculus OX=10090 GN=Adck1 PE=1 SV=1	0	10.889	15	6	21	6	525	59.7	8.05	3.76	6	cell organization and biogenesis;other metabolic processes;other biological processes	non-structural extracellular;other membranes;mitochondrion	kinase activity;other molecular function	Pf03109	72113	Adck1	mmu:72113; Q3UKJ2; Q9D0L4	ENSMUSG00000021044			0	0.01	4.20084e-17		217.2		89.44		High	Peak Found	Peak Found	Peak Found	High	High	High	High	1
FALSE	High	Master Protein	O35226-2	Isoform Rpn10B of 26S proteasome non-ATPase regulatory subunit 4 OS=Mus musculus OX=10090 GN=Psmd4	0	59.037	41	11	177	2	379	41	4.79	42.35	11						Psmd4	O35226-2				0	0.01	4.20084e-17		110.1		89.35		High	Peak Found	High	High	n/a	n/a	n/a	n/a	1
FALSE	High	Master Protein	Q9Z204	Heterogeneous nuclear ribonucleoproteins C1/C2 OS=Mus musculus OX=10090 GN=Hnrnpc PE=1 SV=1	0	6.755	12	4	24	4	313	34.4	5.05	2.06	4	RNA metabolism OR transcription;other metabolic processes;other biological processes	cytosol;cytoskeleton;nucleus;other cell component	enzyme regulator activity;nucleic acid binding activity;other molecular function	Pf00076	15381	Hnrnpc	mmu:15381; Q3TLB5; Q501Q3; Q8C2G5; Q99KE2; Q9CQT3; Q9CY83; Q9Z204	ENSMUSG00000060373	Processing of Capped Intron-Containing Pre-mRNA; SUMOylation of RNA binding proteins; mRNA Splicing - Major Pathway; RHOBTB1 GTPase cycle; RHOBTB2 GTPase cycle	mRNA processing	6	0.01	4.20084e-17		188		87.95		Peak Found	High	Medium	High	n/a	n/a	n/a	High	1
FALSE	High	Master Protein	O35465	Peptidyl-prolyl cis-trans isomerase FKBP8 OS=Mus musculus OX=10090 GN=Fkbp8 PE=1 SV=2	0	55.645	39	12	83	1	402	43.5	5.16	18.63	12	protein metabolism;other metabolic processes;developmental processes;signal transduction;other biological processes	other membranes;cytosol;mitochondrion;ER/Golgi;other cell component	other molecular function	Pf00254	14232	Fkbp8	mmu:14232; O35465; Q3UK86; Q6GTX9; Q811M7; Q811R4; Q8C2F0; Q99L93	ENSMUSG00000019428	Ub-specific processing proteases		1	0.01	4.20084e-17		196.5		87.88		Peak Found	Peak Found	n/a	n/a	n/a	n/a	n/a	n/a	1
FALSE	High	Master Protein	O55003	BCL2/adenovirus E1B 19 kDa protein-interacting protein 3 OS=Mus musculus OX=10090 GN=Bnip3 PE=1 SV=1	0	38.603	48	10	67	10	187	21	7.14	23.45	10	cell organization and biogenesis;protein metabolism;other metabolic processes;stress response;transport;developmental processes;signal transduction;other biological processes	other membranes;mitochondrion;ER/Golgi;nucleus;other cell component	other molecular function	Pf06553	12176	Bnip3	mmu:12176; O55003; Q544Y4	ENSMUSG00000078566			0	0.232	0.000989066	96.45	178.7	50	86.96	32.51	High	High	High	High	High	High	High	High	1
FALSE	High	Master Protein	Q8BFY9-2	Isoform 2 of Transportin-1 OS=Mus musculus OX=10090 GN=Tnpo1	0	24.451	14	9	29	9	890	101.2	4.96	4.77	9						Tnpo1	Q8BFY9-2				0	0.01	4.20084e-17		151.2		86.92		High	High	High	High	n/a	High	n/a	n/a	1
FALSE	High	Master Protein	Q4ACU6	SH3 and multiple ankyrin repeat domains protein 3 OS=Mus musculus OX=10090 GN=Shank3 PE=1 SV=3	0	8.757	3	6	13	6	1730	185.3	8.88	1.3	6	cell cycle OR cell proliferation;cell organization and biogenesis;other metabolic processes;developmental processes;signal transduction;other biological processes	plasma membrane;other membranes;other cell component	signal transduction activity or receptor binding;cytoskeletal activity;other molecular function	Pf00536, Pf07653, Pf12796, Pf17820	58234	Shank3	F8S0X0; F8S0X2; F8S0X3; F8S0X5; F8S0X6; mmu:58234; Q4ACU6; Q69ZD8; Q9JJZ3; S6BMD3; S6CCV8	ENSMUSG00000022623	RET signaling; Neurexins and neuroligins		2	0.01	4.20084e-17		79.8		85.89		High	Peak Found	High	Medium	n/a	High	n/a	n/a	1
FALSE	High	Master Protein	Q9Z2F7	BCL2/adenovirus E1B 19 kDa protein-interacting protein 3-like OS=Mus musculus OX=10090 GN=Bnip3l PE=1 SV=1	0	21.114	31	5	24	5	218	23.8	5.85	5.95	5	cell organization and biogenesis;protein metabolism;other metabolic processes;stress response;transport;signal transduction;other biological processes	other membranes;mitochondrion;ER/Golgi;nucleus	other molecular function	Pf06553	12177	Bnip3l	mmu:12177; Q545J6; Q9Z2F7	ENSMUSG00000022051	TP53 Regulates Transcription of Genes Involved in Cytochrome C Release	Apoptosis	2	0.15	0.0146998	88.66	204	16.8	85.33	59.35	High	High	High	High	High	n/a	High	n/a	1
FALSE	High	Master Protein	Q80U78	Pumilio homolog 1 OS=Mus musculus OX=10090 GN=Pum1 PE=1 SV=2	0	5.4	3	3	7	3	1189	126.5	6.86	0.74	3	RNA metabolism OR transcription;other metabolic processes;other biological processes	cytosol;nucleus;other cell component	nucleic acid binding activity	Pf00806	80912	Pum1	mmu:80912; Q80U78; Q80X96; Q80YU8; Q8BPV7; Q9EPU6	ENSMUSG00000028580	Golgi Associated Vesicle Biogenesis	mRNA processing	2	0.01	4.20084e-17		267.9		84.81		Peak Found	Peak Found	High	Peak Found	n/a	High	Medium	n/a	1
FALSE	High	Master Protein	Q9QWR8	Alpha-N-acetylgalactosaminidase OS=Mus musculus OX=10090 GN=Naga PE=1 SV=2	0	5.49	10	4	10	4	415	47.2	6.44	1.23	4	other metabolic processes	other cytoplasmic organelle;other cell component	other molecular function	Pf16499, Pf17450	17939	Naga	mmu:17939; O88620; Q8R437; Q8VDK2; Q9QWR8	ENSMUSG00000022453			0	0.01	4.20084e-17		233.4		84.66		High	Peak Found	High	High	n/a	n/a	n/a	n/a	1
FALSE	High	Master Protein	Q8VDU3	Apol9a protein OS=Mus musculus OX=10090 GN=Apol9a PE=1 SV=1	0	45.644	34	7	41	1	310	33.3	6.98	12.22	7	protein metabolism;other metabolic processes;transport	non-structural extracellular	transporter activity;other molecular function	Pf05461	223672	Apol9a	mmu:223672; Q8VDU3	ENSMUSG00000057346	Scavenging of heme from plasma; Regulation of Insulin-like Growth Factor (IGF) transport and uptake by Insulin-like Growth Factor Binding Proteins (IGFBPs); Post-translational protein phosphorylation		3	0.01	4.20084e-17		442.8		84.41		High	High	n/a	Peak Found	n/a	n/a	n/a	n/a	1
FALSE	High	Master Protein	E9Q317	18 kDa Sin3-associated polypeptide OS=Mus musculus OX=10090 GN=Sap18 PE=1 SV=1	0	10.86	28	4	49	4	172	19.6	9.8	14.04	4	other biological processes	cytosol;nucleus;other cell component	other molecular function	Pf06487	100041953; 20220	Sap18b	E9Q317; mmu:100041953; mmu:20220	ENSMUSG00000021963; ENSMUSG00000061104		Hedgehog signaling pathway	1	0.01	4.20084e-17		182		84.16		High	High	High	High	High	High	High	High	1
FALSE	High	Master Protein	B7ZNX6	Erbb2ip protein OS=Mus musculus OX=10090 GN=Erbin PE=1 SV=1	0	7.414	5	6	8	6	1411	157.8	5.87	1.21	6				Pf00595, Pf13855	59079	Erbin	B7ZNX6; mmu:59079	ENSMUSG00000021709		Nod-like receptor (NLR) signaling pathway; Alpha 6 beta 4 integrin signaling pathway	2	0.01	4.20084e-17		166.3		84.15		High	Peak Found	High	Peak Found	n/a	n/a	n/a	n/a	1
FALSE	High	Master Protein	Q9R111	Guanine deaminase OS=Mus musculus OX=10090 GN=Gda PE=1 SV=1	0	16.944	13	6	23	6	454	51	5.53	3.53	6	other metabolic processes;other biological processes	cytosol	other molecular function	Pf01979	14544	Gda	mmu:14544; Q9R111	ENSMUSG00000058624	Purine catabolism	Purine metabolism	2	0.01	4.20084e-17		112.4		83.92		High	Peak Found	High	High	High	Medium	n/a	High	1
FALSE	High	Master Protein	A0A286YCB8	Calcium/calmodulin-dependent protein kinase type II subunit gamma (Fragment) OS=Mus musculus OX=10090 GN=Camk2g PE=1 SV=1	0.009	2.343	21	3	7	1	224	24.8	8.63	0.23	3			kinase activity;other molecular function	Pf00069		Camk2g	A0A286YCB8	ENSMUSG00000021820		Splicing factor NOVA regulated synaptic proteins; Myometrial relaxation and contraction pathways; Calcium regulation in cardiac cells	3	0.01	4.20084e-17		202.7		83.73		n/a	Peak Found	Medium	Peak Found	n/a	n/a	n/a	n/a	1
FALSE	High	Master Protein	P13541	Myosin-3 OS=Mus musculus OX=10090 GN=Myh3 PE=2 SV=2	0	5.335	4	6	19	5	1940	223.7	5.81	0.88	6	other metabolic processes;other biological processes	cytoskeleton;other cell component	cytoskeletal activity;other molecular function	Pf00063, Pf01576, Pf02736	17883	Myh3	mmu:17883; P13541; Q3V183; Q5SUD4	ENSMUSG00000020908	Striated Muscle Contraction		1	0.01	4.20084e-17		43.7		83.17		High	Peak Found	n/a	Peak Found	n/a	Medium	n/a	n/a	1
FALSE	High	Master Protein	E9QAQ5	Glycogen synthase kinase-3 beta OS=Mus musculus OX=10090 GN=Gsk3b PE=1 SV=1	0	8.353	15	5	19	5	433	48	8.78	3.16	5	cell-cell signaling;cell organization and biogenesis;other metabolic processes;stress response;developmental processes;signal transduction;other biological processes	plasma membrane;other membranes;cytoskeleton;nucleus;other cell component	cytoskeletal activity;kinase activity;other molecular function	Pf00069	56637	Gsk3b	E9QAQ5	ENSMUSG00000022812		ErbB signaling pathway; IL-5 signaling pathway; MicroRNAs in cardiomyocyte hypertrophy; Mechanisms associated with pluripotency; Neural crest differentiation; Alzheimer's disease; Chemokine signaling pathway; Delta-Notch signaling pathway; Focal adhesion: PI3K-Akt-mTOR signaling pathway; IL-7 signaling pathway; Glycogen metabolism; ESC pluripotency pathways; IL-3 signaling pathway; Wnt signaling …	20	0.01	4.20084e-17		115.1		82.75		High	High	High	Peak Found	n/a	n/a	n/a	n/a	1
FALSE	High	Master Protein	G3X8P9	Aldehyde oxidase 1 OS=Mus musculus OX=10090 GN=Aox1 PE=1 SV=1	0	9.677	5	5	16	4	1333	146.6	6.93	4.49	5	other metabolic processes	cytosol	other molecular function	Pf00111, Pf00941, Pf01315, Pf01799, Pf02738, Pf03450, Pf20256	11761	Aox1	G3X8P9; mmu:11761	ENSMUSG00000063558		Tryptophan metabolism	1	0.101	0.0369416	111.24	98.1	9.9	82.6		Peak Found	Peak Found	Peak Found	Peak Found	n/a	High	n/a	n/a	1
FALSE	High	Master Protein	Q9JIH2	Nuclear pore complex protein Nup50 OS=Mus musculus OX=10090 GN=Nup50 PE=1 SV=3	0	10.474	17	6	14	6	466	49.5	6.24	2.15	6	transport;developmental processes	other membranes;nucleus;other cell component		Pf00638, Pf08911	18141	Nup50	mmu:18141; Q3TG43; Q3TN17; Q6P1F4; Q6PAL4; Q8C2Y6; Q9CU02; Q9JIH2; Q9JK85	ENSMUSG00000016619	Transport of the SLBP independent Mature mRNA; Transport of the SLBP Dependant Mature mRNA; Transport of Mature mRNA Derived from an Intronless Transcript; Transport of Mature mRNA derived from an Intron-Containing Transcript; Regulation of Glucokinase by Glucokinase Regulatory Protein; snRNP Assembly; SUMOylation of DNA damage response and repair proteins; SUMOylation of ubiquitinylation protein…		15	0.01	4.20084e-17		134.9		82.1		High	Peak Found	High	Peak Found	High	Medium	High	Peak Found	1
FALSE	High	Master Protein	P00405	Cytochrome c oxidase subunit 2 OS=Mus musculus OX=10090 GN=Mtco2 PE=1 SV=1	0	49.283	31	6	115	6	227	26	4.73	50.26	6	other metabolic processes;transport	other membranes;mitochondrion	transporter activity;other molecular function	Pf00116, Pf02790	17709	Mtco2	mmu:17709; P00405; Q85K21	ENSMUSG00000064354	Cytoprotection by HMOX1; TP53 Regulates Metabolic Genes; Respiratory electron transport	Selenium micronutrient network; Electron transport chain	5	0.287	0.045488	124.27	33.9	16.5	81.24	105.41	High	Peak Found	High	High	Peak Found	High	High	High	1
FALSE	High	Master Protein	Q8BFW4	Tripartite motif-containing protein 65 OS=Mus musculus OX=10090 GN=Trim65 PE=1 SV=1	0	5.578	11	4	9	4	522	58.4	6.93	0.99	4	protein metabolism;other metabolic processes;stress response;signal transduction;other biological processes	cytosol;nucleus;other cell component	other molecular function	Pf00097, Pf00622	338364	Trim65	A2A867; mmu:338364; Q6PGD3; Q8BFW4	ENSMUSG00000054517			0	0.01	4.20084e-17		71.9		80.98		High	Peak Found	n/a	Peak Found	n/a	n/a	Medium	n/a	1
FALSE	High	Master Protein	Q9WVA4	Transgelin-2 OS=Mus musculus OX=10090 GN=Tagln2 PE=1 SV=4	0	11.5	32	6	11	6	199	22.4	8.24	1.37	6	cell organization and biogenesis;other biological processes	cytoskeleton	cytoskeletal activity	Pf00307, Pf00402	21346	Tagln2	mmu:21346; Q3TIB8; Q6A0C6; Q78ZX2; Q91VU2; Q9WVA4	ENSMUSG00000026547	Platelet degranulation		1	0.01	4.20084e-17		238.7		80.2		High	n/a	High	Peak Found	n/a	n/a	High	n/a	1
FALSE	High	Master Protein	Q9CWX4	Mitochondrial RNA pseudouridine synthase Rpusd4 OS=Mus musculus OX=10090 GN=Rpusd4 PE=2 SV=1	0.001	5.093	10	4	8	4	377	42.4	10.18	0.6	4	RNA metabolism OR transcription;other metabolic processes;other biological processes	mitochondrion;nucleus;other cell component	nucleic acid binding activity;other molecular function	Pf00849	71989	Rpusd4	mmu:71989; Q9CWX4	ENSMUSG00000032044			0	0.01	4.20084e-17		252.1		79.97		High	Peak Found	High	High	n/a	n/a	n/a	n/a	1
FALSE	High	Master Protein	Q8BU88	39S ribosomal protein L22, mitochondrial OS=Mus musculus OX=10090 GN=Mrpl22 PE=1 SV=1	0	15.556	27	5	43	5	206	23.8	9.86	6.38	5	protein metabolism;other metabolic processes	other membranes;mitochondrion;translational apparatus	other molecular function	Pf00237	216767	Mrpl22	mmu:216767; Q8BK04; Q8BU88	ENSMUSG00000020514	Mitochondrial translation elongation; Mitochondrial translation termination		2	0.01	4.20084e-17		132.4		79.54		High	High	High	High	n/a	n/a	High	High	1
FALSE	High	Master Protein	Q6URW6-3	Isoform 3 of Myosin-14 OS=Mus musculus OX=10090 GN=Myh14	0	28.199	6	10	86	4	2033	231.5	5.55	20.36	10						Myh14	Q6URW6-3				0	0.01	4.20084e-17		130.1		78.89		Peak Found	High	High	Medium	Peak Found	High	High	Peak Found	1
FALSE	High	Master Protein	P21614	Vitamin D-binding protein OS=Mus musculus OX=10090 GN=Gc PE=1 SV=2	0	20.478	17	7	24	7	476	53.6	5.5	4.08	7	other metabolic processes;transport	non-structural extracellular;other cell component	transporter activity;cytoskeletal activity;other molecular function	Pf00273, Pf09164	14473	Gc	mmu:14473; P21614; Q7TS97; Q91XG1; Q9CY31	ENSMUSG00000035540	Vitamin D (calciferol) metabolism		1	0.01	4.20084e-17		10.7		78.88		High	Peak Found	Peak Found	n/a	n/a	n/a	n/a	n/a	1
FALSE	High	Master Protein	Q8VC26	TLC domain-containing protein 2 OS=Mus musculus OX=10090 GN=Tlcd2 PE=2 SV=1	0	5.831	9	3	10	3	310	34.1	9.73	1.72	3	cell organization and biogenesis;other biological processes	plasma membrane;other membranes		Pf03798	380712	Tlcd2	mmu:380712; Q8VC26; Q9D837	ENSMUSG00000038217			0	0.01	4.20084e-17		91.4		78.71		High	Peak Found	High	High	n/a	n/a	n/a	n/a	1
FALSE	High	Master Protein	Q9D7B2	LIM and senescent cell antigen-like-containing domain protein OS=Mus musculus OX=10090 GN=Lims1 PE=1 SV=2	0	14.061	17	5	30	3	396	45.6	7.88	6.84	5		plasma membrane;other membranes;other cell component	other molecular function	Pf00412	110829	Lims1	Q9D7B2	ENSMUSG00000019920		Primary focal segmental glomerulosclerosis (FSGS)	1	0.01	4.20084e-17		111.9		78.09		High	Peak Found	Peak Found	Peak Found	n/a	n/a	n/a	High	1
FALSE	High	Master Protein	Q8K1B8	Fermitin family homolog 3 OS=Mus musculus OX=10090 GN=Fermt3 PE=1 SV=1	0	9.667	11	7	31	7	665	75.6	7.05	3.39	7	cell adhesion;cell organization and biogenesis;stress response;signal transduction;other biological processes	cytoskeleton;other cell component	signal transduction activity or receptor binding;other molecular function	Pf00169, Pf00373, Pf18124	108101	Fermt3	mmu:108101; Q8K1B8	ENSMUSG00000024965	Platelet degranulation		1	0.01	4.20084e-17		272.5		77.75		High	High	High	High	n/a	High	High	n/a	1
FALSE	High	Master Protein	Q5NCC3	E3 ubiquitin-protein ligase TRIM41 OS=Mus musculus OX=10090 GN=Trim41 PE=1 SV=1	0	5.176	5	3	11	3	630	71.8	5.05	1.1	3	protein metabolism;other metabolic processes;stress response;other biological processes	nucleus;other cell component	other molecular function	Pf00622, Pf00643, Pf13765, Pf15227	211007	Trim41	mmu:211007; Q5NCC3	ENSMUSG00000040365	Antigen processing: Ubiquitination & Proteasome degradation		1	0.01	4.20084e-17		170.6		77.37		High	High	n/a	Peak Found	High	High	n/a	Medium	1
FALSE	High	Master Protein	Q91XL9	Oxysterol-binding protein-related protein 1 OS=Mus musculus OX=10090 GN=Osbpl1a PE=1 SV=2	0	8.326	5	4	23	4	950	107.7	6.44	1.81	4	transport	plasma membrane;other membranes;cytosol;ER/Golgi;other cytoplasmic organelle;other cell component	transporter activity;other molecular function	Pf01237, Pf12796	64291	Osbpl1a	mmu:64291; O88318; Q3TH97; Q673L8; Q6DFU6; Q91XL9	ENSMUSG00000044252	MHC class II antigen presentation; Synthesis of bile acids and bile salts		2	0.141	0.0121427	88.91	153.9	18.7	77.31	88.87	Medium	Peak Found	Peak Found	High	High	High	High	Medium	1
FALSE	High	Master Protein	P60670	Nuclear protein localization protein 4 homolog OS=Mus musculus OX=10090 GN=Nploc4 PE=1 SV=3	0	7.287	12	6	16	6	608	68	6.46	2.85	6	cell organization and biogenesis;protein metabolism;other metabolic processes;stress response;transport;other biological processes	other membranes;cytosol;ER/Golgi;nucleus;other cell component	other molecular function	Pf05020, Pf05021, Pf11543	217365	Nploc4	B1ATY4; B1ATY5; mmu:217365; P60670	ENSMUSG00000039703	Neddylation; Translesion Synthesis by POLH; KEAP1-NFE2L2 pathway		3	0.125	0.000288645	27.75	218.3	16.4	77.17		Peak Found	High	Peak Found	Peak Found	High	n/a	High	n/a	1
FALSE	High	Master Protein	P08032	Spectrin alpha chain, erythrocytic 1 OS=Mus musculus OX=10090 GN=Spta1 PE=1 SV=3	0	111.489	18	32	58	32	2415	279.7	5.03	14.06	32	cell organization and biogenesis;other metabolic processes;other biological processes	plasma membrane;other membranes;cytoskeleton;other cell component	cytoskeletal activity;other molecular function	Pf00018, Pf00435, Pf08726	20739	Spta1	B2RWX6; mmu:20739; P08032; P97502	ENSMUSG00000026532	RAF/MAP kinase cascade; NCAM signaling for neurite out-growth; Interaction between L1 and Ankyrins; COPI-mediated anterograde transport		4	0.122	4.69352e-07	144.37	123.3	13.3	76.47	19.64	High	Peak Found	High	Peak Found	Peak Found	Peak Found	Peak Found	Peak Found	1
FALSE	High	Master Protein	P70188	Kinesin-associated protein 3 OS=Mus musculus OX=10090 GN=Kifap3 PE=1 SV=1	0	12.307	10	7	24	6	793	91.2	5.11	4.36	7	cell cycle OR cell proliferation;cell organization and biogenesis;developmental processes;other biological processes	plasma membrane;other membranes;cytosol;cytoskeleton;ER/Golgi;nucleus;other cell component	cytoskeletal activity;other molecular function	Pf05804	16579	Kifap3	mmu:16579; P70188; P70189; Q6GTS3	ENSMUSG00000026585	COPI-dependent Golgi-to-ER retrograde traffic; Kinesins; MHC class II antigen presentation; Intraflagellar transport		4	0.01	4.20084e-17		174.6		76.19		Medium	High	High	High	n/a	n/a	n/a	n/a	1
FALSE	High	Master Protein	O35231	Kinesin-like protein KIFC3 OS=Mus musculus OX=10090 GN=Kifc3 PE=1 SV=4	0	8.104	5	4	37	3	824	92.5	7.71	9.5	4	cell adhesion;cell organization and biogenesis;other biological processes	other membranes;cytoskeleton;ER/Golgi;other cell component	cytoskeletal activity;other molecular function	Pf00225	16582	Kifc3	mmu:16582; O35072; O35231; Q1WNZ8; Q3UX36; Q3V0U4; Q6NS71; Q8R3Y4; Q91YQ2; Q99KP7	ENSMUSG00000031788			0	0.01	4.20084e-17		133.5		75.85		High	Peak Found	Medium	High	n/a	High	n/a	n/a	1
FALSE	High	Master Protein	P19157	Glutathione S-transferase P 1 OS=Mus musculus OX=10090 GN=Gstp1 PE=1 SV=2	0	81.08	58	10	199	9	210	23.6	7.87	66.29	10	cell cycle OR cell proliferation;other metabolic processes;stress response;developmental processes;other biological processes	plasma membrane;other membranes;cytosol;mitochondrion;nucleus;other cell component	enzyme regulator activity;other molecular function	Pf02798, Pf14497	14870	Gstp1	mmu:14870; P19157; Q8BNY4	ENSMUSG00000060803	Neutrophil degranulation; Glutathione conjugation; Paracetamol ADME; Detoxification of Reactive Oxygen Species	Metapathway biotransformation; Oxidative stress and redox pathway	6	0.346	0.00844863	99.3	75.6	27.8	75.04	76.07	High	High	High	High	High	High	High	Peak Found	1
FALSE	High	Master Protein	Q8CAK1	Putative transferase CAF17 homolog, mitochondrial OS=Mus musculus OX=10090 GN=Iba57 PE=1 SV=1	0	11.925	17	4	21	4	358	38.4	9.01	2.92	4	cell organization and biogenesis;other metabolic processes	mitochondrion	other molecular function		216792	Iba57	mmu:216792; Q3T9H1; Q8CAK1	ENSMUSG00000049287			0	0.01	4.20084e-17		351.2		74.47		High	High	High	Peak Found	n/a	n/a	n/a	n/a	1
FALSE	High	Master Protein	Q9D7A8	Armadillo repeat-containing protein 1 OS=Mus musculus OX=10090 GN=Armc1 PE=1 SV=1	0	8.612	17	3	20	3	282	31.2	5.57	1.92	3	cell organization and biogenesis	other membranes;cytosol;mitochondrion	other molecular function	Pf00514	74252	Armc1	mmu:74252; Q8CBW1; Q9D7A8	ENSMUSG00000027599			0	0.145	0.0146294	90.74	218	28.5	74.47	34.34	High	Peak Found	High	High	Peak Found	High	High	High	1
FALSE	High	Master Protein	B2RXZ2	Cyp2a22 protein OS=Mus musculus OX=10090 GN=Cyp2a22 PE=1 SV=1	0	82.128	36	17	250	2	492	56.3	9.31	91.91	17	other metabolic processes	other membranes;ER/Golgi;other cell component	other molecular function	Pf00067	233005	Cyp2a22	B2RXZ2; mmu:233005	ENSMUSG00000091867	Fatty acids; CYP2E1 reactions		3	0.01	4.20084e-17		47.9		74.42		n/a	High	High	Peak Found	n/a	n/a	n/a	n/a	1
FALSE	High	Master Protein	Q8R570	Synaptosomal-associated protein 47 OS=Mus musculus OX=10090 GN=Snap47 PE=1 SV=1	0	97.309	69	20	168	20	413	46.5	5.76	48.08	20	cell-cell signaling;cell organization and biogenesis;transport;other biological processes	plasma membrane;other membranes;ER/Golgi;other cell component	other molecular function		67826	Snap47	mmu:67826; Q3UNK4; Q8BK87; Q8R570	ENSMUSG00000009894			0	0.334	0.0120021	70.17	197.8	37.3	74.09	69.13	High	High	High	High	High	High	Peak Found	Peak Found	1
FALSE	High	Master Protein	G5E8U1	Sulfate anion transporter 1 OS=Mus musculus OX=10090 GN=Slc26a1 PE=1 SV=1	0	17.689	12	6	26	6	720	77.6	8.07	4.56	6	transport	other membranes	transporter activity	Pf00916, Pf01740	231583	Slc26a1	G5E8U1	ENSMUSG00000046959			0	0.01	4.20084e-17		119.4		73.6		High	High	High	High	n/a	High	n/a	n/a	1
FALSE	High	Master Protein	P55292	Desmocollin-2 OS=Mus musculus OX=10090 GN=Dsc2 PE=1 SV=1	0	12.477	10	7	17	7	902	99.9	4.94	1.98	7	cell adhesion;stress response;other biological processes	plasma membrane;other membranes;ER/Golgi;other cell component	other molecular function	Pf00028, Pf01049, Pf08758	13506	Dsc2	mmu:13506; P55292; Q64734	ENSMUSG00000024331	Formation of the cornified envelope		2	0.01	4.20084e-17		118.6		73.24		High	Peak Found	High	Peak Found	n/a	n/a	n/a	n/a	1
FALSE	High	Master Protein	O88967	ATP-dependent zinc metalloprotease YME1L1 OS=Mus musculus OX=10090 GN=Yme1l1 PE=1 SV=1	0	31.415	28	15	51	15	715	80	8.97	4.17	15	cell cycle OR cell proliferation;cell organization and biogenesis;protein metabolism;other metabolic processes;other biological processes	other membranes;mitochondrion;nucleus	other molecular function	Pf00004, Pf01434, Pf17862	27377	Yme1l1	mmu:27377; O88967; Q7TNN5	ENSMUSG00000026775	Processing of SMDT1; Cellular response to mitochondrial stress		2	0.026	4.20084e-17	103.77	181.3	4.9	72.24	5.04	High	High	High	High	High	High	Peak Found	n/a	1
FALSE	High	Master Protein	Q8BGX2	Mitochondrial import inner membrane translocase subunit Tim29 OS=Mus musculus OX=10090 GN=Timm29 PE=1 SV=1	0	8.525	18	4	7	4	266	29.4	6.73	0.97	4	cell organization and biogenesis;transport	other membranes;mitochondrion	transporter activity	Pf10171	69773	Timm29	mmu:69773; Q8BGX2	ENSMUSG00000048429			0	0.01	4.20084e-17		162.8		71.19		High	Peak Found	High	High	Peak Found	High	Peak Found	Peak Found	1
FALSE	High	Master Protein	P43275	Histone H1.1 OS=Mus musculus OX=10090 GN=H1-1 PE=1 SV=2	0	29.385	23	6	104	2	213	21.8	10.93	50.26	6	cell organization and biogenesis;other biological processes	nucleus;other cell component	nucleic acid binding activity;other molecular function	Pf00538	80838	H1-1	mmu:80838; P43275; Q5SZ98	ENSMUSG00000049539	Formation of Senescence-Associated Heterochromatin Foci (SAHF); Apoptosis induced DNA fragmentation		2	0.01	4.20084e-17		46.8		70.77		High	Peak Found	High	High	n/a	n/a	n/a	High	1
FALSE	High	Master Protein	P17879	Heat shock 70 kDa protein 1B OS=Mus musculus OX=10090 GN=Hspa1b PE=1 SV=3	0	27.181	17	7	98	4	642	70.1	5.72	31.22	7	protein metabolism;other metabolic processes;stress response;other biological processes	plasma membrane;other membranes;cytosol;cytoskeleton;mitochondrion;nucleus;other cell component	signal transduction activity or receptor binding;other molecular function	Pf00012	15511	Hspa1b	mmu:15511; P17879; Q61689; Q925V6	ENSMUSG00000090877	Neutrophil degranulation; Regulation of HSF1-mediated heat shock response; PKR-mediated signaling; HSP90 chaperone cycle for steroid hormone receptors (SHR) in the presence of ligand; Attenuation phase; AUF1 (hnRNP D0) binds and destabilizes mRNA	Comprehensive IL-17A signaling	8	0.01	4.20084e-17		101.9		70.71		High	Peak Found	High	Peak Found	High	n/a	n/a	Medium	1
FALSE	High	Master Protein	A2APT9	Kelch domain-containing protein 7A OS=Mus musculus OX=10090 GN=Klhdc7a PE=1 SV=3	0	45.068	32	15	65	15	773	83.5	6.33	11.14	15		other membranes		Pf01344	242721	Klhdc7a	A2APT9; mmu:242721; Q80SV4; Q8C706	ENSMUSG00000078234			0	0.01	4.20084e-17		230.8		70.46		High	High	High	High	Medium	High	n/a	n/a	1
FALSE	High	Master Protein	O54879	High mobility group protein B3 OS=Mus musculus OX=10090 GN=Hmgb3 PE=1 SV=3	0	11.579	21	5	22	5	200	23	8.37	3.7	5	cell organization and biogenesis;stress response;other biological processes	nucleus;other cell component	nucleic acid binding activity	Pf00505, Pf09011	15354	Hmgb3	mmu:15354; O54879	ENSMUSG00000015217			0	0.01	4.20084e-17		71.9		70.21		High	Peak Found	High	Peak Found	High	Medium	High	High	1
FALSE	High	Master Protein	O88441	Metaxin-2 OS=Mus musculus OX=10090 GN=Mtx2 PE=1 SV=1	0	11.009	19	3	11	3	263	29.7	5.63	1.78	3	cell organization and biogenesis;transport	other membranes;mitochondrion;nucleus;other cell component		Pf10568, Pf17171	53375	Mtx2	mmu:53375; O88441; Q3TFR2	ENSMUSG00000027099			0	0.01	4.20084e-17		264.8		69.7		High	High	High	High	n/a	n/a	n/a	n/a	1
FALSE	High	Master Protein	Q8CJ96	Ras association domain-containing protein 8 OS=Mus musculus OX=10090 GN=Rassf8 PE=2 SV=1	0.002	3.882	8	3	4	3	419	48.1	5.95	0.34	3	signal transduction			Pf21712	71323	Rassf8	mmu:71323; Q149Q5; Q8CCW4; Q8CJ96; Q9CU91	ENSMUSG00000030259			0	0.119	0.00535988	89.66	140.8	16.8	68.96	39.57	Peak Found	Peak Found	Peak Found	Peak Found	n/a	n/a	Peak Found	Peak Found	1
FALSE	High	Master Protein	Q08093	Calponin-2 OS=Mus musculus OX=10090 GN=Cnn2 PE=1 SV=1	0	8.618	11	3	12	2	305	33.1	7.62	2.17	3	cell organization and biogenesis;stress response;transport;other biological processes	cytoskeleton	cytoskeletal activity;other molecular function	Pf00307, Pf00402	12798	Cnn2	mmu:12798; Q08093	ENSMUSG00000004665	Neutrophil degranulation		1	0.01	4.20084e-17		183.1		68.9		n/a	n/a	Peak Found	High	n/a	High	n/a	n/a	1
FALSE	High	Master Protein	Q61081	Hsp90 co-chaperone Cdc37 OS=Mus musculus OX=10090 GN=Cdc37 PE=1 SV=1	0	29.09	30	9	55	9	379	44.6	5.34	9.29	9	protein metabolism;other metabolic processes;stress response;other biological processes	plasma membrane;other membranes;cytosol;other cell component	other molecular function	Pf03234, Pf08564, Pf08565	12539	Cdc37	mmu:12539; Q3TGP0; Q61081	ENSMUSG00000019471	Downregulation of ERBB2 signaling; Regulation of necroptotic cell death; RHOBTB2 GTPase cycle; Drug-mediated inhibition of ERBB2 signaling	Focal adhesion: PI3K-Akt-mTOR signaling pathway	6	0.01	4.20084e-17		156.4		67.94		High	High	High	High	n/a	High	High	n/a	1
FALSE	High	Master Protein	Q9R0L7	A-kinase anchor protein 8-like OS=Mus musculus OX=10090 GN=Akap8l PE=1 SV=1	0	7.302	10	5	25	5	642	71.4	5.05	3.76	5	cell cycle OR cell proliferation;cell organization and biogenesis;RNA metabolism OR transcription;other metabolic processes;other biological processes	nucleus;other cell component	nucleic acid binding activity;other molecular function	Pf04988		Akap8l	Q9R0L7		Formation of WDR5-containing histone-modifying complexes		1	0.01	4.20084e-17		142		67.93		High	High	High	Peak Found	Medium	High	High	Medium	1
FALSE	High	Master Protein	Q9QZS5	Serine/threonine-protein kinase Sgk2 OS=Mus musculus OX=10090 GN=Sgk2 PE=1 SV=1	0	9.108	15	5	9	5	367	41.3	6.47	1.37	5	other metabolic processes;signal transduction	nucleus;other cell component	kinase activity;other molecular function	Pf00069, Pf00433	27219	Sgk2	B7ZC31; mmu:27219; Q8R0P6; Q9QZS5	ENSMUSG00000017868	Stimuli-sensing channels	Insulin signaling	2	0.01	4.20084e-17		164.9		67.88		Peak Found	High	High	Peak Found	High	n/a	n/a	n/a	1
FALSE	High	Master Protein	B1AYJ9	Obg-like ATPase 1 OS=Mus musculus OX=10090 GN=Ola1 PE=1 SV=1	0	16.974	17	5	32	1	281	31.7	7.8	5.16	5			other molecular function	Pf01926		Ola1	B1AYJ9	ENSMUSG00000027108			0	0.01	4.20084e-17		217.1		67.12		Medium	Peak Found	High	Peak Found	n/a	n/a	n/a	n/a	1
FALSE	High	Master Protein	A0A140LJ04	Zinc finger ZZ-type and EF-hand domain-containing protein 1 OS=Mus musculus OX=10090 GN=Zzef1 PE=1 SV=1	0	33.027	10	23	59	23	2953	331.1	6.07	4.04	23	cell organization and biogenesis		other molecular function	Pf00569, Pf03256	195018	Zzef1	A0A140LJ04	ENSMUSG00000055670			0	0.01	4.20084e-17		176		66.86		High	High	High	High	n/a	High	High	High	1
FALSE	High	Master Protein	Q640N1	Adipocyte enhancer-binding protein 1 OS=Mus musculus OX=10090 GN=Aebp1 PE=1 SV=1	0	7.308	7	7	15	7	1128	128.3	5.08	1.83	7	protein metabolism;other metabolic processes;other biological processes	nucleus;other cell component	nucleic acid binding activity;other molecular function	Pf00246, Pf00754, Pf13620	11568	Aebp1	mmu:11568; O88442; Q3TVV5; Q3TWA7; Q3TX56; Q3TXB2; Q5NCI9; Q61281; Q640N1	ENSMUSG00000020473			0	0.01	4.20084e-17		132.4		66.33		High	High	Peak Found	Peak Found	High	n/a	n/a	n/a	1
FALSE	High	Master Protein	Q5HZG4	Transcription initiation factor TFIID subunit 3 OS=Mus musculus OX=10090 GN=Taf3 PE=1 SV=2	0	10.504	8	6	24	6	932	105	9.19	2.68	6	cell organization and biogenesis;RNA metabolism OR transcription;other metabolic processes;other biological processes	other membranes;nucleus	other molecular function	Pf00628, Pf07524	209361	Taf3	mmu:209361; Q3U490; Q3UWX2; Q5HZG4; Q8BIU8; Q99JH4	ENSMUSG00000025782	RNA Polymerase II Pre-transcription Events; Regulation of TP53 Activity through Phosphorylation; RNA Polymerase II Promoter Escape; RNA Polymerase II Transcription Pre-Initiation And Promoter Opening; RNA Polymerase II Transcription Initiation		6	0.102	0.0247757	76.42	211.6	21.5	66.14	43.85	High	Peak Found	High	High	Medium	Medium	High	High	1
FALSE	High	Master Protein	P13439	Uridine 5'-monophosphate synthase OS=Mus musculus OX=10090 GN=Umps PE=1 SV=3	0	37.452	37	16	63	16	481	52.3	6.61	9.09	16	other metabolic processes;transport;other biological processes	nucleus;other cell component	other molecular function	Pf00156, Pf00215	22247	Umps	mmu:22247; P13439; Q99L26	ENSMUSG00000022814	Pyrimidine biosynthesis		1	0.01	4.20084e-17		35		66.03		Medium	Peak Found	High	High	High	High	High	Peak Found	1
FALSE	High	Master Protein	Q8BT60	Copine-3 OS=Mus musculus OX=10090 GN=Cpne3 PE=1 SV=2	0	14.896	15	8	24	7	533	59.5	5.78	2.87	8	signal transduction;other biological processes	plasma membrane;other membranes;cytosol;mitochondrion;nucleus;other cell component	signal transduction activity or receptor binding;kinase activity;other molecular function	Pf00168, Pf07002	70568	Cpne3	mmu:70568; Q5CZX9; Q5DU22; Q8BT60	ENSMUSG00000028228	Neutrophil degranulation; Glycerophospholipid biosynthesis		2	0.01	4.20084e-17		73.7		65.28		High	Peak Found	High	High	n/a	n/a	n/a	n/a	1
FALSE	High	Master Protein	Q8BTT6	Digestive organ expansion factor homolog OS=Mus musculus OX=10090 GN=Diexf PE=2 SV=2	0	22.455	17	10	34	10	772	88.8	5.74	5.36	10	protein metabolism;RNA metabolism OR transcription;other metabolic processes;developmental processes;other biological processes	nucleus;other cell component	nucleic acid binding activity	Pf06862	215193	Utp25	mmu:215193; Q8BTT6; Q8BWJ1; Q8VEC2		Major pathway of rRNA processing in the nucleolus and cytosol		1	0.01	4.20084e-17		210.1		65.23		High	High	High	High	High	High	High	High	1
FALSE	High	Master Protein	Q8VCS9	Transporter OS=Mus musculus OX=10090 GN=Slc6a12 PE=1 SV=2	0	8.883	4	3	22	2	628	71.2	7.17	3.12	3	transport	plasma membrane;other membranes	transporter activity	Pf00209	14411	Slc6a12	Q8VCS9	ENSMUSG00000030109			0	0.01	4.20084e-17		262.5		65.12		High	Peak Found	High	Peak Found	High	High	High	High	1
FALSE	High	Master Protein	E9PZD8	Ceruloplasmin OS=Mus musculus OX=10090 GN=Cp PE=1 SV=1	0	15.175	10	8	10	8	1086	124.1	5.88	1.41	8	transport	non-structural extracellular	other molecular function	Pf00394, Pf07731, Pf07732		Cp	E9PZD8	ENSMUSG00000003617			0	0.01	4.20084e-17		32.2		65.11		Peak Found	Peak Found	n/a	n/a	n/a	n/a	n/a	n/a	1
FALSE	High	Master Protein	A2A6A1	G patch domain-containing protein 8 OS=Mus musculus OX=10090 GN=Gpatch8 PE=1 SV=1	0	26.623	9	12	44	12	1505	164.9	7.64	7.23	12		nucleus	nucleic acid binding activity;other molecular function	Pf01585	237943	Gpatch8	A2A6A1; mmu:237943; Q80TY1	ENSMUSG00000034621			0	0.213	0.0351757	164.3	50.6	154.9	64.82		High	High	High	High	High	High	High	n/a	1
FALSE	High	Master Protein	P56395	Cytochrome b5 OS=Mus musculus OX=10090 GN=Cyb5a PE=1 SV=2	0	41.167	49	6	210	6	134	15.2	5.07	88.78	6	other metabolic processes	other membranes;cytosol;mitochondrion;ER/Golgi;other cell component	other molecular function	Pf00173	109672	Cyb5a	mmu:109672; P56395	ENSMUSG00000024646	Insertion of tail-anchored proteins into the endoplasmic reticulum membrane; Vitamin C (ascorbate) metabolism	Oxidation by cytochrome P450	3	0.195	8.71944e-06	85.03	139	15.4	64.47	23.88	High	High	High	High	High	High	High	High	1
FALSE	High	Master Protein	Q8BIF9	Zinc finger protein 787 OS=Mus musculus OX=10090 GN=Znf787 PE=2 SV=3	0	10.393	12	3	7	3	381	40.5	8.24	1.28	3	other biological processes	nucleus	nucleic acid binding activity;other molecular function	Pf00096, Pf13465, Pf13912	67109	Znf787	B9EHE2; mmu:67109; Q8BIF9	ENSMUSG00000046792			0	0.01	4.20084e-17		178		63.41		n/a	Peak Found	Peak Found	Peak Found	High	n/a	n/a	n/a	1
FALSE	High	Master Protein	Q99PT3	INO80 complex subunit B OS=Mus musculus OX=10090 GN=Ino80b PE=1 SV=2	0	11.103	17	5	15	5	375	40.5	9.41	1.82	5	cell organization and biogenesis;DNA metabolism;other metabolic processes;stress response;other biological processes	nucleus	other molecular function	Pf04438, Pf04795	70020	Ino80b	mmu:70020; Q99PT3; Q9CY38		DNA Damage Recognition in GG-NER; UCH proteinases		2	0.01	4.20084e-17		271.5		63.19		High	Peak Found	High	Peak Found	n/a	n/a	n/a	n/a	1
FALSE	High	Master Protein	Q8K1R7	Serine/threonine-protein kinase Nek9 OS=Mus musculus OX=10090 GN=Nek9 PE=1 SV=2	0	17.398	11	9	28	9	984	107.1	5.63	2.62	9	cell cycle OR cell proliferation;other metabolic processes;other biological processes	cytoskeleton;nucleus;other cell component	enzyme regulator activity;kinase activity;other molecular function	Pf00069, Pf00415, Pf13540	217718	Nek9	mmu:217718; Q148U2; Q8K1R7; Q8R3P1	ENSMUSG00000034290	Activation of NIMA Kinases NEK9, NEK6, NEK7		1	0.01	4.20084e-17		305.4		62.48		High	High	High	Peak Found	Medium	n/a	Peak Found	Peak Found	1
FALSE	High	Master Protein	Q8BZH4	Pogo transposable element with ZNF domain OS=Mus musculus OX=10090 GN=Pogz PE=1 SV=2	0	10.921	6	6	13	6	1409	154.8	7.52	0.94	6	cell cycle OR cell proliferation;cell organization and biogenesis;DNA metabolism;stress response;other biological processes	cytosol;nucleus;other cell component	nucleic acid binding activity;other molecular function	Pf03184, Pf03221	229584	Pogz	mmu:229584; Q4VA94; Q80TZ8; Q8BZH4; Q8C0K1; Q8K294	ENSMUSG00000038902			0	0.01	4.20084e-17		188.4		62.38		High	High	High	High	n/a	n/a	n/a	n/a	1
FALSE	High	Master Protein	Q8VCF0	Mitochondrial antiviral-signaling protein OS=Mus musculus OX=10090 GN=Mavs PE=1 SV=1	0	100.312	38	13	433	13	503	53.4	6.37	154.68	13	cell organization and biogenesis;stress response;signal transduction;other biological processes	other membranes;mitochondrion;other cytoplasmic organelle	signal transduction activity or receptor binding;other molecular function	Pf16739	228607	Mavs	mmu:228607; Q8VCF0	ENSMUSG00000037523	PKR-mediated signaling; Negative regulators of DDX58/IFIH1 signaling		3	0.11	5.69849e-10	61.66	211	20.5	62.22	27.51	High	High	High	High	High	High	High	High	1
FALSE	High	Master Protein	Q9CRD0	OCIA domain-containing protein 1 OS=Mus musculus OX=10090 GN=Ociad1 PE=1 SV=1	0	69.759	59	13	257	13	247	27.6	7.81	76.15	13	other biological processes	other cytoplasmic organelle		Pf07051	68095	Ociad1	mmu:68095; Q3TEC2; Q3TJS3; Q7TNB3; Q922M2; Q9CRD0	ENSMUSG00000029152			0	0.147	1.09633e-07	146.52	120.7	51.6	61.74	17.68	High	High	High	High	High	High	High	High	1
FALSE	High	Master Protein	Q3URD3	Sarcolemmal membrane-associated protein OS=Mus musculus OX=10090 GN=Slmap PE=1 SV=2	0	24.5	20	16	50	16	845	96.9	5.33	5.91	16	other biological processes	non-structural extracellular;plasma membrane;other membranes;cytoskeleton		Pf00498	83997	Slmap	mmu:83997; Q3TLP0; Q3UIZ6; Q3URD3; Q6ZPL8; Q8VC86; Q9EQ03	ENSMUSG00000021870			0	0.01	4.20084e-17		293.8		61.63		High	High	High	Peak Found	Peak Found	High	High	High	1
FALSE	High	Master Protein	Q9CZJ2	Heat shock 70 kDa protein 12B OS=Mus musculus OX=10090 GN=Hspa12b PE=1 SV=1	0	19.535	19	10	27	9	685	76.1	8.47	3.31	10			other molecular function		72630	Hspa12b	mmu:72630; Q9CZJ2	ENSMUSG00000074793	Regulation of HSF1-mediated heat shock response		1	0.01	4.20084e-17		338.9		60.33		High	High	High	High	n/a	n/a	Medium	n/a	1
FALSE	High	Master Protein	Q5NCR9	Nuclear speckle splicing regulatory protein 1 OS=Mus musculus OX=10090 GN=Nsrp1 PE=1 SV=1	0	7.169	5	3	11	3	542	63.8	8.76	2.34	3	RNA metabolism OR transcription;other metabolic processes;developmental processes;other biological processes	nucleus;other cell component	nucleic acid binding activity	Pf09745, Pf20427	237859	Nsrp1	mmu:237859; Q5NCR9	ENSMUSG00000037958	mRNA Splicing - Major Pathway		1	0.01	4.20084e-17		570.4		58.89		High	Peak Found	High	Peak Found	Medium	n/a	n/a	n/a	1
FALSE	High	Master Protein	Q80VL1	Tudor and KH domain-containing protein OS=Mus musculus OX=10090 GN=Tdrkh PE=1 SV=1	0	29.046	25	11	30	11	560	62.1	4.94	4.94	11	cell cycle OR cell proliferation;cell organization and biogenesis;RNA metabolism OR transcription;other metabolic processes;developmental processes;other biological processes	cytosol;mitochondrion;other cell component	nucleic acid binding activity	Pf00013, Pf00567	72634	Tdrkh	mmu:72634; Q80VL1	ENSMUSG00000041912			0	0.01	4.20084e-17		98.2		58.28		High	High	High	High	Medium	n/a	n/a	n/a	1
FALSE	High	Master Protein	O08715	A-kinase anchor protein 1, mitochondrial OS=Mus musculus OX=10090 GN=Akap1 PE=1 SV=4	0	158.934	45	32	717	32	857	92.1	5.02	215.83	32	stress response;other biological processes	plasma membrane;other membranes;mitochondrion;ER/Golgi;other cell component	cytoskeletal activity;nucleic acid binding activity;other molecular function	Pf00013, Pf00567	11640	Akap1	B1AR25; mmu:11640; O08714; O08715; P97488	ENSMUSG00000018428	Factors involved in megakaryocyte development and platelet production	G protein signaling pathways; mRNA processing	3	0.151	1.6778e-07	111.31	200.8	22.3	58.28	10.99	High	High	High	High	High	High	High	High	1
FALSE	High	Master Protein	O55091	Protein IMPACT OS=Mus musculus OX=10090 GN=Impact PE=1 SV=2	0	7.976	21	5	7	5	318	36.3	5.05	0.69	5	cell organization and biogenesis;stress response;developmental processes;signal transduction;other biological processes	cytosol;other cell component	cytoskeletal activity;translation activity;other molecular function	Pf01205, Pf05773	16210	Impact	mmu:16210; O55091; Q3UUR6; Q9EQH0	ENSMUSG00000024423			0	0.01	4.20084e-17		83.4		57.62		n/a	Peak Found	High	Peak Found	n/a	n/a	n/a	n/a	1
FALSE	High	Master Protein	E9PUR6	Glucocorticoid receptor OS=Mus musculus OX=10090 GN=Nr3c1 PE=1 SV=1	0	21.042	17	10	33	10	792	87.1	6.35	5.5	10	cell-cell signaling;cell organization and biogenesis;RNA metabolism OR transcription;other metabolic processes;stress response;developmental processes;signal transduction;other biological processes	other membranes;cytosol;cytoskeleton;mitochondrion;nucleus;other cell component	signal transduction activity or receptor binding;nucleic acid binding activity;other molecular function	Pf00104, Pf00105, Pf02155	14815	Nr3c1	E0ZPU5; E9PUR6; E9PYV1; mmu:14815; P06537; Q06VW2; Q3U126; Q3U2M7; Q61628; Q61629	ENSMUSG00000024431	HSP90 chaperone cycle for steroid hormone receptors (SHR) in the presence of ligand; Nuclear Receptor transcription pathway; SUMOylation of intracellular receptors	SIDS susceptibility pathways; White fat cell differentiation; Adipogenesis genes; IL-2 signaling pathway; Nuclear Receptors	8	0.081	0.00308176	33.97	229.8	44.9	57.07	77.71	High	Peak Found	High	Peak Found	High	High	High	High	1
FALSE	High	Master Protein	Q8BK03	Mitoguardin 2 OS=Mus musculus OX=10090 GN=Miga2 PE=1 SV=1	0	43.634	30	14	72	14	593	65.5	5.41	16.96	14	cell organization and biogenesis;developmental processes	plasma membrane;other membranes;mitochondrion	other molecular function	Pf10265	108958	Miga2	A6PX05; mmu:108958; Q3U4J7; Q3UST7; Q8BK03	ENSMUSG00000026858	Synthesis of PA		1	0.202	0.0100502	72.05	240	4.5	56.69	117.98	High	High	High	High	High	High	High	Peak Found	1
FALSE	High	Master Protein	D3YUE2	Procollagen C-endopeptidase enhancer 1 OS=Mus musculus OX=10090 GN=Pcolce PE=1 SV=1	0	14.015	16	7	34	7	493	53.1	8.51	6.19	7		non-structural extracellular	enzyme regulator activity;other molecular function	Pf00431, Pf01759		Pcolce	D3YUE2	ENSMUSG00000029718			0	0.01	4.20084e-17		165.2		56.47		High	High	High	High	Medium	High	n/a	High	1
FALSE	High	Master Protein	Q6GV12	3-ketodihydrosphingosine reductase OS=Mus musculus OX=10090 GN=Kdsr PE=1 SV=1	0	9.341	17	4	9	4	332	35.9	7.9	1.31	4	other metabolic processes	other membranes;ER/Golgi	other molecular function	Pf00106	70750	Kdsr	mmu:70750; Q6GV12	ENSMUSG00000009905	Sphingolipid de novo biosynthesis		1	0.01	4.20084e-17		600		56.44		n/a	High	High	High	n/a	High	n/a	n/a	1
FALSE	High	Master Protein	A2ATU0	Probable 2-oxoglutarate dehydrogenase E1 component DHKTD1, mitochondrial OS=Mus musculus OX=10090 GN=Dhtkd1 PE=1 SV=1	0	23.444	20	12	30	12	921	102.7	6.9	5.16	12	other metabolic processes;other biological processes	mitochondrion	other molecular function	Pf00676, Pf02779, Pf16870	209692	Dhtkd1	A2ATU0; mmu:209692; Q0VFY3; Q69ZE3; Q8BWT3	ENSMUSG00000025815	Glyoxylate metabolism and glycine degradation		1	0.01	4.20084e-17		101.4		55.99		High	High	High	High	High	High	High	High	1
FALSE	High	Master Protein	O88712	C-terminal-binding protein 1 OS=Mus musculus OX=10090 GN=Ctbp1 PE=1 SV=2	0	9.702	12	5	15	5	441	47.7	6.77	1.87	5	cell organization and biogenesis;transport;signal transduction;other biological processes	plasma membrane;other membranes;nucleus;other cell component	other molecular function	Pf00389, Pf02826	13016	Ctbp1	mmu:13016; O88712; Q3TAT1; Q3TDL5; Q3TUM5; Q91WI6; Q91YX3; Q9QYG2	ENSMUSG00000037373	SUMOylation of transcription cofactors; Deactivation of the beta-catenin transactivating complex; Repression of WNT target genes	Mechanisms associated with pluripotency; Notch signaling pathway; Wnt signaling pathway; Wnt signaling pathway and pluripotency	7	0.01	4.20084e-17		182.5		55.53		High	High	High	High	n/a	n/a	n/a	n/a	1
FALSE	High	Master Protein	A0A0A0MQA3	Alpha-1-antitrypsin 1-1 OS=Mus musculus OX=10090 GN=Serpina1a PE=1 SV=1	0	35.258	34	12	55	3	436	48.8	6.43	9.65	12		non-structural extracellular	enzyme regulator activity	Pf00079	20700	Serpina1a	A0A0A0MQA3	ENSMUSG00000066366			0	0.01	4.20084e-17		28.3		55.33		Peak Found	Peak Found	n/a	Peak Found	n/a	n/a	n/a	High	1
FALSE	High	Master Protein	Q99NF7	Protein-serine/threonine phosphatase OS=Mus musculus OX=10090 GN=Ppm1b PE=1 SV=1	0	23.734	22	9	30	7	477	52.1	5.11	4.32	9	other biological processes	other membranes;cytosol;nucleus	other molecular function	Pf00481, Pf07830	19043	Ppm1b	Q99NF7	ENSMUSG00000061130		Mapk signaling pathway	1	0.01	4.20084e-17		250.8		55.16		High	High	High	Peak Found	Peak Found	Peak Found	High	n/a	1
FALSE	High	Master Protein	Q8K440	ABC-type organic anion transporter ABCA8B OS=Mus musculus OX=10090 GN=Abca8b PE=1 SV=2	0	26.729	10	14	41	14	1620	182.9	7.18	5.1	14	other metabolic processes;transport;other biological processes	plasma membrane;other membranes;ER/Golgi;other cell component	transporter activity;other molecular function	Pf00005, Pf12698	27404	Abca8b	A2AM55; mmu:27404; Q69ZY4; Q8BRQ1; Q8K440; Q9JL38	ENSMUSG00000020620	ABC-family proteins mediated transport		1	0.01	4.20084e-17		114.1		53.78		High	High	High	High	n/a	High	Peak Found	n/a	1
FALSE	High	Master Protein	Q61543	Golgi apparatus protein 1 OS=Mus musculus OX=10090 GN=Glg1 PE=1 SV=1	0	30.775	13	15	45	15	1175	133.6	6.84	7.41	15	protein metabolism;other metabolic processes;developmental processes;signal transduction;other biological processes	extracellular matrix;plasma membrane;other membranes;cytoskeleton;ER/Golgi	other molecular function	Pf00839	20340	Glg1	mmu:20340; Q61543; Q9QZ40	ENSMUSG00000003316	Cell surface interactions at the vascular wall		1	0.01	4.20084e-17		129.3		53.42		High	High	High	Peak Found	High	High	Peak Found	n/a	1
FALSE	High	Master Protein	Q7TQ95	Endoplasmic reticulum junction formation protein lunapark OS=Mus musculus OX=10090 GN=Lnpk PE=1 SV=1	0	8.97	11	4	12	4	425	47.5	5.27	1.38	4	cell organization and biogenesis;stress response;developmental processes;other biological processes	other membranes;ER/Golgi;nucleus	other molecular function	Pf10058	69605	Lnpk	A2ASL9; mmu:69605; Q69ZC5; Q6PAQ1; Q6PEN8; Q7TQ95	ENSMUSG00000009207			0	0.075	0.00147675	59.07	296.2	21.1	53.16	28.19	High	Peak Found	Peak Found	Peak Found	Peak Found	n/a	Peak Found	High	1
FALSE	High	Master Protein	Q8BHZ4	Zinc finger protein 592 OS=Mus musculus OX=10090 GN=Znf592 PE=1 SV=3	0	10.809	6	7	11	7	1262	137.4	7.96	1.29	7	other biological processes	nucleus	nucleic acid binding activity;other molecular function	Pf16622	233410	Znf592	mmu:233410; Q80XM1; Q8BHZ4	ENSMUSG00000005621			0	0.01	4.20084e-17		141.6		53.14		High	Peak Found	High	Peak Found	High	n/a	n/a	n/a	1
FALSE	High	Master Protein	Q91XC9	Peroxisomal membrane protein PEX16 OS=Mus musculus OX=10090 GN=Pex16 PE=1 SV=2	0	13.682	19	7	19	7	336	38.7	9.72	1.88	7	cell organization and biogenesis;transport;other biological processes	other membranes;ER/Golgi;other cytoplasmic organelle		Pf08610	18633	Pex16	mmu:18633; Q3UPY2; Q91XC9	ENSMUSG00000027222	Class I peroxisomal membrane protein import		1	0.01	4.20084e-17		190.5		53.1		High	Peak Found	High	High	Medium	n/a	n/a	n/a	1
FALSE	High	Master Protein	Q9JJX7	Tyrosyl-DNA phosphodiesterase 2 OS=Mus musculus OX=10090 GN=Tdp2 PE=1 SV=1	0	14.33	19	5	15	5	370	41	5.5	2	5	DNA metabolism;other metabolic processes;stress response;developmental processes	nucleus;other cell component	nucleic acid binding activity;other molecular function	Pf03372	56196	Tdp2	A2RTH9; mmu:56196; Q9JJX7	ENSMUSG00000035958	Nonhomologous End-Joining (NHEJ)	Oxidative damage response	2	0.186	0.0361291	32.85	184.7	11.4	53.05	37.06	High	Peak Found	High	High	Peak Found	n/a	Peak Found	Medium	1
FALSE	High	Master Protein	Q6NZQ2	Probable ATP-dependent RNA helicase DDX31 OS=Mus musculus OX=10090 GN=Ddx31 PE=2 SV=2	0	23.634	24	11	44	11	687	76.9	9.74	3.82	11	other biological processes	ER/Golgi;nucleus;other cell component	nucleic acid binding activity;other molecular function	Pf00270, Pf00271, Pf13959	227674	Ddx31	A2AIT3; A3KMM3; mmu:227674; Q3TLT4; Q6NZQ2	ENSMUSG00000026806			0	0.01	4.20084e-17		295.9		52.91		High	High	High	High	High	Medium	High	High	1
FALSE	High	Master Protein	Q8CBA2	Schlafen family member 5 OS=Mus musculus OX=10090 GN=Slfn5 PE=1 SV=2	0	5.708	6	5	12	5	884	100.8	6.93	0.67	5	other biological processes	nucleus	other molecular function	Pf04326, Pf09848, Pf13538, Pf17057, Pf21026	327978	Slfn5	mmu:327978; Q148Z1; Q3V3H0; Q5QNT5; Q7TMA8; Q8CBA2	ENSMUSG00000054404			0	0.01	4.20084e-17		208.6		52.46		High	High	Peak Found	Peak Found	n/a	n/a	n/a	n/a	1
FALSE	High	Master Protein	A0A5F8MQ23	Retinoic acid receptor RXR-alpha OS=Mus musculus OX=10090 GN=Rxra PE=1 SV=1	0	27.7	25	12	31	12	497	54.4	8.06	4.1	12	RNA metabolism OR transcription;other metabolic processes;signal transduction;other biological processes	nucleus;other cell component	nucleic acid binding activity;other molecular function	Pf00104, Pf00105, Pf11825		Rxra	A0A5F8MQ23	ENSMUSG00000015846			0	0.01	4.20084e-17	71.29	125.2	12.8	52.37	45.61	High	Peak Found	High	Medium	High	High	High	High	1
FALSE	High	Master Protein	Q9WTU6	Mitogen-activated protein kinase 9 OS=Mus musculus OX=10090 GN=Mapk9 PE=1 SV=2	0	12.606	17	6	21	5	423	48.2	5.97	4.65	6	cell organization and biogenesis;protein metabolism;other metabolic processes;stress response;developmental processes;signal transduction;other biological processes	plasma membrane;other membranes;cytosol;mitochondrion;nucleus;other cell component	enzyme regulator activity;kinase activity;other molecular function	Pf00069	26420	Mapk9	mmu:26420; Q5NCK9; Q5NCL5; Q8C097; Q8VDD2; Q9WTU4; Q9WTU5; Q9WTU6	ENSMUSG00000020366	JNK (c-Jun kinases) phosphorylation and activation mediated by activated human TAK1; FCERI mediated MAPK activation; Oxidative Stress Induced Senescence; Activation of the AP-1 family of transcription factors	TGF-beta signaling pathway; Estrogen signaling; IL-5 signaling pathway; Splicing factor NOVA regulated synaptic proteins; BMP signaling pathway in eyelid development; IL-3 signaling pathway; Wnt signaling in kidney disease; Wnt signaling pathway; IL-2 signaling pathway; Mapk signaling pathway; Wnt signaling pathway; Insulin signaling; Wnt signaling pathway and pluripotency; Focal adhesion	18	0.01	4.20084e-17		178.7		52.26		High	High	n/a	Peak Found	High	n/a	n/a	High	1
FALSE	High	Master Protein	J3QMN6	Dimethylaniline monooxygenase [N-oxide-forming] OS=Mus musculus OX=10090 GN=Fmo6 PE=1 SV=1	0	25.108	8	4	52	1	532	60.2	8.09	12.59	4		other membranes;ER/Golgi	other molecular function	Pf00743	226565	Fmo6	J3QMN6; mmu:226565	ENSMUSG00000095576			0	0.01	4.20084e-17		425.4		52.23		n/a	n/a	High	High	n/a	n/a	n/a	n/a	1
FALSE	High	Master Protein	A0A0A0MQD1	Tudor domain-containing protein 7 OS=Mus musculus OX=10090 GN=Tdrd7 PE=1 SV=1	0	23.335	16	15	38	15	1119	125.8	7.02	3.63	15	developmental processes;other biological processes	other cell component	nucleic acid binding activity	Pf00567, Pf12872	100121	Tdrd7	A0A0A0MQD1	ENSMUSG00000035517		mRNA processing	1	0.01	4.20084e-17	69.63	201.8	2	52.22	72.42	High	High	High	High	High	High	Peak Found	High	1
FALSE	High	Master Protein	L7N451	Interferon-induced very large GTPase 1 OS=Mus musculus OX=10090 GN=Gvin1 PE=1 SV=1	0	42.775	12	26	62	26	2427	280.6	6.57	6.79	26		nucleus;other cell component	other molecular function		74558	Gvin1	L7N451; mmu:74558	ENSMUSG00000045868			0	0.01	4.20084e-17		31.5		51.97		High	High	High	Peak Found	High	High	High	High	1
FALSE	High	Master Protein	Q80XI4	Phosphatidylinositol 5-phosphate 4-kinase type-2 beta OS=Mus musculus OX=10090 GN=Pip4k2b PE=1 SV=1	0	21.049	22	7	44	3	416	47.3	7.33	10.24	7	cell organization and biogenesis;other metabolic processes;transport;other biological processes	plasma membrane;other membranes;ER/Golgi;nucleus;other cytoplasmic organelle	kinase activity;other molecular function	Pf01504	108083	Pip4k2b	mmu:108083; Q80XI4; Q8VHB2	ENSMUSG00000018547	PI5P, PP2A and IER3 Regulate PI3K/AKT Signaling; PI5P Regulates TP53 Acetylation; Synthesis of PIPs at the plasma membrane; Synthesis of PIPs in the nucleus	Regulation of actin cytoskeleton	5	0.01	4.20084e-17		215.3		51.85		High	Peak Found	High	High	Medium	High	n/a	High	1
FALSE	High	Master Protein	Q91WS0	CDGSH iron-sulfur domain-containing protein 1 OS=Mus musculus OX=10090 GN=Cisd1 PE=1 SV=1	0	41.403	44	5	152	5	108	12.1	9.06	44.65	5	protein metabolism;other metabolic processes;other biological processes	other membranes;mitochondrion	other molecular function	Pf09360, Pf10660	52637	Cisd1	mmu:52637; Q3V2I3; Q8WUQ5; Q91WS0	ENSMUSG00000037710		Adipogenesis genes	1	0.338	0.00840427	81.7	104.5	22.9	51.77	15.34	High	High	High	High	High	High	High	High	1
FALSE	High	Master Protein	P97865	Peroxisomal targeting signal 2 receptor OS=Mus musculus OX=10090 GN=Pex7 PE=1 SV=1	0	6.011	18	3	5	3	318	35.5	5.58	0.24	3	cell organization and biogenesis;other metabolic processes;transport;developmental processes	cytosol;other cytoplasmic organelle	other molecular function	Pf00400	18634	Pex7	A2RSR2; mmu:18634; P97865	ENSMUSG00000020003	Peroxisomal protein import		1	0.01	4.20084e-17		204.2		51.11		High	Peak Found	n/a	n/a	n/a	High	n/a	n/a	1
FALSE	High	Master Protein	O70252	Heme oxygenase 2 OS=Mus musculus OX=10090 GN=Hmox2 PE=1 SV=1	0	14.956	37	7	21	7	315	35.7	5.87	1.65	7	other metabolic processes;stress response	plasma membrane;other membranes;ER/Golgi	other molecular function	Pf01126	15369	Hmox2	mmu:15369; O70252; O70626	ENSMUSG00000004070	RHOA GTPase cycle; Neutrophil degranulation; Cytoprotection by HMOX1; Heme degradation; Iron uptake and transport		5	0.01	4.20084e-17		99.8		51.01		High	High	High	Peak Found	Medium	High	n/a	n/a	1
FALSE	High	Master Protein	P47915	60S ribosomal protein L29 OS=Mus musculus OX=10090 GN=Rpl29 PE=1 SV=2	0	21.357	23	5	104	5	160	17.6	11.84	45.92	5	cell adhesion;cell cycle OR cell proliferation;protein metabolism;other metabolic processes;other biological processes	other membranes;cytosol;translational apparatus;other cell component	other molecular function	Pf01779	19944	Rpl29	mmu:19944; P47915	ENSMUSG00000048758	L13a-mediated translational silencing of Ceruloplasmin expression; SRP-dependent cotranslational protein targeting to membrane; Major pathway of rRNA processing in the nucleolus and cytosol; Formation of a pool of free 40S subunits; GTP hydrolysis and joining of the 60S ribosomal subunit; Nonsense Mediated Decay (NMD) independent of the Exon Junction Complex (EJC); Nonsense Mediated Decay (NMD) e…	Cytoplasmic ribosomal proteins	8	0.414	0.0398383	109.9	109	52.1	50.84	31.94	High	High	High	High	High	High	High	High	1
FALSE	High	Master Protein	Q9QXS1	Plectin OS=Mus musculus OX=10090 GN=Plec PE=1 SV=3	0	80.476	14	52	140	51	4691	533.9	5.96	14.36	52	cell cycle OR cell proliferation;cell organization and biogenesis;other metabolic processes;stress response;developmental processes;other biological processes	plasma membrane;other membranes;cytosol;cytoskeleton;mitochondrion;other cell component	cytoskeletal activity;other molecular function	Pf00307, Pf00681, Pf03501, Pf17902, Pf18373, Pf21019, Pf21020, Pf21097	18810	Plec	E9QN87; mmu:18810; Q6S384; Q6S389; Q6S394; Q9CS65; Q9QUT2; Q9QXQ8; Q9QXQ9; Q9QXR0; Q9QXR1; Q9QXR2; Q9QXR3; Q9QXR4; Q9QXR5; Q9QXR6; Q9QXR7; Q9QXR8; Q9QXR9; Q9QXS0; Q9QXS1; Q9QXS2; Q9QXS3	ENSMUSG00000022565	Type I hemidesmosome assembly; Caspase-mediated cleavage of cytoskeletal proteins	Alpha 6 beta 4 integrin signaling pathway; EGFR1 signaling pathway	4	0.187	0.0120967	102.79	150.4	47.8	50.49	28.85	High	High	High	High	High	High	High	High	1
FALSE	High	Master Protein	P97287	Induced myeloid leukemia cell differentiation protein Mcl-1 homolog OS=Mus musculus OX=10090 GN=Mcl1 PE=1 SV=3	0	10.704	21	5	22	5	331	35.2	6.2	3.18	5	cell organization and biogenesis;stress response;transport;signal transduction;other biological processes	other membranes;cytosol;mitochondrion;nucleus;other cell component	transporter activity;other molecular function	Pf00452	17210	Mcl1	D2K6L9; mmu:17210; P97287; Q3TUS0; Q792P0; Q9CRI4	ENSMUSG00000038612		Apoptosis; IL-7 signaling pathway	2	0.01	4.20084e-17		152.8		50.44		High	High	High	Peak Found	n/a	n/a	n/a	n/a	1
FALSE	High	Master Protein	P16406	Glutamyl aminopeptidase OS=Mus musculus OX=10090 GN=Enpep PE=1 SV=1	0	7.801	5	5	6	5	945	107.9	5.44	0.9	5	cell cycle OR cell proliferation;protein metabolism;other metabolic processes;developmental processes;other biological processes	plasma membrane;other membranes;other cell component	other molecular function	Pf01433, Pf11838, Pf17900	13809	Enpep	mmu:13809; P16406	ENSMUSG00000028024	Metabolism of Angiotensinogen to Angiotensins		1	0.01	4.20084e-17		169.2		49.33		Peak Found	n/a	Peak Found	n/a	n/a	n/a	n/a	n/a	1
FALSE	High	Master Protein	P68510	14-3-3 protein eta OS=Mus musculus OX=10090 GN=Ywhah PE=1 SV=2	0	24.303	26	6	71	4	246	28.2	4.89	30.09	6	cell organization and biogenesis;other metabolic processes;transport;signal transduction;other biological processes	plasma membrane;other membranes;cytosol;other cell component	cytoskeletal activity;other molecular function	Pf00244	22629	Ywhah	mmu:22629; P11576; P68510; P70198; Q3TGZ9	ENSMUSG00000018965	TP53 Regulates Metabolic Genes; Activation of BAD and translocation to mitochondria ; RHO GTPases activate PKNs; Chk1/Chk2(Cds1) mediated inactivation of Cyclin B:Cdk1 complex	Myometrial relaxation and contraction pathways; Alpha 6 beta 4 integrin signaling pathway; Calcium regulation in cardiac cells	7	0.027	1.35445e-11	30.62	247.5	6.7	48.59		Medium	High	High	High	n/a	n/a	High	n/a	1
FALSE	High	Master Protein	P23116	Eukaryotic translation initiation factor 3 subunit A OS=Mus musculus OX=10090 GN=Eif3a PE=1 SV=5	0	87.062	28	33	134	33	1344	161.8	6.77	27.53	33	cell organization and biogenesis;protein metabolism;other metabolic processes;other biological processes	cytosol;cytoskeleton;translational apparatus;nucleus;other cell component	signal transduction activity or receptor binding;nucleic acid binding activity	Pf01399	13669	Eif3a	E9QQ50; mmu:13669; P23116; Q60697; Q62162	ENSMUSG00000024991	L13a-mediated translational silencing of Ceruloplasmin expression; Formation of a pool of free 40S subunits; GTP hydrolysis and joining of the 60S ribosomal subunit; Translation initiation complex formation; Formation of the ternary complex, and subsequently, the 43S complex; Ribosomal scanning and start codon recognition	Translation factors	7	0.284	0.0464823	111.89	68.4	35.4	48.54	30.89	High	High	High	High	High	High	High	High	1
FALSE	High	Master Protein	Q3UL36	Arginine and glutamate-rich protein 1 OS=Mus musculus OX=10090 GN=Arglu1 PE=1 SV=2	0	17.368	18	6	51	6	271	32.9	10.36	27.27	6		cytosol;mitochondrion;nucleus		Pf15346	234023	Arglu1	mmu:234023; Q3UL36; Q80XJ0	ENSMUSG00000040459			0	0.351	0.0124727	132.98	172.8	51.4	48.17	26.82	High	High	High	High	High	High	High	High	1
FALSE	High	Master Protein	Q9D903	Probable rRNA-processing protein EBP2 OS=Mus musculus OX=10090 GN=Ebna1bp2 PE=2 SV=1	0	19.711	22	7	29	7	306	34.7	10.08	4.74	7	RNA metabolism OR transcription;other metabolic processes;other biological processes	nucleus;other cell component		Pf05890	69072	Ebna1bp2	A2ACZ0; mmu:69072; Q3TKB5; Q9D903	ENSMUSG00000028729	Major pathway of rRNA processing in the nucleolus and cytosol		1	0.01	4.20084e-17		91.9		47.48		High	High	High	Peak Found	High	n/a	High	n/a	1
FALSE	High	Master Protein	P54818	Galactocerebrosidase OS=Mus musculus OX=10090 GN=Galc PE=1 SV=2	0.001	4.761	6	3	8	3	684	77.2	6.74	0.54	3	other metabolic processes;developmental processes	other cytoplasmic organelle	other molecular function	Pf02057, Pf17387, Pf21708	14420	Galc	mmu:14420; O35151; P54818; Q3U3H7	ENSMUSG00000021003	Glycosphingolipid catabolism		1	0.01	4.20084e-17		79.9		46.65		High	Peak Found	Peak Found	Peak Found	Medium	High	Medium	Peak Found	1
FALSE	High	Master Protein	Q8K1M3	Protein kinase, cAMP dependent regulatory, type II alpha OS=Mus musculus OX=10090 GN=Prkar2a PE=1 SV=1	0	147.664	60	23	352	21	402	45.6	4.93	116.85	23	other metabolic processes;other biological processes	plasma membrane;other membranes;cytoskeleton;other cell component	enzyme regulator activity;kinase activity;other molecular function	Pf00027, Pf02197	19087	Prkar2a	mmu:19087; Q8K1M3	ENSMUSG00000032601		G protein signaling pathways; Myometrial relaxation and contraction pathways; Dysregulated miRNA targeting in insulin/PI3K-AKT signaling; Calcium regulation in cardiac cells	4	0.286	0.00123402	95.3	172.1	55.5	45.79	31.13	High	High	High	High	High	High	High	High	1
FALSE	High	Master Protein	H3BLL2	ATP synthase mitochondrial F1 complex assembly factor 1 OS=Mus musculus OX=10090 GN=Atpaf1 PE=1 SV=1	0	19.605	23	6	34	6	348	38.8	5.86	7.27	6	cell organization and biogenesis	mitochondrion		Pf06644	230649	Atpaf1	H3BLL2	ENSMUSG00000028710			0	0.01	4.20084e-17		205.5		45.62		High	High	High	High	n/a	n/a	n/a	n/a	1
FALSE	High	Master Protein	Q9WVK4	EH domain-containing protein 1 OS=Mus musculus OX=10090 GN=Ehd1 PE=1 SV=1	0	99.337	61	27	210	15	534	60.6	6.83	54.83	27	cell organization and biogenesis;transport;developmental processes;other biological processes	plasma membrane;other membranes;other cytoplasmic organelle;other cell component	other molecular function	Pf00350, Pf12763, Pf16880, Pf18150	13660	Ehd1	mmu:13660; Q9WVK4	ENSMUSG00000024772	Factors involved in megakaryocyte development and platelet production	Insulin signaling	2	0.295	0.0134331	58.45	175.8	70.2	44.96	32.04	High	High	High	High	High	High	High	High	1
FALSE	High	Master Protein	Q8K126	Peptide chain release factor 1, mitochondrial OS=Mus musculus OX=10090 GN=Mtrf1 PE=2 SV=1	0	14.146	22	9	29	9	446	52.4	8.35	5.61	9	cell organization and biogenesis;protein metabolism;other metabolic processes		nucleic acid binding activity	Pf00472, Pf03462	211253	Mtrf1	mmu:211253; Q8K126	ENSMUSG00000022022			0	0.01	4.20084e-17		173.4		44.83		High	High	Peak Found	Peak Found	n/a	n/a	High	n/a	1
FALSE	High	Master Protein	Q80VC9	Calmodulin-regulated spectrin-associated protein 3 OS=Mus musculus OX=10090 GN=Camsap3 PE=1 SV=1	0	11.337	7	8	15	8	1252	135.1	8.43	1.88	8	cell adhesion;cell organization and biogenesis;transport;developmental processes;other biological processes	cytoskeleton;other cell component	cytoskeletal activity;other molecular function	Pf08683, Pf11971, Pf17095	69697	Camsap3	E9Q5B0; mmu:69697; Q5DTW9; Q80VC9; Q8BUZ0; U5LGR7; U5LGS1; U5LGS5; U5LGT0; U5LHT8; U5LHU4; U5LHW1; U5LHW4; U5LHW9; U5LK15; U5LK19; U5LK24; U5LK70; U5LK74; U5LK79	ENSMUSG00000044433			0	0.127	0.027851	49.53	272.2	34.6	44.81		High	Peak Found	High	Peak Found	n/a	High	High	n/a	1
FALSE	High	Master Protein	A0A0R4J0G4	Ran-binding protein 10 OS=Mus musculus OX=10090 GN=Ranbp10 PE=1 SV=1	0	15.486	14	7	13	6	648	70	6.68	1.35	7		other cell component		Pf00622, Pf08513, Pf10607	74334	Ranbp10	A0A0R4J0G4; mmu:74334	ENSMUSG00000037415			0	0.01	4.20084e-17		234.5		44.71		High	High	n/a	n/a	n/a	n/a	n/a	n/a	1
FALSE	High	Master Protein	A0A1D5RLL3	Protein EFR3 homolog A OS=Mus musculus OX=10090 GN=Efr3a PE=1 SV=1	0	9.324	7	6	20	6	846	95.6	6.7	2.58	6	other biological processes	plasma membrane;other membranes;cytosol		Pf21052		Efr3a	A0A1D5RLL3	ENSMUSG00000015002			0	0.01	4.20084e-17		243.4		44.7		High	Peak Found	High	High	High	n/a	High	n/a	1
FALSE	High	Master Protein	Q9CW42	Mitochondrial amidoxime-reducing component 1 OS=Mus musculus OX=10090 GN=Mtarc1 PE=1 SV=2	0	138.88	69	21	563	18	340	38	8.59	188.43	21	other metabolic processes;stress response	other membranes;mitochondrion;other cell component	other molecular function	Pf03473, Pf03476	66112	Mtarc1	mmu:66112; Q8R2L6; Q9CW42	ENSMUSG00000026621	Phase I - Functionalization of compounds		1	0.386	0.0223791	85.23	149.2	43.6	44.52	10.93	High	High	High	High	High	High	High	High	1
FALSE	High	Master Protein	Q61586	Glycerol-3-phosphate acyltransferase 1, mitochondrial OS=Mus musculus OX=10090 GN=Gpam PE=1 SV=2	0	267.61	53	37	988	37	827	93.6	7.84	362.69	37	cell cycle OR cell proliferation;other metabolic processes;stress response;other biological processes	plasma membrane;other membranes;mitochondrion	other molecular function	Pf01553, Pf19277	14732	Gpam	mmu:14732; Q61586; Q8VCT2	ENSMUSG00000024978	Synthesis of PA; Triglyceride biosynthesis	Triacylglyceride synthesis; Glycerolipids and glycerophospholipids; Glycerolipids and glycerophospholipids	5	0.153	2.06178e-07	72.48	244.2	30.7	43.91	23.46	High	High	High	High	High	High	High	High	1
FALSE	High	Master Protein	O35465-2	Isoform 2 of Peptidyl-prolyl cis-trans isomerase FKBP8 OS=Mus musculus OX=10090 GN=Fkbp8	0	56.782	39	12	90	1	403	43.6	5.16	20.73	12						Fkbp8	O35465-2				0	0.01	4.20084e-17		145.2		43.14		High	High	High	High	n/a	n/a	n/a	n/a	1
FALSE	High	Master Protein	P70170	ATP-binding cassette sub-family C member 9 OS=Mus musculus OX=10090 GN=Abcc9 PE=1 SV=2	0	14.798	6	9	24	7	1546	174.1	7.47	2.71	9	cell cycle OR cell proliferation;stress response;transport;developmental processes;other biological processes	plasma membrane;other membranes;cytoskeleton;other cell component	transporter activity;other molecular function	Pf00005, Pf00664	20928	Abcc9	mmu:20928; O08902; O08920; P70170; P70171	ENSMUSG00000030249	ABC-family proteins mediated transport; Ion homeostasis; ATP sensitive Potassium channels		3	0.01	4.20084e-17		182.3		42.92		High	High	High	High	n/a	n/a	n/a	n/a	1
FALSE	High	Master Protein	P70296	Phosphatidylethanolamine-binding protein 1 OS=Mus musculus OX=10090 GN=Pebp1 PE=1 SV=3	0	17.074	52	5	22	5	187	20.8	5.4	2.97	5	signal transduction;other biological processes	non-structural extracellular;other membranes;mitochondrion;ER/Golgi;other cell component	signal transduction activity or receptor binding;enzyme regulator activity;other molecular function	Pf01161	23980	Pebp1	mmu:23980; P70296; Q9D8G9; Q9JJ58	ENSMUSG00000032959	MAP2K and MAPK activation; Negative regulation of MAPK pathway	EGFR1 signaling pathway	3	0.01	4.20084e-17		99.9		42.45		High	High	High	High	High	Medium	n/a	n/a	1
FALSE	High	Master Protein	P63154	Crooked neck-like protein 1 OS=Mus musculus OX=10090 GN=Crnkl1 PE=1 SV=1	0	5.221	7	5	10	5	690	83.4	6.93	1.08	5	cell organization and biogenesis;RNA metabolism OR transcription;other metabolic processes	nucleus;other cell component	nucleic acid binding activity	Pf02184	66877	Crnkl1	mmu:66877; P63154; Q542E8; Q9CQC1	ENSMUSG00000001767	mRNA Splicing - Major Pathway		1	0.01	4.20084e-17		342.5		42.06		Medium	Peak Found	Peak Found	Medium	n/a	n/a	n/a	n/a	1
FALSE	High	Master Protein	Q8VCT3	Aminopeptidase B OS=Mus musculus OX=10090 GN=Rnpep PE=1 SV=2	0	6.464	7	3	5	3	650	72.4	5.35	1.18	3	protein metabolism;other metabolic processes;other biological processes	non-structural extracellular;plasma membrane;other membranes;other cell component	other molecular function	Pf01433, Pf09127, Pf17900	215615	Rnpep	mmu:215615; Q3TX27; Q8VCT3	ENSMUSG00000041926		mRNA processing	1	0.01	4.20084e-17		182		41.78		Peak Found	n/a	Peak Found	n/a	n/a	n/a	n/a	n/a	1
FALSE	High	Master Protein	Q9CWE0	Mitochondrial fission regulator 1-like OS=Mus musculus OX=10090 GN=Mtfr1l PE=1 SV=1	0	46.922	36	11	144	11	289	31.7	6.1	45.17	11	cell organization and biogenesis;other metabolic processes	mitochondrion		Pf05308	76824	Mtfr1l	mmu:76824; Q3UJK3; Q8BTP7; Q9CWE0	ENSMUSG00000046671			0	0.139	4.6384e-07	63.09	251.3	27.8	41.17	24.97	High	High	High	High	High	High	High	High	1
FALSE	High	Master Protein	P68369	Tubulin alpha-1A chain OS=Mus musculus OX=10090 GN=Tuba1a PE=1 SV=1	0	194.913	66	26	976	2	451	50.1	5.06	412.23	26	cell cycle OR cell proliferation;cell organization and biogenesis;other metabolic processes;transport;developmental processes;signal transduction;other biological processes	plasma membrane;other membranes;cytosol;cytoskeleton;other cytoplasmic organelle;other cell component	cytoskeletal activity;other molecular function	Pf00091, Pf03953	22142	Tuba1a	mmu:22142; P02551; P05210; P05212; P68369; Q3TGF0; Q3TIW2; Q3TPJ1; Q3ULN1; Q5XJF8	ENSMUSG00000072235	COPI-dependent Golgi-to-ER retrograde traffic; Kinesins; MHC class II antigen presentation; COPI-mediated anterograde transport; Separation of Sister Chromatids; Anchoring of the basal body to the plasma membrane; PKR-mediated signaling; Resolution of Sister Chromatid Cohesion; Regulation of PLK1 Activity at G2/M Transition; Loss of Nlp from mitotic centrosomes; Recruitment of mitotic centrosome …		29	0.01	4.20084e-17		95.5		40.04		n/a	High	Peak Found	High	n/a	n/a	n/a	n/a	1
FALSE	High	Master Protein	Q4VC33	E3 ubiquitin-protein transferase MAEA OS=Mus musculus OX=10090 GN=Maea PE=1 SV=1	0	14.897	13	6	20	6	396	45.3	8.69	3.1	6	cell adhesion;cell cycle OR cell proliferation;cell organization and biogenesis;protein metabolism;other metabolic processes;other biological processes	plasma membrane;other membranes;cytoskeleton;nucleus;other cell component	cytoskeletal activity;other molecular function	Pf10607	59003	Maea	mmu:59003; Q3TFH0; Q3U7T6; Q4VC33; Q5XKE6; Q8BPI3; Q8BSA1; Q9JK49	ENSMUSG00000079562			0	0.01	4.20084e-17		61.4		39.86		High	Peak Found	Peak Found	High	Peak Found	High	High	Peak Found	1
FALSE	High	Master Protein	E9PX59	Sterile alpha motif domain-containing protein 9-like OS=Mus musculus OX=10090 GN=Samd9l PE=1 SV=1	0	25.188	13	16	35	16	1579	182.1	7.03	3.15	16		mitochondrion			209086	Samd9l	E9PX59; mmu:209086	ENSMUSG00000047735			0	0.01	4.20084e-17		198.7		39.82		High	High	High	High	n/a	High	Medium	n/a	1
FALSE	High	Master Protein	P98192	Dihydroxyacetone phosphate acyltransferase OS=Mus musculus OX=10090 GN=Gnpat PE=1 SV=1	0.001	4.633	9	5	13	5	678	76.8	8.13	0.9	5	cell organization and biogenesis;other metabolic processes;stress response;developmental processes;other biological processes	other membranes;mitochondrion;other cytoplasmic organelle	other molecular function	Pf01553, Pf19277	14712	Gnpat	mmu:14712; P98192; Q9WUT6	ENSMUSG00000031985	Peroxisomal protein import; Synthesis of PA; Plasmalogen biosynthesis	Triacylglyceride synthesis	4	0.01	4.20084e-17		159.4		38.41		High	Peak Found	High	High	High	Peak Found	n/a	n/a	1
FALSE	High	Master Protein	Q8BMQ2	General transcription factor 3C polypeptide 4 OS=Mus musculus OX=10090 GN=Gtf3c4 PE=1 SV=2	0	19.372	17	12	25	12	817	91.6	6.73	2.18	12	cell organization and biogenesis;RNA metabolism OR transcription;other metabolic processes	mitochondrion;nucleus;other cell component	nucleic acid binding activity;other molecular function	Pf12657, Pf12660, Pf19336	269252	Gtf3c4	mmu:269252; Q148Y1; Q8BKZ4; Q8BMQ2	ENSMUSG00000035666	RNA Polymerase III Transcription Initiation From Type 1 Promoter; RNA Polymerase III Transcription Initiation From Type 2 Promoter		2	0.01	4.20084e-17		274.2		37.75		High	High	High	High	n/a	High	n/a	High	1
FALSE	High	Master Protein	Q9DCH4	Eukaryotic translation initiation factor 3 subunit F OS=Mus musculus OX=10090 GN=Eif3f PE=1 SV=2	0	9.887	15	4	6	4	361	38	5.58	0.74	4	cell organization and biogenesis;protein metabolism;other metabolic processes;other biological processes	translational apparatus;other cell component	nucleic acid binding activity;other molecular function	Pf01398, Pf13012	66085	Eif3f	mmu:66085; Q5XJV3; Q9DCH4	ENSMUSG00000031029	L13a-mediated translational silencing of Ceruloplasmin expression; Formation of a pool of free 40S subunits; GTP hydrolysis and joining of the 60S ribosomal subunit; Translation initiation complex formation; Formation of the ternary complex, and subsequently, the 43S complex; Ribosomal scanning and start codon recognition	Translation factors	7	0.01	4.20084e-17		234.7		36.82		Peak Found	Peak Found	Peak Found	High	n/a	n/a	n/a	n/a	1
FALSE	High	Master Protein	Q00519	Xanthine dehydrogenase/oxidase OS=Mus musculus OX=10090 GN=Xdh PE=1 SV=5	0	45.972	19	18	81	17	1335	146.5	7.56	15.99	18	cell organization and biogenesis;other metabolic processes;transport;other biological processes	non-structural extracellular;cytosol;ER/Golgi;other cytoplasmic organelle	other molecular function	Pf00111, Pf00941, Pf01315, Pf01799, Pf02738, Pf03450, Pf20256	22436	Xdh	E9QLM9; mmu:22436; Q00519	ENSMUSG00000024066	Purine catabolism; Butyrophilin (BTN) family interactions; Azathioprine ADME	Selenium micronutrient network; Folic acid network; Purine metabolism	6	0.228	0.0161403	92.94	80.3	64.5	36.62	10.36	High	High	High	High	High	High	High	Peak Found	1
FALSE	High	Master Protein	E9QJS1	Tyrosine-protein kinase OS=Mus musculus OX=10090 GN=Tyk2 PE=1 SV=1	0	21.679	12	13	36	11	1207	135.8	7.27	6.5	13	other metabolic processes;stress response;signal transduction;other biological processes	other membranes;cytoskeleton;nucleus;other cell component	signal transduction activity or receptor binding;kinase activity;other molecular function	Pf07714, Pf17887, Pf18377, Pf18379	54721	Tyk2	E9QJS1	ENSMUSG00000032175		IL-9 signaling pathway; IL-3 signaling pathway; IL-6 signaling pathway	3	0.01	4.20084e-17		157.9		35.72		High	Peak Found	High	High	Peak Found	Peak Found	High	Peak Found	1
FALSE	High	Master Protein	Q9DC51	Guanine nucleotide-binding protein G(i) subunit alpha-3 OS=Mus musculus OX=10090 GN=Gnai3 PE=1 SV=3	0	20.844	25	8	45	3	354	40.5	5.69	10.54	8	cell cycle OR cell proliferation;cell organization and biogenesis;other metabolic processes;transport;signal transduction;other biological processes	plasma membrane;other membranes;cytoskeleton;ER/Golgi;nucleus;other cell component	signal transduction activity or receptor binding;other molecular function	Pf00503	14679	Gnai3	A2AE36; mmu:14679; Q3TGV1; Q61019; Q9DC51	ENSMUSG00000000001	G alpha (i) signalling events; Adenylate cyclase inhibitory pathway; ADP signalling through P2Y purinoceptor 12; Extra-nuclear estrogen signaling	Chemokine signaling pathway; G protein signaling pathways; Calcium regulation in cardiac cells; Signal transduction of S1P receptor	8	0.01	4.20084e-17		249		35.38		High	High	Peak Found	Peak Found	Peak Found	Peak Found	n/a	n/a	1
FALSE	High	Master Protein	P47758	Signal recognition particle receptor subunit beta OS=Mus musculus OX=10090 GN=Srprb PE=1 SV=1	0	58.491	54	13	89	13	269	29.6	9.28	25.03	13	cell organization and biogenesis;other biological processes	other membranes;cytoskeleton;ER/Golgi;other cell component	other molecular function	Pf09439	20818	Srprb	mmu:20818; P47758; Q544X9; Q9D872	ENSMUSG00000032553			0	0.278	0.0241195	78.78	130.1	24	35.19	56.79	High	High	High	High	Peak Found	High	Medium	High	1
FALSE	High	Master Protein	P62843	40S ribosomal protein S15 OS=Mus musculus OX=10090 GN=Rps15 PE=1 SV=2	0	32.326	41	4	186	4	145	17	10.39	42.86	4	cell organization and biogenesis;protein metabolism;RNA metabolism OR transcription;other metabolic processes;transport;developmental processes;other biological processes	cytosol;translational apparatus;nucleus;other cell component	enzyme regulator activity;nucleic acid binding activity;other molecular function	Pf00203	20054	Rps15	mmu:20054; P11174; P62843; Q52KC9	ENSMUSG00000063457	L13a-mediated translational silencing of Ceruloplasmin expression; Formation of a pool of free 40S subunits; GTP hydrolysis and joining of the 60S ribosomal subunit; Translation initiation complex formation; Formation of the ternary complex, and subsequently, the 43S complex; Ribosomal scanning and start codon recognition; SRP-dependent cotranslational protein targeting to membrane; Major pathway…	Cytoplasmic ribosomal proteins	11	0.349	0.00917512	98.69	104	36.3	35.01	16.54	High	High	High	High	High	High	High	High	1
FALSE	High	Master Protein	Q8C7G5	Apolipoprotein A-V OS=Mus musculus OX=10090 GN=Apoa5 PE=1 SV=1	0	8.913	13	3	9	3	368	41.2	6.01	1.25	3	cell organization and biogenesis;protein metabolism;other metabolic processes;transport;other biological processes	non-structural extracellular;cytosol;ER/Golgi;other cytoplasmic organelle	signal transduction activity or receptor binding;enzyme regulator activity;other molecular function	Pf01442	66113	Apoa5	mmu:66113; Q8C7G5; Q91X90; Q99P64	ENSMUSG00000032079	Regulation of Insulin-like Growth Factor (IGF) transport and uptake by Insulin-like Growth Factor Binding Proteins (IGFBPs); Post-translational protein phosphorylation; Chylomicron remodeling	PPAR signaling pathway	4	0.104	0.00849795	41.57	178.4	16.5	34.9	32.06	High	High	High	Peak Found	Peak Found	Peak Found	Peak Found	n/a	1
FALSE	High	Master Protein	A2ACM0	Regulatory-associated protein of mTOR OS=Mus musculus OX=10090 GN=Rptor PE=1 SV=1	0	37.234	15	17	63	17	1335	149.4	6.87	8.44	17	signal transduction	other cell component		Pf00400, Pf02985, Pf14538	74370	Rptor	A2ACM0	ENSMUSG00000025583		Focal adhesion: PI3K-Akt-mTOR signaling pathway	1	0.021	4.20084e-17	68.71	233.3	8.9	33.62	107.66	High	High	High	High	High	High	High	High	1
FALSE	High	Master Protein	Q8CJF7	Protein ELYS OS=Mus musculus OX=10090 GN=Ahctf1 PE=1 SV=1	0	31.6	11	17	53	17	2243	247.5	6.55	5.87	17	cell cycle OR cell proliferation;cell organization and biogenesis;transport;other biological processes	other membranes;nucleus;other cell component	nucleic acid binding activity	Pf13934, Pf16687	226747	Ahctf1	B2RRC8; mmu:226747; Q8BVJ5; Q8CJF7; Q8VD55	ENSMUSG00000026491	Separation of Sister Chromatids; Resolution of Sister Chromatid Cohesion; Postmitotic nuclear pore complex (NPC) reformation; Amplification of signal from unattached kinetochores via a MAD2 inhibitory signal; RHO GTPases Activate Formins; EML4 and NUDC in mitotic spindle formation		7	0.052	3.29457e-10	6.05	189.7	9	33.52	55.46	High	Peak Found	High	High	High	High	High	High	1
FALSE	High	Master Protein	O35129	Prohibitin-2 OS=Mus musculus OX=10090 GN=Phb2 PE=1 SV=1	0	15.985	31	8	18	8	299	33.3	9.83	3.15	8	cell cycle OR cell proliferation;cell organization and biogenesis;other metabolic processes;stress response;transport;developmental processes;signal transduction;other biological processes	plasma membrane;other membranes;mitochondrion;nucleus;other cell component	other molecular function	Pf01145	12034	Phb2	mmu:12034; O35129; O89075; Q61336	ENSMUSG00000004264	Processing of SMDT1; Cellular response to mitochondrial stress		2	0.01	4.20084e-17		133.4		32.77		Peak Found	Peak Found	High	High	n/a	n/a	n/a	n/a	1
FALSE	High	Master Protein	P59999	Actin-related protein 2/3 complex subunit 4 OS=Mus musculus OX=10090 GN=Arpc4 PE=1 SV=3	0	9.562	31	5	23	5	168	19.7	8.43	3.13	5	cell organization and biogenesis	cytoskeleton;nucleus;other cell component	cytoskeletal activity;other molecular function	Pf05856	68089	Arpc4	mmu:68089; O15509; P59999; Q3UWV4	ENSMUSG00000079426	Regulation of actin dynamics for phagocytic cup formation; Clathrin-mediated endocytosis; EPHB-mediated forward signaling; RHO GTPases Activate WASPs and WAVEs		4	0.01	4.20084e-17		32.1		31.38		n/a	High	Peak Found	High	Medium	n/a	Medium	n/a	1
FALSE	High	Master Protein	P97742	Carnitine O-palmitoyltransferase 1, liver isoform OS=Mus musculus OX=10090 GN=Cpt1a PE=1 SV=4	0	275.091	51	34	1063	34	773	88.2	8.62	414.49	34	other metabolic processes;developmental processes;other biological processes	other membranes;mitochondrion	other molecular function	Pf00755, Pf16484	12894	Cpt1a	mmu:12894; O35288; P97742; Q80SW3; Q8BP98; Q8C7H8	ENSMUSG00000024900	Carnitine metabolism; Signaling by Retinoic Acid	Fatty acid beta-oxidation; PPAR signaling pathway; Mitochondrial long chain fatty acid beta-oxidation; A network map of Macrophage-stimulating protein (MSP) signaling; Leptin and adiponectin	7	0.286	0.00121685	93.01	193.4	45.3	31.06	13.95	High	High	High	High	High	High	High	High	1
FALSE	High	Master Protein	Q9DB00	GON-4-like protein OS=Mus musculus OX=10090 GN=Gon4l PE=1 SV=3	0	5.934	2	4	10	4	2260	248.6	4.87	0.84	4	other biological processes	nucleus	other molecular function	Pf02671, Pf21227		Gon4l	E9Q5N3; Q80TB4; Q91YI9; Q9DB00	ENSMUSG00000054199			0	0.01	4.20084e-17		163.7		31.03		n/a	Peak Found	High	High	n/a	n/a	High	n/a	1
FALSE	High	Master Protein	Q9Z0S1	3'(2'),5'-bisphosphate nucleotidase 1 OS=Mus musculus OX=10090 GN=Bpnt1 PE=1 SV=2	0	23.406	41	9	39	9	308	33.2	5.82	4.72	9	other metabolic processes		other molecular function	Pf00459	23827	Bpnt1	mmu:23827; Q3U8Z5; Q91XB9; Q9D7Y0; Q9Z0S1	ENSMUSG00000026617	Cytosolic sulfonation of small molecules		1	0.01	4.20084e-17		235.2		30.8		High	High	High	High	Peak Found	High	High	High	1
FALSE	High	Master Protein	O70378	ER membrane protein complex subunit 8 OS=Mus musculus OX=10090 GN=Emc8 PE=1 SV=1	0	21.867	50	7	30	7	207	23.3	6.15	5.21	7	cell organization and biogenesis;other biological processes	other membranes;ER/Golgi;other cell component	other molecular function	Pf03665	18117	Emc8	mmu:18117; O70378	ENSMUSG00000031819			0	0.045	4.20084e-17	1344.05	208.8	1.4	30.23	17.06	High	High	High	High	High	High	Peak Found	n/a	1
FALSE	High	Master Protein	Q9D1G2	Phosphomevalonate kinase OS=Mus musculus OX=10090 GN=Pmvk PE=1 SV=3	0	12.098	37	6	16	6	192	21.9	5.99	2.2	6	other metabolic processes;other biological processes	cytosol	kinase activity;other molecular function	Pf04275	68603	Pmvk	mmu:68603; Q8R021; Q9D1G2; Q9D6K3	ENSMUSG00000027952	Cholesterol biosynthesis	Cholesterol biosynthesis; Cholesterol metabolism with Bloch and Kandutsch-Russell pathways	3	0.01	4.20084e-17		56		29.57		High	Peak Found	n/a	High	n/a	n/a	n/a	n/a	1
FALSE	High	Master Protein	Q8BGH2	Sorting and assembly machinery component 50 homolog OS=Mus musculus OX=10090 GN=Samm50 PE=1 SV=1	0	17.224	25	10	31	10	469	51.8	6.8	3.32	10	cell organization and biogenesis;transport	other membranes;mitochondrion		Pf01103	68653	Samm50	mmu:68653; Q3TIL3; Q3TTG7; Q3TWD3; Q8BGH2	ENSMUSG00000022437	RAC2 GTPase cycle		1	0.01	4.20084e-17		239.1		29.53		High	Peak Found	High	High	n/a	High	High	High	1
FALSE	High	Master Protein	Q99LC8	Translation initiation factor eIF-2B subunit alpha OS=Mus musculus OX=10090 GN=Eif2b1 PE=1 SV=1	0	10.055	19	5	13	5	305	33.8	8.32	1.59	5	protein metabolism;other metabolic processes;stress response;developmental processes;signal transduction;other biological processes	plasma membrane;other membranes;translational apparatus;other cell component	enzyme regulator activity;nucleic acid binding activity;other molecular function	Pf01008	209354	Eif2b1	mmu:209354; Q99LC8	ENSMUSG00000029388	Recycling of eIF2:GDP	Translation factors	2	0.01	4.20084e-17		210.3		29.47		High	High	High	n/a	n/a	n/a	n/a	n/a	1
FALSE	High	Master Protein	Q8BVZ1	Perilipin-5 OS=Mus musculus OX=10090 GN=Plin5 PE=1 SV=1	0	37.694	32	9	33	9	463	50.4	5.44	9.26	9	cell organization and biogenesis;other metabolic processes;other biological processes	cytosol;mitochondrion;other cell component	other molecular function	Pf03036	66968	Plin5	mmu:66968; Q78IK8; Q8BVZ1	ENSMUSG00000011305			0	0.303	0.0234528	40.68	401.2	88.1	29.25	34.89	High	High	High	High	High	High	High	High	1
FALSE	High	Master Protein	A0A0R4J055	Dynamin-binding protein OS=Mus musculus OX=10090 GN=Dnmbp PE=1 SV=1	0	12.68	5	8	30	8	1580	177.1	5.4	3.58	8	signal transduction;other biological processes	cytoskeleton;ER/Golgi;other cell component	enzyme regulator activity	Pf00018, Pf00621, Pf03114, Pf07653, Pf14604	71972	Dnmbp	A0A0R4J055; mmu:71972	ENSMUSG00000025195			0	0.01	4.20084e-17		251.4		29.12		High	High	High	High	High	n/a	High	High	1
FALSE	High	Master Protein	Q9DBX2	Phosducin-like protein OS=Mus musculus OX=10090 GN=Pdcl PE=1 SV=1	0	8.675	16	3	16	3	301	34.4	4.87	3.13	3	cell organization and biogenesis;protein metabolism;other metabolic processes;other biological processes	other cell component	other molecular function	Pf02114	67466	Pdcl	mmu:67466; Q3TKI0; Q9DBX2	ENSMUSG00000009030	Cooperation of PDCL (PhLP1) and TRiC/CCT in G-protein beta folding		1	0.01	4.20084e-17		119.1		28.28		High	High	High	High	n/a	n/a	n/a	n/a	1
FALSE	High	Master Protein	P0DOV1	Interferon-activable protein 205-B OS=Mus musculus OX=10090 GN=Mnda PE=1 SV=1	0	9.648	12	4	14	3	425	46.9	8	4.27	4	other biological processes	cytosol;nucleus;other cell component	nucleic acid binding activity;other molecular function	Pf02758, Pf02760	381308	Mnda	B7ZNS3; mmu:381308; P0DOV1; P15092; Q08619; Q3TM07; Q3U776; Q3U7F4; Q3U7K5; Q3UCH9; Q8C4X3; Q921V9	ENSMUSG00000026536	Neutrophil degranulation		1	0.01	4.20084e-17		234.1		27.88		Peak Found	High	Peak Found	High	n/a	n/a	High	n/a	1
FALSE	High	Master Protein	B2RXQ2	Ppfia1 protein OS=Mus musculus OX=10090 GN=Ppfia1 PE=1 SV=1	0	32.463	13	14	49	5	1266	142.6	6.25	5.46	14	cell organization and biogenesis;other biological processes	cytosol;other cell component		Pf00536, Pf07647	233977	Ppfia1	B2RXQ2	ENSMUSG00000037519	Receptor-type tyrosine-protein phosphatases; Dopamine Neurotransmitter Release Cycle; Serotonin Neurotransmitter Release Cycle; Norepinephrine Neurotransmitter Release Cycle; Glutamate Neurotransmitter Release Cycle; Acetylcholine Neurotransmitter Release Cycle		6	0.01	4.20084e-17		215.5		26.64		High	High	High	High	n/a	High	n/a	n/a	1
FALSE	High	Master Protein	E9Q0S6	Tensin 1 OS=Mus musculus OX=10090 GN=Tns1 PE=1 SV=1	0	21.29	5	10	46	8	1888	201.3	7.75	7.14	10	cell organization and biogenesis;other biological processes	cytoskeleton;other cell component	cytoskeletal activity;other molecular function	Pf00017, Pf08416, Pf10409	21961	Tns1	E9Q0S6; mmu:21961	ENSMUSG00000055322		Integrin-mediated cell adhesion	1	0.141	0.0374868	28.41	177.1	25	26.61		High	High	High	High	High	High	High	Peak Found	1
FALSE	High	Master Protein	P70257-1	Isoform NFIX1 of Nuclear factor 1 X-type OS=Mus musculus OX=10090 GN=Nfix	0	69.367	47	15	194	4	441	48.8	8.47	54.78	15						Nfix	P70257-1				0	0.01	4.20084e-17		316.6		25.73		High	High	High	High	n/a	n/a	n/a	n/a	1
FALSE	High	Master Protein	Q3UXZ9	Lysine-specific demethylase 5A OS=Mus musculus OX=10090 GN=Kdm5a PE=1 SV=2	0	19.173	10	14	37	14	1690	192.1	6.39	4.73	14	cell organization and biogenesis;developmental processes;other biological processes	nucleus;other cell component	enzyme regulator activity;nucleic acid binding activity;other molecular function	Pf00628, Pf01388, Pf02373, Pf02375, Pf02928, Pf08429, Pf21323	214899	Kdm5a	mmu:214899; Q3TM94; Q3UMI5; Q3UXZ9; Q66JZ3	ENSMUSG00000030180	HDMs demethylate histones		1	0.098	9.46252e-05	33.2	210.8	22.6	25.38	41.11	High	High	High	High	Medium	High	Peak Found	n/a	1
FALSE	High	Master Protein	P56593	Cytochrome P450 2A12 OS=Mus musculus OX=10090 GN=Cyp2a12 PE=1 SV=2	0	212.861	76	35	655	18	492	56.1	9.19	213.34	35	other metabolic processes	other membranes;ER/Golgi;other cell component	other molecular function	Pf00067	13085	Cyp2a12	mmu:13085; P56593; Q8VCW9	ENSMUSG00000060407	Fatty acids; CYP2E1 reactions		3	0.414	0.0399776	82.96	93.2	46.5	24.35	18.93	High	High	High	High	High	High	High	High	1
FALSE	High	Master Protein	Q3UUG6	TBC1 domain family member 24 OS=Mus musculus OX=10090 GN=Tbc1d24 PE=1 SV=2	0	14.043	20	8	18	8	561	63.2	7.24	2.44	8	cell organization and biogenesis;stress response;transport;developmental processes;other biological processes	plasma membrane;other membranes;other cell component	enzyme regulator activity	Pf00566, Pf07534	224617	Tbc1d24	A5D6Q7; mmu:224617; Q3TTZ8; Q3UH11; Q3UUG6; Q6ZPW4; Q8BH92; Q8BNF2; Q8C3C6; Q8C3W8	ENSMUSG00000036473	TBC/RABGAPs		1	0.01	4.20084e-17		363.6		22.62		High	n/a	High	High	n/a	n/a	n/a	n/a	1
FALSE	High	Master Protein	Q75N73	Metal cation symporter ZIP14 OS=Mus musculus OX=10090 GN=Slc39a14 PE=1 SV=1	0	7.706	12	3	7	3	489	53.9	5.27	0.52	3	other metabolic processes;transport;developmental processes;signal transduction;other biological processes	plasma membrane;other membranes;other cytoplasmic organelle	transporter activity	Pf02535	213053	Slc39a14	A0A0R4J1V1; mmu:213053; Q75N73; Q80U85; Q8VDL0	ENSMUSG00000022094	Zinc influx into cells by the SLC39 gene family		1	0.01	4.20084e-17		357.5		21.6		High	n/a	Peak Found	High	n/a	n/a	n/a	n/a	1
FALSE	High	Master Protein	Q8C7I4	Apolipoprotein L 9b OS=Mus musculus OX=10090 GN=Apol9b PE=2 SV=1	0	46.24	36	9	44	3	310	33.4	6.98	11.44	9	protein metabolism;other metabolic processes;transport	non-structural extracellular	transporter activity;other molecular function	Pf05461	71898	Apol9b	D3Z501; mmu:71898; Q8C7I4	ENSMUSG00000068246	Scavenging of heme from plasma; Regulation of Insulin-like Growth Factor (IGF) transport and uptake by Insulin-like Growth Factor Binding Proteins (IGFBPs); Post-translational protein phosphorylation		3	0.01	4.20084e-17		171.9		20.41		High	High	n/a	High	n/a	n/a	n/a	n/a	1
FALSE	High	Master Protein	Q3U436	Tyrosine-protein kinase OS=Mus musculus OX=10090 GN=Tec PE=1 SV=1	0	41.457	34	18	67	18	630	73.4	8.69	12.57	18	other metabolic processes;signal transduction;other biological processes	plasma membrane;other membranes;cytoskeleton;other cell component	kinase activity;other molecular function	Pf00017, Pf00018, Pf00169, Pf00779, Pf07714	21682	Tec	mmu:21682; Q3U436	ENSMUSG00000029217		IL-3 signaling pathway; IL-6 signaling pathway; Kit receptor signaling pathway	3	0.01	4.20084e-17		170.1		19.02		High	High	High	High	High	High	High	High	1
FALSE	High	Master Protein	O54692	Centromere/kinetochore protein zw10 homolog OS=Mus musculus OX=10090 GN=Zw10 PE=1 SV=3	0	20.57	14	8	41	8	779	88	5.92	7.54	8	cell cycle OR cell proliferation;cell organization and biogenesis;transport;signal transduction;other biological processes	other membranes;cytosol;cytoskeleton;ER/Golgi;nucleus;other cell component		Pf06248, Pf20665, Pf20666	26951	Zw10	mmu:26951; O54692; Q3TIA5; Q3ULW1; Q921H3	ENSMUSG00000032264	COPI-dependent Golgi-to-ER retrograde traffic; Separation of Sister Chromatids; Amplification of signal from unattached kinetochores via a MAD2 inhibitory signal; Resolution of Sister Chromatid Cohesion; RHO GTPases Activate Formins; EML4 and NUDC in mitotic spindle formation		7	0.01	4.20084e-17		185.5		17.88		High	High	High	High	High	High	High	Medium	1
FALSE	High	Master Protein	G3X9Q3	Rho GTPase-activating protein 45 OS=Mus musculus OX=10090 GN=Arhgap45 PE=1 SV=1	0	31.296	14	13	43	13	1116	122.8	5.94	8.57	13	signal transduction		other molecular function	Pf00620	70719	Arhgap45	G3X9Q3; mmu:70719	ENSMUSG00000035697			0	0.01	4.20084e-17		222.1		17.13		High	High	High	High	n/a	High	n/a	n/a	1
FALSE	High	Master Protein	Q542V3	Serine/arginine-rich-splicing factor 4 OS=Mus musculus OX=10090 GN=Srsf4 PE=1 SV=1	0	16.269	7	3	36	1	491	56.2	11.37	18.93	3	other biological processes	nucleus	nucleic acid binding activity	Pf00076	57317	Srsf4	Q542V3	ENSMUSG00000028911		mRNA processing	1	0.01	4.20084e-17		91.7		16.12		High	High	High	High	n/a	n/a	n/a	n/a	1
FALSE	High	Master Protein	Q3TFK5	G patch domain-containing protein 4 OS=Mus musculus OX=10090 GN=Gpatch4 PE=1 SV=1	0	18.196	28	8	50	8	415	46.5	9.39	5.23	8	other biological processes	nucleus	nucleic acid binding activity	Pf01585	66614	Gpatch4	mmu:66614; Q3TFK5; Q8VCN2; Q9CU32; Q9D3L4	ENSMUSG00000028069			0	0.01	4.20084e-17		70.8		16.07		High	High	High	Peak Found	High	High	High	High	1
FALSE	High	Master Protein	Q8BJY1	26S proteasome non-ATPase regulatory subunit 5 OS=Mus musculus OX=10090 GN=Psmd5 PE=1 SV=4	0	16.324	19	8	39	8	504	55.9	5.21	4.87	8	cell organization and biogenesis	other cell component		Pf10508	66998	Psmd5	A2AUB0; mmu:66998; Q3UFV2; Q5DU49; Q8BJY1; Q8BMA9; Q8VEE9	ENSMUSG00000026869	Ub-specific processing proteases; FCERI mediated NF-kB activation; Downstream TCR signaling; Activation of NF-kappaB in B cells; Neddylation; Asymmetric localization of PCP proteins; Degradation of AXIN; Hedgehog 'on' state; Regulation of RUNX3 expression and activity; Antigen processing: Ubiquitination & Proteasome degradation; Autodegradation of Cdh1 by Cdh1:APC/C; APC/C:Cdc20 mediated degradat…	Proteasome degradation	49	0.01	4.20084e-17		164.1		15.1		High	n/a	High	High	Medium	n/a	Medium	High	1
FALSE	High	Master Protein	Q9CQS4	Solute carrier family 25 member 46 OS=Mus musculus OX=10090 GN=Slc25a46 PE=1 SV=1	0	97.395	56	17	296	17	418	46.2	7.64	84.11	17	cell organization and biogenesis;other metabolic processes;transport;developmental processes;other biological processes	other membranes;mitochondrion	other molecular function	Pf00153	67453	Slc25a46	mmu:67453; Q3TUD3; Q3UGG7; Q8VDX9; Q9CQS4	ENSMUSG00000024259			0	0.268	0.000570741	84.37	183.1	39.1	14.76	31.28	High	High	High	High	High	High	High	High	1
FALSE	High	Master Protein	Q8BSE0	Regulator of microtubule dynamics protein 2 OS=Mus musculus OX=10090 GN=Rmdn2 PE=1 SV=1	0	183.752	58	22	583	17	410	47	7.56	229.6	22		other membranes;cytosol;cytoskeleton;ER/Golgi;other cell component	cytoskeletal activity	Pf21033	381110	Rmdn2	A9UN02; mmu:381110; Q8BSE0; Q8CIF1	ENSMUSG00000036368			0	0.291	0.00147241	97	149.2	36.5	14.36	21.15	High	High	High	High	High	High	High	High	1
FALSE	High	Master Protein	E9PUF7	Rho guanine nucleotide exchange factor 1 OS=Mus musculus OX=10090 GN=Arhgef1 PE=1 SV=1	0	35.73	23	16	62	16	976	108.6	6.09	7.77	16	signal transduction	other membranes;other cell component	signal transduction activity or receptor binding;enzyme regulator activity	Pf00621, Pf09128, Pf17838	16801	Arhgef1	E9PUF7	ENSMUSG00000040940		G protein signaling pathways; G13 signaling pathway; Regulation of actin cytoskeleton	3	0.01	4.20084e-17		181.8		13.77		High	High	High	High	n/a	High	High	High	1
FALSE	High	Master Protein	A0A286YCG8	Signal sequence receptor subunit alpha OS=Mus musculus OX=10090 GN=Ssr1 PE=1 SV=1	0	7.598	11	3	13	3	318	35.5	4.44	1.65	3		other membranes;ER/Golgi		Pf03896		Ssr1	A0A286YCG8	ENSMUSG00000021427			0	0.01	4.20084e-17		134.1		13.75		High	High	Peak Found	High	Peak Found	High	High	n/a	1
FALSE	High	Master Protein	A0A2I3BQJ3	Receptor expression-enhancing protein OS=Mus musculus OX=10090 GN=Reep4 PE=1 SV=1	0	8.661	18	4	13	3	293	33.8	9.94	1.56	4	cell cycle OR cell proliferation;cell organization and biogenesis	other membranes;ER/Golgi		Pf03134	72549	Reep4	A0A2I3BQJ3	ENSMUSG00000033589			0	0.01	4.20084e-17		163.8		13.33		High	High	Peak Found	Peak Found	n/a	Medium	Medium	n/a	1
FALSE	High	Master Protein	Q99KU0	Vacuole membrane protein 1 OS=Mus musculus OX=10090 GN=Vmp1 PE=1 SV=2	0	8.688	14	3	18	3	406	45.9	6.95	1.33	3	cell adhesion;cell organization and biogenesis;other metabolic processes;transport;developmental processes;other biological processes	plasma membrane;other membranes;ER/Golgi;nucleus;other cytoplasmic organelle;other cell component	transporter activity	Pf09335	75909	Vmp1	A2V655; mmu:75909; Q3TX07; Q8BHD3; Q99KU0	ENSMUSG00000018171			0	0.01	4.20084e-17		386.6		10.69		High	High	Peak Found	High	n/a	n/a	n/a	n/a	1
FALSE	High	Master Protein	Q9EP96	Solute carrier organic anion transporter family member 1A4 OS=Mus musculus OX=10090 GN=Slco1a4 PE=1 SV=1	0	9.425	5	3	16	2	670	73.9	7.59	2.76	3	transport	plasma membrane;other membranes	transporter activity	Pf03137, Pf07648	28250	Slco1a4	mmu:28250; Q9EP96	ENSMUSG00000030237	Recycling of bile acids and salts; Ciprofloxacin ADME; Transport of organic anions		3	0.01	4.20084e-17		109.5		8.12		n/a	n/a	High	High	n/a	n/a	n/a	n/a	1
FALSE	High	Master Protein	Q78HU3	Multivesicular body subunit 12A OS=Mus musculus OX=10090 GN=Mvb12a PE=1 SV=1	0	7.497	19	4	14	4	271	28.7	9.11	1.71	4	other metabolic processes;transport;other biological processes	other membranes;cytosol;cytoskeleton;nucleus;other cytoplasmic organelle;other cell component	other molecular function	Pf10240	73711	Mvb12a	mmu:73711; Q78HU3	ENSMUSG00000031813	Endosomal Sorting Complex Required For Transport (ESCRT)		1	0.01	4.20084e-17		187.7		6.85		Peak Found	High	High	High	n/a	n/a	Medium	High	1
FALSE	High	Master Protein	Q8CFJ9	GATOR complex protein WDR24 OS=Mus musculus OX=10090 GN=Wdr24 PE=1 SV=1	0	5.433	5	3	18	3	790	88.1	6.46	1.91	3	protein metabolism;other metabolic processes;stress response;other biological processes	other membranes;cytosol;other cytoplasmic organelle;other cell component	other molecular function	Pf00400	268933	Wdr24	mmu:268933; Q8CFJ9	ENSMUSG00000025737	Amino acids regulate mTORC1		1	0.01	4.20084e-17		418.8		4.07		High	High	High	Peak Found	Medium	Medium	High	n/a	1
FALSE	High	Master Protein	O88876	Short-chain dehydrogenase/reductase 3 OS=Mus musculus OX=10090 GN=Dhrs3 PE=1 SV=2	0	9.616	18	5	28	5	302	33.6	8.69	2.67	5	other metabolic processes;developmental processes;other biological processes	other membranes;other cell component	other molecular function	Pf00106	20148	Dhrs3	mmu:20148; O88876; Q3UAD1; Q91WR0; Q91XC3; Q922A6	ENSMUSG00000066026	RA biosynthesis pathway; The retinoid cycle in cones (daylight vision)	Retinol metabolism	3	10.436	0.0501087	32.69	25.2	263.3		27.15	High	Peak Found	High	High	Peak Found	Peak Found	Peak Found	Peak Found	1
FALSE	High	Master Protein	Q8R151	NFX1-type zinc finger-containing protein 1 OS=Mus musculus OX=10090 GN=Znfx1 PE=1 SV=3	0	50.404	17	22	75	22	1909	218.7	7.47	10.63	22	cell organization and biogenesis;stress response;other biological processes	other membranes;mitochondrion;nucleus;other cell component	nucleic acid binding activity;other molecular function	Pf13086, Pf13087, Pf20173	98999	Znfx1	A2A5R3; mmu:98999; Q3U016; Q3UD71; Q3UEZ0; Q8R151	ENSMUSG00000039501			0	10.179	0.0510632	9.36	17.9	68.3	120.11	21.27	High	Peak Found	High	High	High	High	High	High	1
FALSE	High	Master Protein	Q07113	Cation-independent mannose-6-phosphate receptor OS=Mus musculus OX=10090 GN=Igf2r PE=1 SV=1	0	61.379	13	25	89	25	2483	273.6	5.71	14.64	25	transport;developmental processes;signal transduction;other biological processes	non-structural extracellular;plasma membrane;other membranes;ER/Golgi;nucleus;other cytoplasmic organelle;other cell component	other molecular function	Pf00040, Pf00878	16004	Igf2r	mmu:16004; Q07113; Q61822; Q6LED1	ENSMUSG00000023830	Neutrophil degranulation; Cargo recognition for clathrin-mediated endocytosis; Golgi Associated Vesicle Biogenesis; Retrograde transport at the Trans-Golgi-Network		5	3.04	0.0533712	138.71	48.1	166.2	22.76	42.3	High	Peak Found	High	Peak Found	High	High	High	Peak Found	1
FALSE	High	Master Protein	E9QQ10	A-kinase anchor protein 9 OS=Mus musculus OX=10090 GN=Akap9 PE=1 SV=1	0	550.47	49	154	863	6	3779	433.9	5.03	201.35	154	cell organization and biogenesis;signal transduction;other biological processes	plasma membrane;other membranes;cytoskeleton;ER/Golgi;other cell component	other molecular function	Pf10495	100986	Akap9	E9QQ10; mmu:100986	ENSMUSG00000040407		G protein signaling pathways	1	8.594	0.057508	0	23.3	96.2	127.14		High	Peak Found	High	High	High	n/a	High	n/a	1
FALSE	High	Master Protein	Q9JII6	Aldo-keto reductase family 1 member A1 OS=Mus musculus OX=10090 GN=Akr1a1 PE=1 SV=3	0	9.143	25	6	30	5	325	36.6	7.39	2.53	6	other metabolic processes;other biological processes	plasma membrane;other membranes;cytosol;other cell component	other molecular function	Pf00248	58810	Akr1a1	mmu:58810; Q9CQI5; Q9CQT8; Q9CT53; Q9D012; Q9D016; Q9D0I7; Q9D0P3; Q9JII6	ENSMUSG00000028692	Glutathione conjugation; Formation of xylulose-5-phosphate	Metapathway biotransformation	3	4.659	0.0620992	104.41	33.3	153.6	84.51	55.23	High	Peak Found	High	Peak Found	High	High	High	Peak Found	1
FALSE	High	Master Protein	E9Q512	Thyroid hormone receptor interactor 11 OS=Mus musculus OX=10090 GN=Trip11 PE=1 SV=1	0	229.212	36	55	294	55	1976	226.3	5.26	73.2	55	cell organization and biogenesis;protein metabolism;other metabolic processes;transport;developmental processes	other membranes;ER/Golgi	other molecular function		109181	Trip11	E9Q512; mmu:109181	ENSMUSG00000021188	Intraflagellar transport; Intra-Golgi traffic		2	2.152	0.0624658	120.58	17.3	88.9	41.08	32.9	Peak Found	Peak Found	High	High	High	High	High	High	1
FALSE	High	Master Protein	Q8CGC6	RNA-binding protein 28 OS=Mus musculus OX=10090 GN=Rbm28 PE=1 SV=4	0	31.141	18	12	51	12	750	84.2	9.54	10.59	12	RNA metabolism OR transcription;other metabolic processes	nucleus	nucleic acid binding activity	Pf00076	68272	Rbm28	E9QKF8; mmu:68272; Q3U0K5; Q8BG25; Q8CGC6; Q8VEJ8; Q9CS22; Q9CSE6	ENSMUSG00000029701		mRNA processing	1	2.39	0.0646071	121.81	86.7	141	80.99	75.73	High	High	High	Peak Found	High	High	High	High	1
FALSE	High	Master Protein	Q8R4U6	DNA topoisomerase I, mitochondrial OS=Mus musculus OX=10090 GN=Top1mt PE=2 SV=1	0	36.256	13	8	98	5	593	69	9.22	38.9	8	cell organization and biogenesis;DNA metabolism;other metabolic processes	mitochondrion;nucleus;other cell component	nucleic acid binding activity;other molecular function	Pf01028, Pf02919, Pf14370	72960	Top1mt	mmu:72960; Q8R4U6	ENSMUSG00000000934			0	9.231	0.0659328	25.94	43.8	60	138.27	24.49	High	Peak Found	Medium	Peak Found	Peak Found	Peak Found	n/a	n/a	1
FALSE	High	Master Protein	Q9CZU3	Exosome RNA helicase MTR4 OS=Mus musculus OX=10090 GN=Mtrex PE=1 SV=1	0	29.865	17	15	82	15	1040	117.6	6.4	11.15	15	RNA metabolism OR transcription;other metabolic processes;stress response	nucleus	nucleic acid binding activity;other molecular function	Pf00270, Pf00271, Pf08148, Pf13234, Pf21408	72198	Mtrex	mmu:72198; Q9CZU3	ENSMUSG00000016018	Major pathway of rRNA processing in the nucleolus and cytosol; mRNA Splicing - Major Pathway		2	7.352	0.0676465	40.89	44.7	80.7	124.49	33.48	High	High	High	High	High	High	High	High	1
FALSE	High	Master Protein	Q91X91	Nicotinate-nucleotide pyrophosphorylase [carboxylating] OS=Mus musculus OX=10090 GN=Qprt PE=1 SV=1	0	50.84	39	9	33	9	299	31.5	6.71	10.97	9	other metabolic processes	other cell component	other molecular function	Pf01729, Pf02749	67375	Qprt	mmu:67375; Q91X91	ENSMUSG00000030674	Nicotinate metabolism		1	5.086	0.071605	110.26	11.3	40.2	59.51	88.65	Peak Found	Peak Found	Peak Found	Peak Found	Peak Found	Peak Found	High	High	1
FALSE	High	Master Protein	P04117	Fatty acid-binding protein, adipocyte OS=Mus musculus OX=10090 GN=Fabp4 PE=1 SV=3	0.001	4.371	23	3	6	3	132	14.6	8.4	0.47	3	other metabolic processes;transport;other biological processes	cytosol;nucleus;other cell component	signal transduction activity or receptor binding;transporter activity;other molecular function	Pf00061	11770	Fabp4	mmu:11770; P04117	ENSMUSG00000062515	Triglyceride catabolism	PPAR signaling pathway; Adipogenesis genes	3	3.894	0.072361	29.51	37.5	167.6	26.63	18.31	n/a	Peak Found	n/a	Peak Found	Peak Found	Peak Found	Peak Found	Peak Found	1
FALSE	High	Master Protein	Q6ZPE2-2	Isoform 2 of Myotubularin-related protein 5 OS=Mus musculus OX=10090 GN=Sbf1	0	149.725	38	56	221	54	1893	211.3	7.33	41.65	56						Sbf1	Q6ZPE2-2				0	2.601	0.0769267	120.48	63.3	149.7	76.87	7.11	High	High	High	High	High	High	High	High	1
FALSE	High	Master Protein	P05202	Aspartate aminotransferase, mitochondrial OS=Mus musculus OX=10090 GN=Got2 PE=1 SV=1	0	148.129	66	22	371	22	430	47.4	9	124.7	22	other metabolic processes;transport;other biological processes	plasma membrane;other membranes;mitochondrion;other cell component	other molecular function	Pf00155	14719	Got2	mmu:14719; O09188; P05202; Q3TIP6; Q3UD91; Q5HZH5	ENSMUSG00000031672	Gluconeogenesis; Aspartate and asparagine metabolism; Glyoxylate metabolism and glycine degradation; Glutamate and glutamine metabolism	Glycolysis and gluconeogenesis; Alanine and aspartate metabolism	6	2.078	0.0804434	109.7	36.4	57.5	21.96	68.81	High	High	High	High	High	High	High	High	1
FALSE	High	Master Protein	Q8K205	Processing of 1, ribonuclease P/MRP family, (S. cerevisiae) OS=Mus musculus OX=10090 GN=Pop1 PE=1 SV=1	0	11.744	7	6	28	6	1045	117.3	9.11	3.38	6	RNA metabolism OR transcription;other metabolic processes	nucleus;other cell component	nucleic acid binding activity;other molecular function	Pf06978, Pf08170	67724	Pop1	Q8K205	ENSMUSG00000022325			0	7.951	0.0810754	6.56	7.4	106.9	6.25	40.7	High	High	High	High	Medium	High	High	n/a	1
FALSE	High	Master Protein	Q922R1	UPF0183 protein C16orf70 homolog OS=Mus musculus OX=10090 PE=1 SV=2	0	25.245	31	9	26	9	422	47.4	7.74	3.27	9	transport	other membranes;ER/Golgi;other cell component	signal transduction activity or receptor binding;other molecular function	Pf03676	234678	Phaf1	mmu:234678; Q6PER2; Q922R1	ENSMUSG00000031889			0	5.858	0.0828191	90.43	108.6	102.1	95.28	61.44	High	High	High	High	Peak Found	Peak Found	Peak Found	Peak Found	1
FALSE	High	Master Protein	Q9CR02	Translation machinery-associated protein 16 OS=Mus musculus OX=10090 GN=Tma16 PE=1 SV=1	0	12.564	29	7	24	7	221	25.8	9.19	4.4	7	other biological processes	nucleus	other molecular function	Pf11176	66282	Tma16	mmu:66282; Q05DD8; Q9CR02	ENSMUSG00000025591			0	2.062	0.0850565	373.37	0.4	215.9	89.72	11.37	High	High	High	Peak Found	High	Peak Found	Peak Found	Medium	1
FALSE	High	Master Protein	A0A0N4SWD9	Selenocysteine-specific elongation factor (Fragment) OS=Mus musculus OX=10090 GN=Eefsec PE=1 SV=1	0	129.138	65	16	518	1	242	26	8.94	215.43	16			other molecular function	Pf00009, Pf21131		Eefsec	A0A0N4SWD9	ENSMUSG00000033216			0	5.221	0.0865557	335.41	28.7	150	129.35		High	Peak Found	n/a	Peak Found	Peak Found	n/a	n/a	n/a	1
FALSE	High	Master Protein	Q8R3C6	Probable RNA-binding protein 19 OS=Mus musculus OX=10090 GN=Rbm19 PE=1 SV=1	0	11.847	6	6	21	6	952	106	6.57	2.43	6	RNA metabolism OR transcription;other metabolic processes;other biological processes	nucleus;other cell component	nucleic acid binding activity	Pf00076	74111	Rbm19	mmu:74111; Q8BHR0; Q8R3C6; Q9CW63	ENSMUSG00000029594		mRNA processing	1	7.63	0.0897547	112.44	18.7	142.9	106.66		n/a	Peak Found	High	High	n/a	n/a	n/a	Peak Found	1
FALSE	High	Master Protein	Q5XJF6	Ribosomal protein OS=Mus musculus OX=10090 GN=Rpl10a PE=1 SV=1	0	53.914	39	9	93	9	217	24.8	9.94	26.83	9	protein metabolism;other metabolic processes	cytosol;translational apparatus	nucleic acid binding activity;other molecular function	Pf00687	19896	Rpl10a	Q5XJF6	ENSMUSG00000037805		Cytoplasmic ribosomal proteins	1	2.326	0.0930025	85.66	62.7	84.8	80.78	71.06	High	Medium	High	High	Peak Found	Peak Found	High	High	1
FALSE	High	Master Protein	P53566	CCAAT/enhancer-binding protein alpha OS=Mus musculus OX=10090 GN=Cebpa PE=1 SV=2	0	6.676	8	4	20	4	359	37.4	7.66	3.57	4	cell cycle OR cell proliferation;cell organization and biogenesis;RNA metabolism OR transcription;other metabolic processes;developmental processes;signal transduction;other biological processes	nucleus;other cell component	nucleic acid binding activity;other molecular function	Pf07716	12606	Cebpa	mmu:12606; P53566; Q91XB6	ENSMUSG00000034957	Transcriptional regulation of granulopoiesis	White fat cell differentiation; Adipogenesis genes; EGFR1 signaling pathway	4	8.607	0.096268	0	12.7	36.1	138.06	56.24	High	Peak Found	High	Peak Found	Peak Found	Peak Found	Peak Found	n/a	1
FALSE	High	Master Protein	Q8CBB7	AP-1 complex subunit gamma OS=Mus musculus OX=10090 GN=Ap1g1 PE=1 SV=1	0	28.123	17	13	54	13	825	91.7	6.8	12.69	13	cell organization and biogenesis;transport;other biological processes	other membranes;cytosol;ER/Golgi;other cytoplasmic organelle;other cell component	cytoskeletal activity;other molecular function	Pf01602, Pf02883	11765	Ap1g1	Q8CBB7	ENSMUSG00000031731			0	3.533	0.0972638	64.83	36.5	140.6	141.39	29.85	High	Peak Found	High	High	Peak Found	Peak Found	High	High	1
FALSE	High	Master Protein	P58710	L-gulonolactone oxidase OS=Mus musculus OX=10090 GN=Gulo PE=1 SV=3	0	92.125	53	18	242	18	440	50.4	8.24	75.79	18	other metabolic processes	other membranes;ER/Golgi	other molecular function	Pf01565, Pf04030	268756	Gulo	mmu:268756; P58710; Q8K152	ENSMUSG00000034450			0	2.021	0.0974421	99.84	38.8	106.8	31.93	18.99	High	High	High	High	High	High	High	High	1
FALSE	High	Master Protein	P68372	Tubulin beta-4B chain OS=Mus musculus OX=10090 GN=Tubb4b PE=1 SV=1	0	283.199	66	26	2056	1	445	49.8	4.89	721.41	26	cell cycle OR cell proliferation;cell organization and biogenesis;other biological processes	cytoskeleton;other cell component	cytoskeletal activity;nucleic acid binding activity;other molecular function	Pf00091, Pf03953	227613	Tubb4b	mmu:227613; P05217; P68372; Q3TKF0; Q3UJ73; Q99JZ6	ENSMUSG00000036752	Neutrophil degranulation; PKR-mediated signaling; HSP90 chaperone cycle for steroid hormone receptors (SHR) in the presence of ligand; COPI-dependent Golgi-to-ER retrograde traffic; Kinesins; MHC class II antigen presentation; COPI-mediated anterograde transport; Separation of Sister Chromatids; Anchoring of the basal body to the plasma membrane; Resolution of Sister Chromatid Cohesion; Regulatio…		30	2.086	0.0990609	85.9	39.1	66.1	68.96	28.36	High	High	High	High	High	High	High	High	1
FALSE	High	Master Protein	Q8BUK6	Protein Hook homolog 3 OS=Mus musculus OX=10090 GN=Hook3 PE=1 SV=2	0	24.291	19	12	34	11	718	83.2	5.19	3.17	12	cell cycle OR cell proliferation;cell organization and biogenesis;transport;developmental processes;other biological processes	other membranes;cytosol;cytoskeleton;ER/Golgi;other cell component	cytoskeletal activity;other molecular function	Pf05622, Pf19047	320191	Hook3	mmu:320191; Q540A0; Q8BUK6; Q8BV48; Q8BW57; Q8BY41	ENSMUSG00000037234			0	5.185	0.0999451	22.11	32.3	197.4	24.19	1.71	High	High	n/a	High	High	High	n/a	High	1
FALSE	High	Master Protein	Q9R190	Metastasis-associated protein MTA2 OS=Mus musculus OX=10090 GN=Mta2 PE=1 SV=1	0	16.112	9	6	41	5	668	75	9.67	6.96	6	cell organization and biogenesis;DNA metabolism;other metabolic processes;other biological processes	nucleus;other cell component	nucleic acid binding activity;other molecular function	Pf00249, Pf00320, Pf01426, Pf01448, Pf17226	23942	Mta2	mmu:23942; Q3TVT8; Q9R190	ENSMUSG00000071646	HDACs deacetylate histones; Regulation of TP53 Activity through Acetylation; RNA Polymerase I Transcription Initiation; Regulation of PTEN gene transcription	Mechanisms associated with pluripotency; EGFR1 signaling pathway	6	3.7	0.100271	111.97	76.3	125	25.07	50.06	High	High	High	High	n/a	Peak Found	High	Peak Found	1
FALSE	High	Master Protein	Q7TNG8	Probable D-lactate dehydrogenase, mitochondrial OS=Mus musculus OX=10090 GN=Ldhd PE=1 SV=1	0	126.365	56	22	385	22	484	51.8	6.62	119.86	22	other metabolic processes	other membranes;mitochondrion	other molecular function	Pf01565, Pf02913	52815	Ldhd	mmu:52815; Q7TNG8; Q8BYU7; Q8CIV4	ENSMUSG00000031958	Mitochondrial protein degradation; Mitochondrial protein import		2	2.011	0.10059	87.36	57.7	98.6	43.1	49.57	High	High	High	High	High	High	High	High	1
FALSE	High	Master Protein	Q9R020	Zinc finger Ran-binding domain-containing protein 2 OS=Mus musculus OX=10090 GN=Zranb2 PE=1 SV=2	0	20.177	19	6	15	6	330	37.3	9.89	2.06	6	RNA metabolism OR transcription;other metabolic processes	nucleus	nucleic acid binding activity;other molecular function	Pf00641	53861	Zranb2	mmu:53861; Q3TI29; Q3TLF5; Q3TUB7; Q3UD16; Q9R020	ENSMUSG00000028180			0	8.322	0.104477	49.36	13	108.4		44.67	High	n/a	High	Peak Found	Peak Found	High	n/a	n/a	1
FALSE	High	Master Protein	A2AMW0	F-actin-capping protein subunit beta OS=Mus musculus OX=10090 GN=Capzb PE=1 SV=1	0	53.906	52	14	145	14	260	29.3	6.92	38.49	14	cell organization and biogenesis	cytoskeleton	cytoskeletal activity	Pf01115		Capzb	A2AMW0	ENSMUSG00000028745			0	2.261	0.107622	98.92	63.2	118.1	56.96	13.92	High	High	High	High	High	High	High	High	1
FALSE	High	Master Protein	Q8K310	Matrin-3 OS=Mus musculus OX=10090 GN=Matr3 PE=1 SV=1	0	36.954	31	18	55	18	846	94.6	6.25	6.79	18	stress response;developmental processes;other biological processes	nucleus	nucleic acid binding activity;other molecular function		17184	Matr3	mmu:17184; Q8K310	ENSMUSG00000037236		mRNA processing	1	6.903	0.110059	113.01	14.6	74.8	107.7	79.12	High	High	High	High	Peak Found	Peak Found	Peak Found	n/a	1
FALSE	High	Master Protein	P63242	Eukaryotic translation initiation factor 5A-1 OS=Mus musculus OX=10090 GN=Eif5a PE=1 SV=2	0	60.778	47	9	138	9	154	16.8	5.24	43.52	9	protein metabolism;other metabolic processes;other biological processes	other membranes;ER/Golgi;nucleus;other cell component	translation activity;nucleic acid binding activity	Pf01287, Pf21485	276770	Eif5a	mmu:276770; P10159; P63242; Q16182; Q5NCX0; Q78NR3; Q9D0G2	ENSMUSG00000078812	Hypusine synthesis from eIF5A-lysine	Translation factors	2	1.979	0.111765	68.64	54.1	102.7	14.33	11.54	High	High	High	High	High	High	High	High	1
FALSE	High	Master Protein	P41105	60S ribosomal protein L28 OS=Mus musculus OX=10090 GN=Rpl28 PE=1 SV=2	0	22.202	42	7	113	7	137	15.7	12.02	44.87	7	protein metabolism;other metabolic processes	cytosol;translational apparatus;other cell component	other molecular function	Pf01778	19943	Rpl28	mmu:19943; P41105	ENSMUSG00000030432	L13a-mediated translational silencing of Ceruloplasmin expression; SRP-dependent cotranslational protein targeting to membrane; Major pathway of rRNA processing in the nucleolus and cytosol; Formation of a pool of free 40S subunits; GTP hydrolysis and joining of the 60S ribosomal subunit; Nonsense Mediated Decay (NMD) independent of the Exon Junction Complex (EJC); Nonsense Mediated Decay (NMD) e…	Cytoplasmic ribosomal proteins	8	1.973	0.114352	98.15	76.3	109.2	65.24	30.24	High	High	High	High	High	High	High	High	1
FALSE	High	Master Protein	P53995	Anaphase-promoting complex subunit 1 OS=Mus musculus OX=10090 GN=Anapc1 PE=1 SV=2	0	18.206	6	10	36	10	1944	215.9	6.35	4.51	10	cell cycle OR cell proliferation;protein metabolism;other metabolic processes;other biological processes	nucleus	other molecular function	Pf01851, Pf12859, Pf18122, Pf20518, Pf21282	17222	Anapc1	A2ATQ4; mmu:17222; P53995; Q8BP33; Q8C772	ENSMUSG00000014355	Antigen processing: Ubiquitination & Proteasome degradation; Inactivation of APC/C via direct inhibition of the APC/C complex; APC/C:Cdc20 mediated degradation of Cyclin B; Autodegradation of Cdh1 by Cdh1:APC/C; APC/C:Cdc20 mediated degradation of Securin; APC/C:Cdh1 mediated degradation of Cdc20 and other APC/C:Cdh1 targeted proteins in late mitosis/early G1; Cdc20:Phospho-APC/C mediated degrada…		16	4.721	0.12159	164.32	89.3	235.8	81.52	60.22	High	High	High	High	High	Peak Found	Peak Found	Peak Found	1
FALSE	High	Master Protein	E9QNL4	Inhibitor of nuclear factor kappa-B kinase subunit alpha OS=Mus musculus OX=10090 GN=Chuk PE=1 SV=1	0	20.271	20	13	49	12	745	84.8	6.77	5.11	13	protein metabolism;other metabolic processes;stress response;signal transduction;other biological processes	cytosol;nucleus	signal transduction activity or receptor binding;kinase activity;other molecular function	Pf00069, Pf12179, Pf18397	12675	Chuk	E9QNL4	ENSMUSG00000025199		EBV LMP1 signaling; Estrogen signaling; Apoptosis; Nod-like receptor (NLR) signaling pathway; MicroRNAs in cardiomyocyte hypertrophy; Chemokine signaling pathway; IL-1 signaling pathway; IL-2 signaling pathway; Fibrin complement receptor 3 signaling pathway; Toll-like receptor signaling	10	3.541	0.122274	96.42	12.2	99.2	76.32	57.24	High	High	High	High	High	High	High	Medium	1
FALSE	High	Master Protein	Q9DCC4	Pyrroline-5-carboxylate reductase 3 OS=Mus musculus OX=10090 GN=Pycr3 PE=1 SV=2	0	15.496	24	5	37	5	274	28.7	7.27	3.52	5	other metabolic processes	cytosol;cytoskeleton;other cell component	other molecular function	Pf03807, Pf14748	66194	Pycr3	mmu:66194; Q8R0P9; Q9D0X2; Q9DCC4	ENSMUSG00000022571	Glutamate and glutamine metabolism		1	4.275	0.122975	4.27	81.1	115.9		7.2	High	High	High	n/a	High	High	High	High	1
FALSE	High	Master Protein	P54823	Probable ATP-dependent RNA helicase DDX6 OS=Mus musculus OX=10090 GN=Ddx6 PE=1 SV=1	0	34.423	32	12	80	12	483	54.2	8.66	15.82	12	cell organization and biogenesis;developmental processes;other biological processes	cytosol;cytoskeleton;nucleus;other cell component	nucleic acid binding activity;other molecular function	Pf00270, Pf00271	13209	Ddx6	mmu:13209; O54979; P54823; Q3UFI3; Q8BW68	ENSMUSG00000032097	mRNA decay by 5' to 3' exoribonuclease	mRNA processing	2	1.946	0.12489	86.52	30.5	101	64.28	71.03	High	High	High	High	High	Peak Found	Peak Found	Peak Found	1
FALSE	High	Master Protein	Q9DBT9	Dimethylglycine dehydrogenase, mitochondrial OS=Mus musculus OX=10090 GN=Dmgdh PE=1 SV=1	0	77.111	46	28	189	28	869	97.2	7.88	39.31	28	other metabolic processes	mitochondrion;other cell component	other molecular function	Pf01266, Pf01571, Pf08669, Pf16350	74129	Dmgdh	B1B1D0; mmu:74129; Q8R1S7; Q9DBT9	ENSMUSG00000042102	Choline catabolism	One-carbon metabolism and related pathways	2	2.2	0.126372	88.73	34.9	94.9	30.35	37.57	High	High	High	High	High	High	High	High	1
FALSE	High	Master Protein	Q9CQ65	S-methyl-5'-thioadenosine phosphorylase OS=Mus musculus OX=10090 GN=Mtap PE=1 SV=1	0	10.441	17	4	16	4	283	31	7.14	1.78	4	other metabolic processes	cytosol;nucleus	other molecular function	Pf01048	66902	Mtap	mmu:66902; Q3TJS4; Q9CQ65	ENSMUSG00000062937	Methionine salvage pathway		1	6.376	0.12701	19.11	13	83.1	108.34	4.59	Peak Found	Peak Found	n/a	Peak Found	High	High	High	High	1
FALSE	High	Master Protein	Q01279	Epidermal growth factor receptor OS=Mus musculus OX=10090 GN=Egfr PE=1 SV=1	0	126.289	29	29	200	29	1210	134.8	6.86	52.35	29	cell adhesion;cell cycle OR cell proliferation;cell organization and biogenesis;protein metabolism;other metabolic processes;stress response;developmental processes;signal transduction;other biological processes	plasma membrane;other membranes;ER/Golgi;nucleus;other cytoplasmic organelle;other cell component	signal transduction activity or receptor binding;enzyme regulator activity;cytoskeletal activity;kinase activity;other molecular function	Pf00757, Pf01030, Pf07714, Pf14843, Pf21314	13649	Egfr	mmu:13649; Q01279	ENSMUSG00000020122	RAF/MAP kinase cascade; Signaling by ERBB4; SHC1 events in ERBB2 signaling; PIP3 activates AKT signaling; PI3K events in ERBB2 signaling; ERBB2 Regulates Cell Motility; PI5P, PP2A and IER3 Regulate PI3K/AKT Signaling; ERBB2 Activates PTK6 Signaling; Downregulation of ERBB2 signaling; EGFR downregulation; Cargo recognition for clathrin-mediated endocytosis; Extra-nuclear estrogen signaling; Signal…	ErbB signaling pathway; Delta-Notch signaling pathway; Focal adhesion: PI3K-Akt-mTOR signaling pathway; ESC pluripotency pathways; BMP signaling pathway in eyelid development; Alpha 6 beta 4 integrin signaling pathway; Mapk signaling pathway; Regulation of actin cytoskeleton; EGFR1 signaling pathway; Focal adhesion	33	2.176	0.12769	112.73	12.3	75	121.34	59.36	High	High	High	High	High	High	High	Medium	1
FALSE	High	Master Protein	Q8BMI0	F-box only protein 38 OS=Mus musculus OX=10090 GN=Fbxo38 PE=1 SV=1	0.001	4.279	4	4	14	4	1194	133.8	6.09	1.41	4	protein metabolism;other metabolic processes;other biological processes	cytosol;nucleus;other cell component		Pf00646	107035	Fbxo38	mmu:107035; Q8BMI0; Q8BTQ4; Q8C0H4	ENSMUSG00000042211			0	4.952	0.132268	145.54	35.7	167.1	109.3	19.02	Peak Found	High	High	High	Peak Found	Medium	High	Peak Found	1
FALSE	High	Master Protein	P14206	40S ribosomal protein SA OS=Mus musculus OX=10090 GN=Rpsa PE=1 SV=4	0	23.74	43	8	78	8	295	32.8	4.87	15.52	8	cell adhesion;cell organization and biogenesis;protein metabolism;other metabolic processes	extracellular matrix;plasma membrane;other membranes;cytosol;translational apparatus;nucleus;other cell component	translation activity;other molecular function	Pf00318, Pf16122	16785	Rpsa	mmu:16785; P14206; Q58E74; Q8BHL0; Q8BNL2; Q91V31; Q9CY13	ENSMUSG00000032518	L13a-mediated translational silencing of Ceruloplasmin expression; SRP-dependent cotranslational protein targeting to membrane; Major pathway of rRNA processing in the nucleolus and cytosol; Formation of a pool of free 40S subunits; GTP hydrolysis and joining of the 60S ribosomal subunit; Nonsense Mediated Decay (NMD) independent of the Exon Junction Complex (EJC); Nonsense Mediated Decay (NMD) e…	Cytoplasmic ribosomal proteins; Alpha 6 beta 4 integrin signaling pathway	12	2.847	0.133187	60.24	17.2	122.2	73.63	9.72	High	High	High	High	High	High	High	High	1
FALSE	High	Master Protein	V9GX40	Synergin gamma OS=Mus musculus OX=10090 GN=Synrg PE=1 SV=1	0	134.897	38	37	242	37	1329	141.6	5.07	43.91	37						Synrg	V9GX40	ENSMUSG00000034940			0	2.05	0.133882	104.08	72.7	110.2	59.77	34.05	High	High	High	High	High	High	High	High	1
FALSE	High	Master Protein	F8WIE5	HECT-type E3 ubiquitin transferase OS=Mus musculus OX=10090 GN=Hectd1 PE=1 SV=1	0	58.272	16	34	109	34	2610	289	5.36	15.95	34	protein metabolism;other metabolic processes		other molecular function	Pf00632, Pf06701, Pf07738, Pf12796, Pf18410	207304	Hectd1	F8WIE5	ENSMUSG00000035247			0	3.7	0.134696	35.77	28.6	154.8	82.75	21.95	High	High	High	High	High	High	High	High	1
FALSE	High	Master Protein	E9PVZ8	Golgi autoantigen, golgin subfamily b, macrogolgin 1 OS=Mus musculus OX=10090 GN=Golgb1 PE=1 SV=1	0	312.744	32	88	497	88	3238	369.9	5.05	97.73	88	cell cycle OR cell proliferation;other biological processes	other membranes;ER/Golgi			224139	Golgb1	E9PVZ8; mmu:224139	ENSMUSG00000034243	COPI-mediated anterograde transport; Golgi Associated Vesicle Biogenesis		2	1.92	0.135943	76.93	49.9	93.9	41.04	7.44	High	High	High	High	High	High	High	High	1
FALSE	High	Master Protein	A2RSJ4	UHRF1-binding protein 1-like OS=Mus musculus OX=10090 GN=Uhrf1bp1l PE=1 SV=2	0	73.273	26	28	101	27	1457	161.8	6.61	16.91	28	cell organization and biogenesis;transport	cytosol;other cytoplasmic organelle	transporter activity;other molecular function	Pf12624	75089	Bltp3b	A2RSJ4; B2RQV0; E9QMH4; mmu:75089; Q8CHD4	ENSMUSG00000019951	RND2 GTPase cycle		1	2.96	0.136392	118.57	37	120.8	82.4	61.21	High	High	High	High	High	High	High	High	1
FALSE	High	Master Protein	P08775	DNA-directed RNA polymerase II subunit RPB1 OS=Mus musculus OX=10090 GN=Polr2a PE=1 SV=3	0	47.263	13	23	97	23	1970	217	7.37	13.07	23	RNA metabolism OR transcription;other metabolic processes;other biological processes	nucleus;other cell component	nucleic acid binding activity;other molecular function	Pf00623, Pf04983, Pf04990, Pf04992, Pf04997, Pf04998, Pf05000, Pf05001	20020	Polr2a	mmu:20020; P08775; Q5F298	ENSMUSG00000005198	Formation of TC-NER Pre-Incision Complex; Dual incision in TC-NER; Gap-filling DNA repair synthesis and ligation in TC-NER; mRNA Splicing - Major Pathway; Formation of RNA Pol II elongation complex ; RNA Polymerase II Pre-transcription Events; Processing of Capped Intron-Containing Pre-mRNA; Estrogen-dependent gene expression; mRNA Splicing - Minor Pathway; RNA polymerase II transcribes snRNA gen…	Estrogen signaling; Purine metabolism; mRNA processing; Eukaryotic transcription initiation	24	1.915	0.138386	102.98	57.9	130.2	71.66	35.99	High	High	High	High	High	High	Peak Found	Medium	1
FALSE	High	Master Protein	Q9D881	Cytochrome c oxidase polypeptide Vb OS=Mus musculus OX=10090 GN=Cox5b-ps PE=1 SV=1	0	11.223	25	4	36	4	129	13.8	8.12	5.15	4	other metabolic processes	other membranes;mitochondrion	other molecular function	Pf01215	12859	Cox5b-ps	mmu:12859; Q9D881	ENSMUSG00000061518; ENSMUSG00000079941		Electron transport chain	1	5.751	0.138772	21.73	22.7	122.4	17.2	22.31	n/a	Peak Found	High	Peak Found	n/a	Peak Found	Peak Found	Peak Found	1
FALSE	High	Master Protein	Q3U0S6	Ras-interacting protein 1 OS=Mus musculus OX=10090 GN=Rasip1 PE=1 SV=3	0	53.827	38	23	117	23	961	103.5	7.83	21.4	23	developmental processes;signal transduction;other biological processes	ER/Golgi;other cell component	other molecular function	Pf00788, Pf01843	69903	Rasip1	E9QLI7; mmu:69903; Q3U0S6; Q6GQW4	ENSMUSG00000044562			0	5.032	0.140962	131.43	89.6	34.6	102.46	88.64	High	High	High	High	Peak Found	High	High	High	1
FALSE	High	Master Protein	Q9Z1Z0	General vesicular transport factor p115 OS=Mus musculus OX=10090 GN=Uso1 PE=1 SV=2	0	130.28	41	29	221	29	959	106.9	4.93	60.29	29	cell organization and biogenesis;transport;signal transduction;other biological processes	other membranes;cytosol;ER/Golgi;nucleus;other cell component		Pf04869, Pf04871, Pf18770	56041	Uso1	mmu:56041; Q3T9L9; Q3TH58; Q3U1C7; Q3UMW6; Q91WE7; Q99JZ5; Q9Z1Z0	ENSMUSG00000029407	COPI-mediated anterograde transport; COPII-mediated vesicle transport		2	1.957	0.141238	84.59	46.6	70.1	63.87	17.1	High	High	High	Medium	High	High	High	High	1
FALSE	High	Master Protein	P80314	T-complex protein 1 subunit beta OS=Mus musculus OX=10090 GN=Cct2 PE=1 SV=4	0	118.624	61	25	250	25	535	57.4	6.4	65.97	25	cell organization and biogenesis;protein metabolism;other metabolic processes;transport;other biological processes	cytosol;cytoskeleton;other cell component	other molecular function	Pf00118	12461	Cct2	mmu:12461; P80314; Q9R1U0	ENSMUSG00000034024	Neutrophil degranulation; Cooperation of PDCL (PhLP1) and TRiC/CCT in G-protein beta folding; RHOBTB1 GTPase cycle; RHOBTB2 GTPase cycle; Association of TriC/CCT with target proteins during biosynthesis		5	1.906	0.142274	76.15	54.7	140.1	23.91	8.32	High	High	High	High	High	High	High	High	1
FALSE	High	Master Protein	P11983	T-complex protein 1 subunit alpha OS=Mus musculus OX=10090 GN=Tcp1 PE=1 SV=3	0	159.919	70	30	380	30	556	60.4	6.16	122.18	30	protein metabolism;other metabolic processes;transport;other biological processes	cytosol;cytoskeleton;ER/Golgi;other cell component	other molecular function	Pf00118	21454	Tcp1	mmu:21454; P11983; P11984; Q3TJ96; Q3TKU1; Q3U5T8; Q3U7I8; Q3UAA8; Q3UB80; Q3UE48	ENSMUSG00000068039	Cooperation of PDCL (PhLP1) and TRiC/CCT in G-protein beta folding; Association of TriC/CCT with target proteins during biosynthesis		2	1.902	0.14396	79.81	49.2	135.5	26.26	10.11	High	High	High	High	High	High	High	High	1
FALSE	High	Master Protein	Q9DCU9	4-hydroxy-2-oxoglutarate aldolase, mitochondrial OS=Mus musculus OX=10090 GN=Hoga1 PE=1 SV=1	0	14.822	16	5	29	5	321	34.6	7.72	5.72	5	other metabolic processes		other molecular function	Pf00701	67432	Hoga1	mmu:67432; Q91W74; Q9CY60; Q9DCU9	ENSMUSG00000025176	Glyoxylate metabolism and glycine degradation		1	5.965	0.145934	74.86	16.5	114.7	63.74	42.51	High	High	High	High	High	High	High	High	1
FALSE	High	Master Protein	Q9JJI8	60S ribosomal protein L38 OS=Mus musculus OX=10090 GN=Rpl38 PE=1 SV=3	0	26.402	47	4	323	4	70	8.2	10.1	178.18	4	cell organization and biogenesis;protein metabolism;other metabolic processes;developmental processes;other biological processes	cytosol;translational apparatus;other cell component	other molecular function	Pf01781	67671	Rpl38	mmu:67671; Q9JJI8	ENSMUSG00000057322	L13a-mediated translational silencing of Ceruloplasmin expression; SRP-dependent cotranslational protein targeting to membrane; Major pathway of rRNA processing in the nucleolus and cytosol; Formation of a pool of free 40S subunits; GTP hydrolysis and joining of the 60S ribosomal subunit; Nonsense Mediated Decay (NMD) independent of the Exon Junction Complex (EJC); Nonsense Mediated Decay (NMD) e…	Cytoplasmic ribosomal proteins; mRNA processing	9	1.894	0.147775	60.06	94.1	159.6	38.7	20.17	High	High	High	High	High	High	High	High	1
FALSE	High	Master Protein	Q9CXS4	Centromere protein V OS=Mus musculus OX=10090 GN=Cenpv PE=1 SV=2	0	46.329	46	9	113	9	252	27.5	9.79	41.14	9	cell cycle OR cell proliferation;cell organization and biogenesis;other biological processes	other membranes;cytosol;cytoskeleton;nucleus;other cell component	other molecular function	Pf04828	73139	Cenpv	B2RWK8; B9EK22; mmu:73139; Q5SX21; Q6PIA5; Q9CXS4	ENSMUSG00000018509			0	1.893	0.148164	82.46	78.4	108.1	35.61	60.31	High	High	High	High	High	High	High	High	1
FALSE	High	Master Protein	Q02257	Junction plakoglobin OS=Mus musculus OX=10090 GN=Jup PE=1 SV=3	0	143.102	54	30	262	24	745	81.7	6.14	69.61	30	cell adhesion;cell-cell signaling;cell organization and biogenesis;signal transduction;other biological processes	plasma membrane;other membranes;cytosol;cytoskeleton;nucleus;other cell component	other molecular function	Pf00514	16480	Jup	mmu:16480; Q02257; Q8CGD3	ENSMUSG00000001552	RHOA GTPase cycle; RHOB GTPase cycle; Neutrophil degranulation; Formation of the cornified envelope; RHOQ GTPase cycle; RHOC GTPase cycle; RHOH GTPase cycle; Adherens junctions interactions; Regulation of CDH11 function; VEGFR2 mediated vascular permeability	Wnt signaling pathway	12	2.005	0.150787	113.14	58.2	88.2	78.02	87.95	High	Medium	High	High	High	High	High	High	1
FALSE	High	Master Protein	Q6NV99	HAUS augmin-like complex, subunit 6 OS=Mus musculus OX=10090 GN=Haus6 PE=1 SV=1	0	20.259	14	11	50	11	933	105.5	6.67	4.72	11	cell cycle OR cell proliferation;cell organization and biogenesis	cytoskeleton	cytoskeletal activity	Pf14661	230376	Haus6	mmu:230376; Q6NV99	ENSMUSG00000038047	Anchoring of the basal body to the plasma membrane; Regulation of PLK1 Activity at G2/M Transition; Loss of Nlp from mitotic centrosomes; Recruitment of mitotic centrosome proteins and complexes; Recruitment of NuMA to mitotic centrosomes; AURKA Activation by TPX2		7	6.093	0.154898	48.47	5.2	59.3		64.65	High	High	High	High	High	High	High	High	1
FALSE	High	Master Protein	Q7TNL5	Serine/threonine-protein phosphatase 2A 56 kDa regulatory subunit OS=Mus musculus OX=10090 GN=Ppp2r5d PE=1 SV=1	0	11.361	11	6	15	4	595	69.1	7.96	2.42	6	signal transduction;other biological processes	cytosol;nucleus;other cell component	enzyme regulator activity;other molecular function	Pf01603		Ppp2r5d	Q7TNL5	ENSMUSG00000059409	PI5P, PP2A and IER3 Regulate PI3K/AKT Signaling; Separation of Sister Chromatids; Amplification of signal from unattached kinetochores via a MAD2 inhibitory signal; Resolution of Sister Chromatid Cohesion; RHO GTPases Activate Formins; EML4 and NUDC in mitotic spindle formation; Negative regulation of MAPK pathway; DARPP-32 events; Platelet sensitization by LDL; RAF activation; Beta-catenin phosp…		17	6.288	0.155185	46.2	18	148.2		53.27	n/a	High	n/a	High	Peak Found	n/a	Peak Found	Peak Found	1
FALSE	High	Master Protein	Q99JZ4	GTP-binding protein SAR1a OS=Mus musculus OX=10090 GN=Sar1a PE=1 SV=1	0	29.441	36	7	79	4	198	22.4	6.68	21.93	7	cell organization and biogenesis;transport	other membranes;ER/Golgi	other molecular function	Pf00025	20224	Sar1a	Q99JZ4	ENSMUSG00000020088			0	5.687	0.156916	0	17.5	72.4	112.61		High	Peak Found	High	Peak Found	High	High	High	Medium	1
FALSE	High	Master Protein	Q6NXL1	Sec24-related gene family, member D (S. cerevisiae) OS=Mus musculus OX=10090 GN=Sec24d PE=1 SV=1	0	34.715	20	16	68	15	1032	112.6	7.18	8.42	16	cell organization and biogenesis;transport;developmental processes	other membranes;cytosol;ER/Golgi;other cell component	other molecular function	Pf00626, Pf04810, Pf04811, Pf04815, Pf08033	69608	Sec24d	mmu:69608; Q6NXL1	ENSMUSG00000039234	MHC class II antigen presentation; Antigen Presentation: Folding, assembly and peptide loading of class I MHC; COPII-mediated vesicle transport; Cargo concentration in the ER		4	2.724	0.161474	93.93	38.8	99.5	74.33	9.46	High	Peak Found	High	High	High	High	High	High	1
FALSE	High	Master Protein	P11032	Granzyme A OS=Mus musculus OX=10090 GN=Gzma PE=1 SV=2	0	36.396	40	10	78	10	260	28.6	9.36	22.55	10	protein metabolism;other metabolic processes;signal transduction;other biological processes	non-structural extracellular;nucleus;other cell component	other molecular function	Pf00089	14938	Gzma	mmu:14938; P11032; P15118	ENSMUSG00000023132			0	2.281	0.168375	104.28	57.5	115.9	61.8	66.22	High	High	High	High	High	High	High	High	1
FALSE	High	Master Protein	Q9JK92	Heat shock protein beta-8 OS=Mus musculus OX=10090 GN=Hspb8 PE=1 SV=1	0	10.633	33	5	28	5	196	21.5	5.02	2.86	5	stress response;other biological processes	cytosol;nucleus;other cell component	other molecular function	Pf00011	80888	Hspb8	mmu:80888; Q9JK92	ENSMUSG00000041548	HSF1-dependent transactivation		1	4.645	0.169118	51.53	20.6	95.8	63.94	17.7	High	High	High	High	Peak Found	Medium	Peak Found	Peak Found	1
FALSE	High	Master Protein	Q99JR8	SWI/SNF-related matrix-associated actin-dependent regulator of chromatin subfamily D member 2 OS=Mus musculus OX=10090 GN=Smarcd2 PE=1 SV=2	0	18.592	28	11	34	10	531	59	9.64	4.63	11	cell organization and biogenesis;other biological processes	nucleus;other cell component	other molecular function	Pf02201	83796	Smarcd2	B1ARI7; B1ARJ6; mmu:83796; Q99JR8	ENSMUSG00000078619	RUNX1 interacts with co-factors whose precise effect on RUNX1 targets is not known; RMTs methylate histone arginines		2	4.018	0.169118	73.81	37.7	136.9	60.42	9.65	High	High	High	Peak Found	n/a	High	Peak Found	n/a	1
FALSE	High	Master Protein	Q8CFE4	SCY1-like protein 2 OS=Mus musculus OX=10090 GN=Scyl2 PE=1 SV=1	0	33.366	20	15	52	15	930	103.3	8.02	10.44	15	cell-cell signaling;transport;developmental processes;signal transduction;other biological processes	other membranes;ER/Golgi;other cytoplasmic organelle;other cell component	signal transduction activity or receptor binding;kinase activity;other molecular function	Pf00069	213326	Scyl2	mmu:213326; Q3UT57; Q3UWU9; Q8CFE4; Q8K0M4	ENSMUSG00000069539			0	5.538	0.172179	241.82	6.3	36.1	102.52	64.83	High	High	High	High	High	High	High	High	1
FALSE	High	Master Protein	Q5XJY5	Coatomer subunit delta OS=Mus musculus OX=10090 GN=Arcn1 PE=1 SV=2	0	68.936	37	19	166	19	511	57.2	6.21	49.36	19	transport;developmental processes;other biological processes	other membranes;ER/Golgi		Pf00928, Pf01217	213827	Arcn1	mmu:213827; Q5XJY5; Q91W48	ENSMUSG00000032096	COPI-dependent Golgi-to-ER retrograde traffic; COPI-mediated anterograde transport		2	1.947	0.172753	65.15	57.4	106.2	88.44	38.41	High	High	High	High	High	High	High	High	1
FALSE	High	Master Protein	Q6ZPR6	Inhibitor of Bruton tyrosine kinase OS=Mus musculus OX=10090 GN=Ibtk PE=1 SV=3	0	60.223	25	26	99	11	1352	149.5	7.72	19.09	26	transport;other biological processes	other membranes;nucleus;other cell component	enzyme regulator activity;other molecular function	Pf00415, Pf00651, Pf12796	108837	Ibtk	B9EHE9; mmu:108837; Q3V3X0; Q6ZPR6; Q8BVL7	ENSMUSG00000035941			0	5.148	0.1838	160.29	15.1	154	87.26	27.55	High	High	High	High	High	Peak Found	High	High	1
FALSE	High	Master Protein	A0A087WRX8	Serine/arginine repetitive matrix protein 2 (Fragment) OS=Mus musculus OX=10090 GN=Srrm2 PE=1 SV=1	0	50.369	63	9	175	1	171	19.7	6.38	50.52	9		nucleus		Pf08312		Srrm2	A0A087WRX8	ENSMUSG00000039218			0	4.33	0.184639	48.38	15.4	66.7	73.4	22.96	High	High	High	High	High	High	High	High	1
FALSE	High	Master Protein	O70152	Dolichol-phosphate mannosyltransferase subunit 1 OS=Mus musculus OX=10090 GN=Dpm1 PE=1 SV=1	0	21.56	40	8	35	8	260	29.2	9.51	8.3	8	protein metabolism;other metabolic processes	other membranes;ER/Golgi;other cell component	other molecular function	Pf00535	13480	Dpm1	mmu:13480; O70152; Q9D829	ENSMUSG00000078919; ENSMUSG00000093752	Synthesis of dolichyl-phosphate mannose		1	2.765	0.186726	73.18	24.9	97.4	74.48	39.55	High	High	High	High	Peak Found	High	Peak Found	Peak Found	1
FALSE	High	Master Protein	E9Q238	KN motif and ankyrin repeat domains 1 OS=Mus musculus OX=10090 GN=Kank1 PE=1 SV=1	0	32.738	13	11	26	9	1360	148.2	5.57	3.81	11	cell cycle OR cell proliferation;cell organization and biogenesis;other biological processes	plasma membrane;other membranes;cytoskeleton;nucleus;other cell component	other molecular function	Pf12075, Pf12796	107351	Kank1	E9Q238	ENSMUSG00000032702			0	3.333	0.187197	80.08	32.9	184.4	67.15	47.08	High	High	Peak Found	Peak Found	High	High	High	High	1
FALSE	High	Master Protein	Q61187	Tumor susceptibility gene 101 protein OS=Mus musculus OX=10090 GN=Tsg101 PE=1 SV=2	0	21.569	27	9	41	9	391	44.1	6.71	6.6	9	cell cycle OR cell proliferation;protein metabolism;other metabolic processes;transport;other biological processes	non-structural extracellular;plasma membrane;other membranes;cytosol;cytoskeleton;nucleus;other cytoplasmic organelle;other cell component	other molecular function	Pf05743, Pf09454	22088	Tsg101	mmu:22088; Q61187	ENSMUSG00000014402	Endosomal Sorting Complex Required For Transport (ESCRT)		1	4.146	0.18733	0	68.1	106.4	130.76		High	High	High	High	High	n/a	High	Medium	1
FALSE	High	Master Protein	Q9EQI8	39S ribosomal protein L46, mitochondrial OS=Mus musculus OX=10090 GN=Mrpl46 PE=1 SV=1	0	42.037	43	10	100	10	283	32.1	7.4	28.37	10	protein metabolism;other metabolic processes	other membranes;mitochondrion;translational apparatus;nucleus;other cell component	other molecular function	Pf11788	67308	Mrpl46	mmu:67308; Q9EQI8	ENSMUSG00000030612	Mitochondrial translation elongation; Mitochondrial translation termination		2	2.236	0.191309	95.41	29.3	106.4	60.71	29.67	High	High	High	High	High	High	High	High	1
FALSE	High	Master Protein	Q9CVB6	Actin-related protein 2/3 complex subunit 2 OS=Mus musculus OX=10090 GN=Arpc2 PE=1 SV=3	0	32.311	32	10	35	10	300	34.3	7.36	10.34	10	cell organization and biogenesis;signal transduction;other biological processes	plasma membrane;other membranes;cytoskeleton;nucleus;other cytoplasmic organelle;other cell component	signal transduction activity or receptor binding;cytoskeletal activity;other molecular function	Pf04045	76709	Arpc2	mmu:76709; Q3U870; Q9CVB6	ENSMUSG00000006304	Regulation of actin dynamics for phagocytic cup formation; Clathrin-mediated endocytosis; EPHB-mediated forward signaling; RHO GTPases Activate WASPs and WAVEs	Comprehensive IL-17A signaling	5	5.335	0.194396	133.91	5.6	42.8	79.17	26.26	High	Peak Found	High	Peak Found	Peak Found	n/a	Peak Found	n/a	1
FALSE	High	Master Protein	Q3TQC7	Ectonucleoside triphosphate diphosphohydrolase 5 OS=Mus musculus OX=10090 GN=Entpd5 PE=1 SV=1	0	26.082	21	8	24	8	452	49.8	5.47	3.98	8		non-structural extracellular;other membranes	other molecular function	Pf01150	12499	Entpd5	Q3TQC7	ENSMUSG00000021236		Purine metabolism	1	2.189	0.194689	107.52	49.6	87.9	87.34	15.17	High	Peak Found	Peak Found	Peak Found	High	High	Peak Found	High	1
FALSE	High	Master Protein	Q922Q2	Serine/threonine-protein kinase RIO1 OS=Mus musculus OX=10090 GN=Riok1 PE=1 SV=2	0	22.408	18	9	30	9	567	64.9	6.57	6.16	9	RNA metabolism OR transcription;other metabolic processes;other biological processes	cytosol;other cell component	kinase activity;other molecular function	Pf01163	71340	Riok1	mmu:71340; Q3U7D5; Q922Q2; Q99LZ1; Q9CU84; Q9CXN9	ENSMUSG00000021428	Major pathway of rRNA processing in the nucleolus and cytosol		1	1.836	0.19724	94.5	7.5	153.8	157.27	61.11	High	Peak Found	Peak Found	High	High	Medium	High	Peak Found	1
FALSE	High	Master Protein	Q04857	Collagen alpha-1(VI) chain OS=Mus musculus OX=10090 GN=Col6a1 PE=1 SV=1	0	17.099	10	8	19	8	1025	108.4	5.36	3.46	8	cell adhesion;developmental processes;other biological processes	non-structural extracellular;extracellular matrix;plasma membrane;other membranes;other cell component	other molecular function	Pf00092, Pf01391	12833	Col6a1	mmu:12833; Q04857	ENSMUSG00000001119	ECM proteoglycans; Signaling by PDGF; Assembly of collagen fibrils and other multimeric structures; Integrin cell surface interactions; NCAM1 interactions; Collagen chain trimerization; Collagen degradation		8	5.261	0.198715	159.25	29.7	156.1	104.55	21.51	Peak Found	Peak Found	High	Peak Found	High	High	n/a	High	1
FALSE	High	Master Protein	Q9JMD0	BUB3-interacting and GLEBS motif-containing protein ZNF207 OS=Mus musculus OX=10090 GN=Znf207 PE=1 SV=1	0	25.952	12	5	73	5	495	52.8	9.1	23.76	5	cell cycle OR cell proliferation;cell organization and biogenesis;signal transduction;other biological processes	cytoskeleton;nucleus;other cell component	cytoskeletal activity;other molecular function		22680	Znf207	E9PW12; mmu:22680; Q99LA2; Q9JMD0; Q9Z326	ENSMUSG00000017421			0	2.035	0.200552	110.12	53.5	89	58.24	37.81	High	High	High	High	High	High	High	High	1
FALSE	High	Master Protein	P60867	40S ribosomal protein S20 OS=Mus musculus OX=10090 GN=Rps20 PE=1 SV=1	0	46.825	67	9	238	9	119	13.4	9.94	108	9	protein metabolism;other metabolic processes;other biological processes	cytosol;translational apparatus;other cell component	enzyme regulator activity;nucleic acid binding activity;other molecular function	Pf00338	67427	Rps20	mmu:67427; P17075; P60867	ENSMUSG00000028234	L13a-mediated translational silencing of Ceruloplasmin expression; SRP-dependent cotranslational protein targeting to membrane; Major pathway of rRNA processing in the nucleolus and cytosol; Formation of a pool of free 40S subunits; GTP hydrolysis and joining of the 60S ribosomal subunit; Nonsense Mediated Decay (NMD) independent of the Exon Junction Complex (EJC); Nonsense Mediated Decay (NMD) e…	Cytoplasmic ribosomal proteins; mRNA processing	12	1.795	0.202148	75.75	60.8	114.5	57.15	7.22	High	High	High	High	High	High	High	High	1
FALSE	High	Master Protein	Q8VCR2-2	Isoform 2 of 17-beta-hydroxysteroid dehydrogenase 13 OS=Mus musculus OX=10090 GN=Hsd17b13	0	97.646	67	17	251	14	300	33.4	9.31	80.59	17						Hsd17b13	Q8VCR2-2				0	1.839	0.202205	84.16	43	85.3	62.35	22.42	High	High	High	High	High	High	High	High	1
FALSE	High	Master Protein	E9PZF0	Nucleoside diphosphate kinase OS=Mus musculus OX=10090 GN=Gm20390 PE=3 SV=1	0	27.609	53	9	69	9	267	30.2	8.72	14.98	9	other metabolic processes		kinase activity;other molecular function	Pf00334		Gm20390	E9PZF0	ENSMUSG00000091228			0	1.788	0.20653	103.42	16.4	140.1	43.44	18.38	High	High	High	High	High	High	High	High	1
FALSE	High	Master Protein	Q8K019	Bcl-2-associated transcription factor 1 OS=Mus musculus OX=10090 GN=Bclaf1 PE=1 SV=2	0	23.044	12	9	23	9	919	105.9	9.99	3.6	9	stress response;other biological processes	nucleus;other cell component	nucleic acid binding activity;other molecular function	Pf15440	72567	Bclaf1	mmu:72567; Q8BNZ0; Q8C2E9; Q8K019; Q9CSW5	ENSMUSG00000037608		mRNA processing	1	6.118	0.207478	136.01	27.7	8.1	40.84	136.8	High	High	High	High	Peak Found	Peak Found	High	Peak Found	1
FALSE	High	Master Protein	Q60989	E3 ubiquitin-protein ligase XIAP OS=Mus musculus OX=10090 GN=Xiap PE=1 SV=2	0	24.372	31	12	40	12	496	56	6.23	3.93	12	cell-cell signaling;stress response;signal transduction;other biological processes	nucleus;other cell component	enzyme regulator activity;other molecular function	Pf00653, Pf13920, Pf21290	11798	Xiap	A2BGY6; mmu:11798; O08865; Q60989	ENSMUSG00000025860	Regulation of PTEN stability and activity; TNFR1-induced proapoptotic signaling; Regulation of TNFR1 signaling; TNFR1-induced NF-kappa-B signaling pathway; Regulation of PTEN localization; Regulation of necroptotic cell death; Deactivation of the beta-catenin transactivating complex; Activation of caspases through apoptosome-mediated cleavage; Regulation of the apoptosome activity; SMAC (DIABLO) …	Apoptosis	13	3.849	0.214189	74.04	40.8	157.2		63.19	High	High	High	High	Peak Found	n/a	Peak Found	n/a	1
FALSE	High	Master Protein	E9PV41	Protein diaphanous homolog 1 OS=Mus musculus OX=10090 GN=Diaph1 PE=1 SV=1	0	42.423	16	18	60	18	1264	140.3	5.58	8.96	18	cell organization and biogenesis;other biological processes	cytoskeleton	cytoskeletal activity;other molecular function	Pf02181, Pf06346, Pf06367, Pf06371	13367	Diaph1	E9PV41	ENSMUSG00000024456		G13 signaling pathway; Regulation of actin cytoskeleton; Focal adhesion	3	4.284	0.21563	0.1	8.4	62.7		46.41	High	High	High	Peak Found	Peak Found	Peak Found	High	High	1
FALSE	High	Master Protein	P07901	Heat shock protein HSP 90-alpha OS=Mus musculus OX=10090 GN=Hsp90aa1 PE=1 SV=4	0	151.065	39	27	543	14	733	84.7	5.01	222.36	27	cell organization and biogenesis;protein metabolism;DNA metabolism;other metabolic processes;stress response;transport;developmental processes;other biological processes	extracellular matrix;plasma membrane;other membranes;cytosol;cytoskeleton;mitochondrion;nucleus;other cell component	signal transduction activity or receptor binding;enzyme regulator activity;cytoskeletal activity;nucleic acid binding activity;other molecular function	Pf00183, Pf13589	15519	Hsp90aa1	mmu:15519; P07901	ENSMUSG00000021270	Regulation of actin dynamics for phagocytic cup formation; Neutrophil degranulation; Downregulation of ERBB2 signaling; Anchoring of the basal body to the plasma membrane; Regulation of PLK1 Activity at G2/M Transition; Loss of Nlp from mitotic centrosomes; Recruitment of mitotic centrosome proteins and complexes; Recruitment of NuMA to mitotic centrosomes; AURKA Activation by TPX2; HSP90 chapero…	EBV LMP1 signaling; Focal adhesion: PI3K-Akt-mTOR signaling pathway; IL-6 signaling pathway; IL-2 signaling pathway	32	2.443	0.219788	80.05	49.3	70.1	42.96	30.88	High	High	High	High	High	High	High	High	1
FALSE	High	Master Protein	Q6QD59	Vesicle transport protein SEC20 OS=Mus musculus OX=10090 GN=Bnip1 PE=1 SV=1	0	17.283	35	8	25	8	228	26.2	8.75	4.04	8	cell organization and biogenesis;transport;signal transduction;other biological processes	other membranes;mitochondrion;ER/Golgi;nucleus;other cell component	transporter activity;other molecular function	Pf03908	224630	Bnip1	B0V2Q1; mmu:224630; Q5M9M2; Q6QD59	ENSMUSG00000024191	COPI-dependent Golgi-to-ER retrograde traffic		1	4.84	0.22092	52.69	44.2	214	62.93	34.21	High	Peak Found	High	High	High	Peak Found	High	High	1
FALSE	High	Master Protein	Q4KL35	PDZ domain-containing protein MAGIX OS=Mus musculus OX=10090 GN=Magix PE=1 SV=1	0	11.577	30	6	16	6	324	34.8	11.19	1.47	6				Pf00595	54634	Magix	mmu:54634; Q4KL35; Q9JIG3	ENSMUSG00000031147			0	4.911	0.222054	0	33.2	180.8		5.79	High	High	High	n/a	High	High	High	n/a	1
FALSE	High	Master Protein	E9QA45	GTP-binding protein 2 OS=Mus musculus OX=10090 GN=Gtpbp2 PE=1 SV=1	0.002	3.715	6	3	7	3	604	65.8	7.42	0.43	3			other molecular function	Pf00009		Gtpbp2	E9QA45	ENSMUSG00000023952			0	5.727	0.222317	47.23	16.4	94		37.31	n/a	Peak Found	n/a	n/a	Peak Found	Peak Found	Peak Found	Peak Found	1
FALSE	High	Master Protein	P14131	40S ribosomal protein S16 OS=Mus musculus OX=10090 GN=Rps16 PE=1 SV=4	0	89.03	66	14	677	14	146	16.4	10.21	313.34	14	protein metabolism;RNA metabolism OR transcription;other metabolic processes;other biological processes	cytosol;translational apparatus;nucleus;other cell component	nucleic acid binding activity;other molecular function	Pf00380	20055	Rps16	mmu:20055; P14131; Q3THM9	ENSMUSG00000037563	Major pathway of rRNA processing in the nucleolus and cytosol; L13a-mediated translational silencing of Ceruloplasmin expression; SRP-dependent cotranslational protein targeting to membrane; Formation of a pool of free 40S subunits; GTP hydrolysis and joining of the 60S ribosomal subunit; Nonsense Mediated Decay (NMD) independent of the Exon Junction Complex (EJC); Nonsense Mediated Decay (NMD) e…	Cytoplasmic ribosomal proteins	11	1.76	0.224723	82.09	80.6	129	17.25	20.57	High	High	High	High	High	High	High	High	1
FALSE	High	Master Protein	P26443	Glutamate dehydrogenase 1, mitochondrial OS=Mus musculus OX=10090 GN=Glud1 PE=1 SV=1	0	153.699	54	25	495	25	558	61.3	8	183.69	25	other metabolic processes;developmental processes;other biological processes	mitochondrion;ER/Golgi;other cell component	other molecular function	Pf00208, Pf02812	14661	Glud1	mmu:14661; P26443; Q8C273	ENSMUSG00000021794	Transcriptional activation of mitochondrial biogenesis; Glutamate and glutamine metabolism; Mitochondrial protein degradation		3	1.754	0.228973	100.57	55.7	79.6	21.88	65.26	High	High	High	High	High	High	High	High	1
FALSE	High	Master Protein	Q6PAV2	Probable E3 ubiquitin-protein ligase HERC4 OS=Mus musculus OX=10090 GN=Herc4 PE=1 SV=2	0	19.821	16	11	28	11	1057	118.3	6.29	3.88	11	protein metabolism;other metabolic processes;other biological processes	cytosol;nucleus;other cell component	other molecular function	Pf00415, Pf00632	67345	Herc4	mmu:67345; Q3UL34; Q3UPX2; Q6PAV2; Q810A0; Q811C9; Q8R315; Q9D797	ENSMUSG00000020064	Antigen processing: Ubiquitination & Proteasome degradation		1	4.983	0.231133	119.11	45.1	91.5	113.27	107.23	High	High	High	High	n/a	Peak Found	Peak Found	n/a	1
FALSE	High	Master Protein	Q9JJK2	LanC-like protein 2 OS=Mus musculus OX=10090 GN=Lancl2 PE=1 SV=1	0	22.006	28	9	44	9	450	50.7	7.28	8.14	9	other metabolic processes;other biological processes	plasma membrane;other membranes;cytosol;cytoskeleton;nucleus	other molecular function	Pf05147	71835	Lancl2	mmu:71835; Q9JJK2	ENSMUSG00000062190			0	2.892	0.234534	74.25	79.4	144.2	53.87	33.21	High	High	High	High	Peak Found	Peak Found	Peak Found	High	1
FALSE	High	Master Protein	Q9DBD5	Proline-, glutamic acid- and leucine-rich protein 1 OS=Mus musculus OX=10090 GN=Pelp1 PE=1 SV=2	0	25.86	11	10	41	10	1123	118	4.36	6.24	10	RNA metabolism OR transcription;other metabolic processes;other biological processes	nucleus;other cell component	other molecular function	Pf08166, Pf08167	75273	Pelp1	mmu:75273; Q5F2E2; Q6PEM0; Q91YM9; Q9DBD5	ENSMUSG00000018921	Major pathway of rRNA processing in the nucleolus and cytosol		1	4.805	0.234625	170.58	18.6	101.8	112.81	38.26	High	n/a	High	High	High	High	High	n/a	1
FALSE	High	Master Protein	A0A0R4J0D3	Dolichyl-diphosphooligosaccharide--protein glycotransferase OS=Mus musculus OX=10090 GN=Stt3b PE=1 SV=1	0	86.313	21	16	199	15	823	93.3	9	66.42	16	protein metabolism;other metabolic processes;stress response	other membranes;ER/Golgi	other molecular function	Pf02516, Pf21436	68292	Stt3b	A0A0R4J0D3; mmu:68292	ENSMUSG00000032437			0	1.781	0.236407	75.97	58.2	93.5	41.33	54.22	High	High	High	High	High	High	High	High	1
FALSE	High	Master Protein	P09671	Superoxide dismutase [Mn], mitochondrial OS=Mus musculus OX=10090 GN=Sod2 PE=1 SV=3	0	16.759	20	5	41	5	222	24.6	8.62	12.69	5	cell organization and biogenesis;other metabolic processes;stress response;developmental processes;signal transduction;other biological processes	mitochondrion	nucleic acid binding activity;other molecular function	Pf00081, Pf02777	20656	Sod2	mmu:20656; P09671; Q64670; Q8VEM5	ENSMUSG00000006818	Detoxification of Reactive Oxygen Species; Transcriptional activation of mitochondrial biogenesis	One-carbon metabolism and related pathways; Oxidative stress response; Oxidative stress and redox pathway; Comprehensive IL-17A signaling	6	4.152	0.238568	55.17	26.1	62	55.67	71.19	High	Peak Found	High	High	Peak Found	n/a	High	Peak Found	1
FALSE	High	Master Protein	Q6P3B9	Putative ribosome-binding factor A, mitochondrial OS=Mus musculus OX=10090 GN=Rbfa PE=2 SV=1	0	14.067	32	9	28	9	350	39.3	7.33	4.1	9	RNA metabolism OR transcription;other metabolic processes	mitochondrion		Pf02033	68731	Rbfa	mmu:68731; Q6P3B9	ENSMUSG00000024570			0	4.867	0.239982	73.32	10.9	116.3	64.1	27.76	High	High	Peak Found	Peak Found	High	High	High	n/a	1
FALSE	High	Master Protein	Q9CU62	Structural maintenance of chromosomes protein 1A OS=Mus musculus OX=10090 GN=Smc1a PE=1 SV=4	0	59.487	20	24	82	23	1233	143.1	7.64	9.9	24	cell cycle OR cell proliferation;cell organization and biogenesis;DNA metabolism;other metabolic processes;stress response;other biological processes	cytosol;cytoskeleton;nucleus;other cell component	nucleic acid binding activity;other molecular function	Pf02463, Pf06470	24061	Smc1a	A2AFQ5; mmu:24061; Q3V480; Q9CU62; Q9CUX9; Q9D959; Q9WTU1	ENSMUSG00000041133	SUMOylation of DNA damage response and repair proteins; Separation of Sister Chromatids; Resolution of Sister Chromatid Cohesion; Establishment of Sister Chromatid Cohesion; Cohesin Loading onto Chromatin	mRNA processing	6	2.71	0.242255	57.15	60.5	176.6	66.56	54.79	High	High	High	High	High	High	High	High	1
FALSE	High	Master Protein	A0A0R4J007	Paladin OS=Mus musculus OX=10090 GN=Pald1 PE=1 SV=1	0	16.719	13	9	26	9	859	96.7	6.57	2.98	9		cytosol		Pf14566	27355	Pald1	A0A0R4J007; mmu:27355	ENSMUSG00000020092			0	4.796	0.242363	108.75	22.7	123.3	126.61	55.06	High	High	High	High	High	High	n/a	Peak Found	1
FALSE	High	Master Protein	E9PYT0	Rho GTPase-activating protein 5 OS=Mus musculus OX=10090 GN=Arhgap5 PE=1 SV=1	0	56.926	22	24	113	24	1503	172.4	6.55	13.12	24	cell organization and biogenesis;signal transduction;other biological processes	plasma membrane;other membranes;cytosol;ER/Golgi	enzyme regulator activity;other molecular function	Pf00620, Pf01846, Pf16512, Pf19518	11855	Arhgap5	E9PYT0; E9Q0L8; mmu:11855; P97393	ENSMUSG00000035133	RHOA GTPase cycle; RHOB GTPase cycle; CDC42 GTPase cycle; RAC1 GTPase cycle; RHOQ GTPase cycle; RHOC GTPase cycle; RHOG GTPase cycle; RND2 GTPase cycle; RAC3 GTPase cycle; RND3 GTPase cycle; RND1 GTPase cycle; RHOF GTPase cycle; RHOD GTPase cycle; RHOJ GTPase cycle	Focal adhesion	15	2.529	0.243894	124.63	41.5	119.7	72.41	40.22	High	High	High	High	High	High	High	High	1
FALSE	High	Master Protein	Q99LX0	Parkinson disease protein 7 homolog OS=Mus musculus OX=10090 GN=Park7 PE=1 SV=1	0	51.577	69	11	117	11	189	20	6.77	44.3	11	cell-cell signaling;cell organization and biogenesis;protein metabolism;DNA metabolism;other metabolic processes;stress response;transport;other biological processes	plasma membrane;other membranes;cytosol;mitochondrion;ER/Golgi;nucleus;other cell component	signal transduction activity or receptor binding;enzyme regulator activity;nucleic acid binding activity;other molecular function	Pf01965	57320	Park7	mmu:57320; O88306; Q3THB9; Q3U509; Q99LX0	ENSMUSG00000028964	Aggrephagy; SUMOylation of transcription cofactors	mRNA processing; Parkinson's disease	4	1.731	0.243894	119.93	20.9	162.2	47.67	60.85	High	High	High	High	High	High	High	High	1
FALSE	High	Master Protein	P39054	Dynamin-2 OS=Mus musculus OX=10090 GN=Dnm2 PE=1 SV=2	0	60.485	35	25	113	14	870	98.1	7.43	24.68	25	cell organization and biogenesis;transport;developmental processes;other biological processes	plasma membrane;other membranes;cytosol;cytoskeleton;ER/Golgi;other cytoplasmic organelle;other cell component	signal transduction activity or receptor binding;cytoskeletal activity;other molecular function	Pf00169, Pf00350, Pf01031, Pf02212	13430	Dnm2	mmu:13430; P39054; Q9DBE1	ENSMUSG00000033335	MHC class II antigen presentation; Recycling pathway of L1; Clathrin-mediated endocytosis; Golgi Associated Vesicle Biogenesis; Formation of annular gap junctions; Lysosome Vesicle Biogenesis; Toll Like Receptor 4 (TLR4) Cascade; NOSTRIN mediated eNOS trafficking	IL-5 signaling pathway	10	2.695	0.243977	93.47	27.6	72.9	73.69	67.78	High	High	High	High	Peak Found	High	High	Peak Found	1
FALSE	High	Master Protein	Q9EP89	Serine beta-lactamase-like protein LACTB, mitochondrial OS=Mus musculus OX=10090 GN=Lactb PE=1 SV=1	0	94.269	39	19	217	19	551	60.7	8.9	66.43	19	protein metabolism;other metabolic processes;other biological processes	cytosol	other molecular function	Pf00144	80907	Lactb	mmu:80907; Q9EP89	ENSMUSG00000032370			0	1.73	0.243977	73.32	72.2	110	20.03	14.92	High	High	High	High	High	High	High	High	1
FALSE	High	Master Protein	Q8CH25	SAFB-like transcription modulator OS=Mus musculus OX=10090 GN=Sltm PE=1 SV=1	0	85.504	22	19	118	19	1031	116.9	7.72	31.32	19	other biological processes	nucleus	nucleic acid binding activity	Pf00076, Pf02037	66660	Sltm	mmu:66660; Q3UYE5; Q8BP76; Q8BR40; Q8CH25; Q8VCF4; Q9CS57	ENSMUSG00000032212		mRNA processing	1	1.715	0.245486	88.7	92.3	90.8	34.89	11.2	High	High	High	High	High	High	High	High	1
FALSE	High	Master Protein	Q99JX7	Nuclear RNA export factor 1 OS=Mus musculus OX=10090 GN=Nxf1 PE=1 SV=3	0	19.08	17	8	34	8	618	70.3	8.73	3.92	8	other metabolic processes;transport	nucleus;other cell component	nucleic acid binding activity	Pf02136, Pf03943, Pf09162	53319	Nxf1	mmu:53319; O88985; Q3TJA5; Q99JX7	ENSMUSG00000010097	Transport of the SLBP independent Mature mRNA; Transport of the SLBP Dependant Mature mRNA; Transport of Mature mRNA Derived from an Intronless Transcript; Transport of Mature mRNA derived from an Intron-Containing Transcript	mRNA processing	5	4.688	0.245855	33.95	18.8	143.1		20.12	High	High	High	High	High	High	High	High	1
FALSE	High	Master Protein	Q6ZQ08	CCR4-NOT transcription complex subunit 1 OS=Mus musculus OX=10090 GN=Cnot1 PE=1 SV=2	0	80.198	19	39	122	39	2375	266.6	7.11	16.97	39	RNA metabolism OR transcription;other metabolic processes;developmental processes;other biological processes	cytosol;nucleus;other cell component	other molecular function	Pf04054, Pf12842, Pf16415, Pf16417, Pf16418	234594	Cnot1	B2RY28; mmu:234594; Q3UPB7; Q6ZQ08; Q8BSB4; Q8BXB2; Q8C0H2; Q8K3D8	ENSMUSG00000036550	Deadenylation of mRNA; TP53 regulates transcription of additional cell cycle genes whose exact role in the p53 pathway remain uncertain		2	2.368	0.251104	92.82	69.5	153.4	34.57	39.15	High	High	High	High	High	High	High	High	1
FALSE	High	Master Protein	Q9JKX6	ADP-sugar pyrophosphatase OS=Mus musculus OX=10090 GN=Nudt5 PE=1 SV=1	0	14.308	32	6	29	6	218	24	5.48	5.36	6	cell organization and biogenesis;other metabolic processes	nucleus	nucleic acid binding activity;other molecular function	Pf00293	53893	Nudt5	A2ATT6; mmu:53893; Q99KM4; Q9JKX6	ENSMUSG00000025817	Phosphate bond hydrolysis by NUDT proteins	Purine metabolism	2	2.654	0.255441	115.2	10.9	166.2	83.98	39.26	High	High	High	High	Peak Found	Peak Found	High	High	1
FALSE	High	Master Protein	Q9DCP2	Sodium-coupled neutral amino acid transporter 3 OS=Mus musculus OX=10090 GN=Slc38a3 PE=1 SV=1	0	19.307	16	7	63	7	505	55.6	7.09	19.86	7	stress response;transport;other biological processes	plasma membrane;other membranes	transporter activity	Pf01490	76257	Slc38a3	mmu:76257; Q8BS53; Q9DCP2; Q9JLL8	ENSMUSG00000010064	Amino acid transport across the plasma membrane		1	2.234	0.2612	88.21	51.8	85.1	60.51	22.3	High	High	High	Peak Found	High	High	High	High	1
FALSE	High	Master Protein	P14115	60S ribosomal protein L27a OS=Mus musculus OX=10090 GN=Rpl27a PE=1 SV=5	0	45.531	35	6	294	6	148	16.6	11.12	142.63	6	protein metabolism;other metabolic processes	cytosol;ER/Golgi;translational apparatus;other cell component	other molecular function	Pf00828	26451	Rpl27a	mmu:26451; P14115; Q9CQ16; Q9R1X6	ENSMUSG00000046364	L13a-mediated translational silencing of Ceruloplasmin expression; SRP-dependent cotranslational protein targeting to membrane; Major pathway of rRNA processing in the nucleolus and cytosol; Formation of a pool of free 40S subunits; GTP hydrolysis and joining of the 60S ribosomal subunit; Nonsense Mediated Decay (NMD) independent of the Exon Junction Complex (EJC); Nonsense Mediated Decay (NMD) e…	Cytoplasmic ribosomal proteins	9	1.705	0.263566	123.66	102.7	101.3	10.83	17.76	High	High	High	High	High	High	High	High	1
FALSE	High	Master Protein	A0A087WQS2	Basic leucine zipper and W2 domain-containing protein 1 OS=Mus musculus OX=10090 GN=Bzw1 PE=1 SV=1	0	13.771	13	7	22	6	451	51.2	6.95	3.74	7	other biological processes	other cell component		Pf02020		Bzw1	A0A087WQS2	ENSMUSG00000051223			0	5.389	0.263706	57.49	9.9	53.1	64.26	37.83	High	High	High	Peak Found	Peak Found	n/a	High	n/a	1
FALSE	High	Master Protein	P62835	Ras-related protein Rap-1A OS=Mus musculus OX=10090 GN=Rap1a PE=1 SV=1	0	24.59	40	7	59	7	184	21	6.67	14.08	7	cell-cell signaling;transport;developmental processes;signal transduction;other biological processes	plasma membrane;other membranes;cytoskeleton;other cytoplasmic organelle;other cell component	enzyme regulator activity;other molecular function	Pf00071	109905	Rap1a	mmu:109905; P10113; P62835	ENSMUSG00000068798	Neutrophil degranulation; MAP2K and MAPK activation; Rap1 signalling; GRB2:SOS provides linkage to MAPK signaling for Integrins ; p130Cas linkage to MAPK signaling for integrins; ARMS-mediated activation; Glucagon-like Peptide-1 (GLP1) regulates insulin secretion; Frs2-mediated activation; MET activates RAP1 and RAC1	Chemokine signaling pathway; IL-3 signaling pathway; Mapk signaling pathway; Integrin-mediated cell adhesion; Focal adhesion	15	2.437	0.266155	57.46	30.4	88.9	68.06	32.59	High	High	High	Peak Found	Peak Found	High	High	High	1
FALSE	High	Master Protein	E9QK62	Ephexin-1 OS=Mus musculus OX=10090 GN=Ngef PE=1 SV=1	0	26.24	25	16	46	16	710	82.2	5.99	5.83	16			enzyme regulator activity	Pf00018, Pf00169, Pf00621	53972	Ngef	E9QK62; mmu:53972	ENSMUSG00000026259			0	3.72	0.268774	45.72	49.3	158.2	40.38	34.51	High	High	High	High	High	Peak Found	High	Peak Found	1
FALSE	High	Master Protein	Q9D051	Pyruvate dehydrogenase E1 component subunit beta, mitochondrial OS=Mus musculus OX=10090 GN=Pdhb PE=1 SV=1	0	32.765	35	10	75	10	359	38.9	6.87	17.15	10	other metabolic processes	mitochondrion;nucleus;other cell component	other molecular function	Pf02779, Pf02780	68263	Pdhb	mmu:68263; Q3TL86; Q505N8; Q99LW9; Q9D051	ENSMUSG00000021748	Glyoxylate metabolism and glycine degradation; Mitochondrial protein degradation; Regulation of pyruvate dehydrogenase (PDH) complex; Signaling by Retinoic Acid	Glycolysis and gluconeogenesis; TCA cycle	7	2.315	0.270747	87.31	55.4	157.8	37.57	18.4	High	High	High	High	High	High	High	High	1
FALSE	High	Master Protein	Q9WTI7	Unconventional myosin-Ic OS=Mus musculus OX=10090 GN=Myo1c PE=1 SV=2	0	77.449	31	28	127	27	1063	121.9	9.35	22.7	28	cell organization and biogenesis;stress response;transport;signal transduction;other biological processes	plasma membrane;other membranes;cytosol;cytoskeleton;nucleus;other cell component	signal transduction activity or receptor binding;cytoskeletal activity;other molecular function	Pf00063, Pf00612, Pf06017	17913	Myo1c	mmu:17913; O08571; O08834; Q3TBQ4; Q3U231; Q5ND46; Q5ND48; Q5ND49; Q9ERB6; Q9QW54; Q9WTI7	ENSMUSG00000017774	Regulation of actin dynamics for phagocytic cup formation; B-WICH complex positively regulates rRNA expression	Insulin signaling	3	2.646	0.27201	93.35	14.4	87.8	91.54	53.45	High	High	High	High	High	High	High	High	1
FALSE	High	Master Protein	P70122	Ribosome maturation protein SBDS OS=Mus musculus OX=10090 GN=Sbds PE=1 SV=4	0	90.55	60	18	277	18	250	28.8	8.76	113.29	18	cell cycle OR cell proliferation;cell organization and biogenesis;RNA metabolism OR transcription;other metabolic processes;developmental processes;other biological processes	cytosol;cytoskeleton;nucleus;other cell component	cytoskeletal activity;translation activity;nucleic acid binding activity	Pf01172, Pf09377, Pf20268	66711	Sbds	mmu:66711; P70122; Q3TG78; Q9CR18	ENSMUSG00000025337			0	1.689	0.276878	81.24	73.3	123.4	15.26	19.11	High	High	High	High	High	High	High	High	1
FALSE	High	Master Protein	Q9CR57	60S ribosomal protein L14 OS=Mus musculus OX=10090 GN=Rpl14 PE=1 SV=3	0	30.324	29	6	82	6	217	23.5	11.02	24.57	6	protein metabolism;RNA metabolism OR transcription;other metabolic processes;other biological processes	cytosol;translational apparatus;other cell component	nucleic acid binding activity;other molecular function	Pf01929	67115	Rpl14	mmu:67115; Q9CR57; Q9D8Q1	ENSMUSG00000025794	L13a-mediated translational silencing of Ceruloplasmin expression; SRP-dependent cotranslational protein targeting to membrane; Major pathway of rRNA processing in the nucleolus and cytosol; Formation of a pool of free 40S subunits; GTP hydrolysis and joining of the 60S ribosomal subunit; Nonsense Mediated Decay (NMD) independent of the Exon Junction Complex (EJC); Nonsense Mediated Decay (NMD) e…		7	2.291	0.280534	108.07	22.4	70.3	98.98	89.74	High	High	High	High	High	High	High	High	1
FALSE	High	Master Protein	Q5QGU6	Receptor-transporting protein 3 OS=Mus musculus OX=10090 GN=Rtp3 PE=1 SV=2	0	9.265	10	3	9	3	474	52.2	8.72	1.44	3	cell organization and biogenesis;other biological processes	other membranes;other cell component	signal transduction activity or receptor binding;other molecular function	Pf13695	235636	Rtp3	E9QP29; mmu:235636; Q2KHT1; Q5QGU6; Q8VDC2	ENSMUSG00000066319			0	4.373	0.281024	96.86	42.4	185.2		89.59	n/a	n/a	Peak Found	High	High	High	Peak Found	Peak Found	1
FALSE	High	Master Protein	Q9JMC8	Band 4.1-like protein 4B OS=Mus musculus OX=10090 GN=Epb41l4b PE=1 SV=2	0	36.556	27	13	89	10	527	59.5	9.29	27.33	13	cell organization and biogenesis;stress response;other biological processes	plasma membrane;other membranes;cytosol;cytoskeleton;other cell component	cytoskeletal activity	Pf00373, Pf08736, Pf09379, Pf09380	54357	Epb41l4b	A2ALK7; mmu:54357; Q9JMC8	ENSMUSG00000028434			0	3.909	0.281218	126.5	21.1	126.3	100.83	23.24	High	n/a	High	Peak Found	High	High	Peak Found	High	1
FALSE	High	Master Protein	Q9EQC5	N-terminal kinase-like protein OS=Mus musculus OX=10090 GN=Scyl1 PE=1 SV=1	0	80.969	34	21	195	21	806	89.1	6.44	55.8	21	stress response;transport;developmental processes;other biological processes	other membranes;cytosol;cytoskeleton;ER/Golgi;other cell component	kinase activity;other molecular function	Pf00069	78891	Scyl1	mmu:78891; Q3TST7; Q3UKU0; Q8K222; Q9EQC5	ENSMUSG00000024941			0	1.912	0.28208	93.32	66	102.4	36.61	24.94	High	High	High	High	High	High	High	High	1
FALSE	High	Master Protein	Q8R1Q8	Cytoplasmic dynein 1 light intermediate chain 1 OS=Mus musculus OX=10090 GN=Dync1li1 PE=1 SV=1	0	30.779	34	14	44	13	523	56.6	6.42	6.41	14	cell cycle OR cell proliferation;cell organization and biogenesis;other biological processes	other membranes;cytoskeleton;other cell component	cytoskeletal activity;other molecular function	Pf05783	235661	Dync1li1	mmu:235661; Q8R1Q8	ENSMUSG00000032435	Neutrophil degranulation; MHC class II antigen presentation; COPI-mediated anterograde transport; Separation of Sister Chromatids; Amplification of signal from unattached kinetochores via a MAD2 inhibitory signal; Resolution of Sister Chromatid Cohesion; RHO GTPases Activate Formins; EML4 and NUDC in mitotic spindle formation; HSP90 chaperone cycle for steroid hormone receptors (SHR) in the prese…		12	3.612	0.294511	63.73	43	52.8	39.07	88.45	High	High	High	High	High	Peak Found	High	High	1
FALSE	High	Master Protein	Q91XD4	Formimidoyltransferase-cyclodeaminase OS=Mus musculus OX=10090 GN=Ftcd PE=1 SV=1	0	61.579	57	22	133	22	541	58.9	6.11	17.78	22	cell organization and biogenesis;other metabolic processes	plasma membrane;other membranes;cytosol;cytoskeleton;ER/Golgi	cytoskeletal activity;other molecular function	Pf02971, Pf04961, Pf07837	14317	Ftcd	mmu:14317; Q91XD4	ENSMUSG00000001155	Histidine catabolism	One-carbon metabolism	2	2.208	0.297064	133.57	70.2	51.9	47.52	41.54	High	High	Medium	High	High	High	High	High	1
FALSE	High	Master Protein	Q9D883	Splicing factor U2AF 35 kDa subunit OS=Mus musculus OX=10090 GN=U2af1 PE=1 SV=4	0	51.114	44	7	160	7	239	27.8	8.81	61.27	7	RNA metabolism OR transcription;other metabolic processes	nucleus	nucleic acid binding activity;other molecular function	Pf00076, Pf00642	108121	U2af1	mmu:108121; Q564E4; Q99LX2; Q9CZ98; Q9D883	ENSMUSG00000061613	Transport of Mature mRNA derived from an Intron-Containing Transcript; mRNA 3'-end processing; RNA Polymerase II Transcription Termination; mRNA Splicing - Major Pathway	mRNA processing	5	1.664	0.298045	57.16	61	85.6	24.55	32.61	High	High	High	High	High	High	High	High	1
FALSE	High	Master Protein	Q06180	Tyrosine-protein phosphatase non-receptor type 2 OS=Mus musculus OX=10090 GN=Ptpn2 PE=1 SV=2	0	8.456	13	5	8	5	406	47.3	8.37	1.52	5	protein metabolism;other metabolic processes;signal transduction;other biological processes	plasma membrane;other membranes;cytosol;ER/Golgi;nucleus;other cytoplasmic organelle;other cell component	signal transduction activity or receptor binding;other molecular function	Pf00102	19255	Ptpn2	mmu:19255; Q06180; Q3V259; Q922E7	ENSMUSG00000024539	PKR-mediated signaling; Regulation of IFNG signaling; Negative regulation of MET activity		3	3.959	0.300064	39.38	59.5	235.5	27.9	35.32	n/a	Peak Found	High	High	Peak Found	Peak Found	Peak Found	Peak Found	1
FALSE	High	Master Protein	P62301	40S ribosomal protein S13 OS=Mus musculus OX=10090 GN=Rps13 PE=1 SV=2	0	81.561	54	14	578	14	151	17.2	10.54	290.31	14	protein metabolism;other metabolic processes;other biological processes	cytosol;translational apparatus;nucleus;other cell component	nucleic acid binding activity;other molecular function	Pf00312, Pf08069	68052	Rps13	mmu:68052; P62301	ENSMUSG00000090862	L13a-mediated translational silencing of Ceruloplasmin expression; SRP-dependent cotranslational protein targeting to membrane; Major pathway of rRNA processing in the nucleolus and cytosol; Formation of a pool of free 40S subunits; GTP hydrolysis and joining of the 60S ribosomal subunit; Nonsense Mediated Decay (NMD) independent of the Exon Junction Complex (EJC); Nonsense Mediated Decay (NMD) e…	Cytoplasmic ribosomal proteins; mRNA processing	12	1.66	0.301886	87.72	54.2	95.7	9.04	10.19	High	High	High	High	High	High	High	High	1
FALSE	High	Master Protein	B2RX12	ATP-binding cassette sub-family C member 3 OS=Mus musculus OX=10090 GN=Abcc3 PE=1 SV=2	0	64.24	19	24	121	23	1523	169.1	7.14	16.85	24	transport	plasma membrane;other membranes	transporter activity;other molecular function	Pf00005, Pf00664	76408	Abcc3	B2RX12; J3QML2; mmu:76408; Q3U1W8; Q56PH0; Q59DK9; Q59DL0; Q5SUF4; Q80ZK8	ENSMUSG00000020865	Aspirin ADME; Recycling of bile acids and salts; ABC-family proteins mediated transport; Paracetamol ADME	Nuclear receptors in lipid metabolism and toxicity	5	2.344	0.302063	94.68	17.2	179.1	48.36	30.49	High	High	High	High	High	High	High	High	1
FALSE	High	Master Protein	Q9DCN1	NAD-capped RNA hydrolase NUDT12 OS=Mus musculus OX=10090 GN=Nudt12 PE=1 SV=1	0	37.74	41	15	49	15	462	51.5	7.12	4.72	15	RNA metabolism OR transcription;other metabolic processes;other biological processes	nucleus;other cytoplasmic organelle;other cell component	other molecular function	Pf00293, Pf09296, Pf09297, Pf12796	67993	Nudt12	mmu:67993; Q6PFA5; Q9DCN1	ENSMUSG00000024228	Nicotinamide salvaging		1	3.627	0.303587	0	33.9	73.3	37.19	65.32	High	High	High	n/a	High	High	High	Peak Found	1
FALSE	High	Master Protein	P70404	Isocitrate dehydrogenase [NAD] subunit gamma 1, mitochondrial OS=Mus musculus OX=10090 GN=Idh3g PE=1 SV=1	0	24.374	29	9	57	9	393	42.8	9.01	13.51	9	other metabolic processes;other biological processes	mitochondrion;nucleus	other molecular function	Pf00180	15929	Idh3g	mmu:15929; P70404	ENSMUSG00000002010	Citric acid cycle (TCA cycle)	TCA cycle	2	2.34	0.303587	100.03	38.6	78.9	29.17	35.89	High	High	High	High	High	High	High	High	1
FALSE	High	Master Protein	Q60790	Ras GTPase-activating protein 3 OS=Mus musculus OX=10090 GN=Rasa3 PE=1 SV=2	0	55.536	30	23	118	21	834	95.9	7.34	19.76	23	stress response;transport;signal transduction;other biological processes	plasma membrane;other membranes	transporter activity;enzyme regulator activity;other molecular function	Pf00168, Pf00169, Pf00616, Pf00779	19414	Rasa3	mmu:19414; Q60790; Q6PG24; Q925V1	ENSMUSG00000031453	Regulation of RAS by GAPs	Mapk cascade	2	4.207	0.306021	126.3	8.9	95.4	125.38	53.26	High	High	High	High	High	High	High	High	1
FALSE	High	Master Protein	Q91WK2	Eukaryotic translation initiation factor 3 subunit H OS=Mus musculus OX=10090 GN=Eif3h PE=1 SV=1	0	10.922	15	4	12	4	352	39.8	6.67	1.16	4	cell organization and biogenesis;protein metabolism;other metabolic processes;other biological processes	translational apparatus;other cell component	nucleic acid binding activity;other molecular function	Pf01398, Pf19445	68135	Eif3h	mmu:68135; Q91WK2	ENSMUSG00000022312	L13a-mediated translational silencing of Ceruloplasmin expression; Formation of a pool of free 40S subunits; GTP hydrolysis and joining of the 60S ribosomal subunit; Translation initiation complex formation; Formation of the ternary complex, and subsequently, the 43S complex; Ribosomal scanning and start codon recognition	Translation factors	7	4.87	0.308375	47.52	14.7	71.8	43.16		n/a	Peak Found	High	Peak Found	High	High	Medium	High	1
FALSE	High	Master Protein	Q8BU14	Translocation protein SEC62 OS=Mus musculus OX=10090 GN=Sec62 PE=1 SV=1	0	54.264	22	9	175	9	398	45.6	7.31	91.4	9	transport;other biological processes	other membranes;ER/Golgi		Pf03839	69276	Sec62	mmu:69276; Q6NX81; Q8BU14	ENSMUSG00000027706			0	1.646	0.313831	85.83	77.2	59.2	64.76	18.41	High	High	High	High	High	High	High	High	1
FALSE	High	Master Protein	Q8R164	Valacyclovir hydrolase OS=Mus musculus OX=10090 GN=Bphl PE=1 SV=1	0	104.359	68	18	143	18	291	32.8	8.94	35.88	18		mitochondrion	other molecular function	Pf00561	68021	Bphl	mmu:68021; Q8BVH2; Q8R164; Q8R589; Q9DCC6	ENSMUSG00000038286	Phase I - Functionalization of compounds		1	2.105	0.313978	95.63	39	58.7	71.76	81.56	High	High	High	High	High	High	High	High	1
FALSE	High	Master Protein	P35980	60S ribosomal protein L18 OS=Mus musculus OX=10090 GN=Rpl18 PE=1 SV=3	0	35.597	34	6	59	6	188	21.6	11.78	14.5	6	protein metabolism;other metabolic processes	cytosol;ER/Golgi;translational apparatus;nucleus;other cell component	nucleic acid binding activity;other molecular function	Pf17135	19899	Rpl18	mmu:19899; P35980; Q9CQF1; Q9D987	ENSMUSG00000059070	L13a-mediated translational silencing of Ceruloplasmin expression; SRP-dependent cotranslational protein targeting to membrane; Major pathway of rRNA processing in the nucleolus and cytosol; Formation of a pool of free 40S subunits; GTP hydrolysis and joining of the 60S ribosomal subunit; Nonsense Mediated Decay (NMD) independent of the Exon Junction Complex (EJC); Nonsense Mediated Decay (NMD) e…	Cytoplasmic ribosomal proteins	8	2.526	0.31464	118.74	83.9	45.6	68.45	112.92	High	High	High	High	Peak Found	Peak Found	High	High	1
FALSE	High	Master Protein	Q91WJ2	Solute carrier family 22 (organic cation transporter), member 26 OS=Mus musculus OX=10090 GN=Slc22a26 PE=1 SV=1	0	38.573	24	11	70	10	552	61.3	8.27	20.43	11	transport	plasma membrane;other membranes	transporter activity	Pf00083	236149	Slc22a26	mmu:236149; Q91WJ2	ENSMUSG00000053303			0	2.086	0.317182	115.63	53.4	135.7	98.44	54.98	Peak Found	Peak Found	High	High	Peak Found	Medium	High	High	1
FALSE	High	Master Protein	P34927	Asialoglycoprotein receptor 1 OS=Mus musculus OX=10090 GN=Asgr1 PE=1 SV=4	0	34.62	41	11	72	11	284	32.6	6.44	15.83	11	transport;other biological processes	plasma membrane;other membranes	other molecular function	Pf00059, Pf03954	11889	Asgr1	mmu:11889; P34927; Q64363; Q91Y84	ENSMUSG00000020884	Asparagine N-linked glycosylation		1	2.248	0.319127	92.22	49.5	66.4	31.93	28.36	High	High	High	High	High	High	High	High	1
FALSE	High	Master Protein	P50171	Estradiol 17-beta-dehydrogenase 8 OS=Mus musculus OX=10090 GN=Hsd17b8 PE=1 SV=2	0	59.729	71	12	195	12	259	26.6	6.54	61.2	12	cell organization and biogenesis;other metabolic processes	plasma membrane;other membranes;mitochondrion;other cell component	other molecular function	Pf13561	14979	Hsd17b8	mmu:14979; P50171; Q5M9K0; Q60958; Q60959; Q9Z1W2	ENSMUSG00000073422	Fatty acyl-CoA biosynthesis		1	1.636	0.324019	82.19	58.7	125.9	54.05	22.91	High	High	High	High	High	High	High	High	1
FALSE	High	Master Protein	Q9DD20	Methyltransferase-like protein 7B OS=Mus musculus OX=10090 GN=Mettl7b PE=1 SV=2	0	102.511	67	12	477	12	244	28	8.59	176.18	12	other metabolic processes	other membranes;ER/Golgi;other cell component	other molecular function	Pf08241	71664	Tmt1b	mmu:71664; Q78ID2; Q9DD20	ENSMUSG00000025347			0	1.633	0.327012	93.45	59.1	125.6	23.09	24.4	High	High	High	High	High	High	High	High	1
FALSE	High	Master Protein	Q8CI52	Protein Aster-C OS=Mus musculus OX=10090 GN=Gramd1c PE=1 SV=2	0.002	4.02	7	4	8	4	662	76	7.56	0.8	4	cell organization and biogenesis;transport;other biological processes	plasma membrane;other membranes;ER/Golgi;other cell component	transporter activity;other molecular function	Pf02893, Pf16016	207798	Gramd1c	A0A1L1SSU1; mmu:207798; Q8BI24; Q8CI52	ENSMUSG00000036292			0	2.372	0.3282	38.71	55.8	132.4	80.82	14.63	High	High	n/a	Peak Found	Peak Found	Peak Found	Peak Found	n/a	1
FALSE	High	Master Protein	P62281	40S ribosomal protein S11 OS=Mus musculus OX=10090 GN=Rps11 PE=1 SV=3	0	108.468	58	14	951	14	158	18.4	10.3	384.85	14	protein metabolism;other metabolic processes;other biological processes	cytosol;translational apparatus;nucleus;other cell component	nucleic acid binding activity;other molecular function	Pf00366, Pf16205	27207	Rps11	mmu:27207; P04643; P62281	ENSMUSG00000003429	L13a-mediated translational silencing of Ceruloplasmin expression; GTP hydrolysis and joining of the 60S ribosomal subunit; Translation initiation complex formation; Ribosomal scanning and start codon recognition; SRP-dependent cotranslational protein targeting to membrane; Major pathway of rRNA processing in the nucleolus and cytosol; Formation of a pool of free 40S subunits; Nonsense Mediated D…	Cytoplasmic ribosomal proteins; mRNA processing	12	1.631	0.328269	94.23	103.7	99.5	32.54	20.04	High	High	High	High	High	High	High	High	1
FALSE	High	Master Protein	Q8BRF7	Sec1 family domain-containing protein 1 OS=Mus musculus OX=10090 GN=Scfd1 PE=1 SV=1	0	61.687	42	20	76	20	639	72.3	6.38	12.79	20	stress response;transport;other biological processes	other membranes;ER/Golgi	other molecular function	Pf00995	76983	Scfd1	mmu:76983; Q8BRF7; Q8BRZ2; Q8K179; Q9CXR8	ENSMUSG00000020952	RHOA GTPase cycle; COPII-mediated vesicle transport		2	2.28	0.332012	116.29	33.3	69	57.88	57.67	High	High	High	High	High	High	High	High	1
FALSE	High	Master Protein	P62897	Cytochrome c, somatic OS=Mus musculus OX=10090 GN=Cycs PE=1 SV=2	0	17.173	38	4	29	4	105	11.6	9.58	6.27	4	other metabolic processes;signal transduction;other biological processes	other membranes;cytosol;mitochondrion;nucleus	other molecular function	Pf00034	13063	Cycs	mmu:13063; P00009; P62897; Q8C2S2	ENSMUSG00000058927; ENSMUSG00000063694	Cytoprotection by HMOX1; TP53 Regulates Metabolic Genes; Respiratory electron transport; Detoxification of Reactive Oxygen Species; Release of apoptotic factors from the mitochondria; Pyroptosis; Activation of caspases through apoptosome-mediated cleavage; Regulation of the apoptosome activity; Transcriptional activation of mitochondrial biogenesis	Oxidative damage response; p53 signaling; Parkinson's disease	13	2.177	0.332012	81.11	41.7	117.2	43.49	9.94	Peak Found	High	High	High	High	High	High	Medium	1
FALSE	High	Master Protein	P10630	Eukaryotic initiation factor 4A-II OS=Mus musculus OX=10090 GN=Eif4a2 PE=1 SV=2	0	54.948	34	15	203	3	407	46.4	5.48	63.98	15	protein metabolism;other metabolic processes;other biological processes	translational apparatus;other cell component	nucleic acid binding activity;other molecular function	Pf00270, Pf00271	13682	Eif4a2	mmu:13682; P10630; Q61513; Q61514	ENSMUSG00000022884	L13a-mediated translational silencing of Ceruloplasmin expression; GTP hydrolysis and joining of the 60S ribosomal subunit; Translation initiation complex formation; Ribosomal scanning and start codon recognition; ISG15 antiviral mechanism; Deadenylation of mRNA	Translation factors; mRNA processing	9	4.569	0.333635	25.09	17.2	78.5		36.72	n/a	Peak Found	n/a	n/a	Peak Found	Peak Found	High	n/a	1
FALSE	High	Master Protein	Q8BWR4	Ubiquitin carboxyl-terminal hydrolase 40 OS=Mus musculus OX=10090 GN=Usp40 PE=1 SV=2	0	28.262	16	16	57	16	1235	139.9	5.63	6.44	16	protein metabolism	cytosol;nucleus	other molecular function	Pf00443	227334	Usp40	mmu:227334; Q08EB7; Q148V0; Q3TLV1; Q3TMN0; Q3V1R4; Q5EBN6; Q8BWR4	ENSMUSG00000005501			0	3.444	0.333774	123.3	59.8	136.2	61.7	32.08	Peak Found	High	High	High	High	High	High	High	1
FALSE	High	Master Protein	Q91Z50	Flap endonuclease 1 OS=Mus musculus OX=10090 GN=Fen1 PE=1 SV=1	0	25.728	28	8	15	8	380	42.6	8.34	3.54	8	DNA metabolism;RNA metabolism OR transcription;other metabolic processes;stress response;other biological processes	mitochondrion;nucleus;other cell component	nucleic acid binding activity;other molecular function	Pf00752, Pf00867	14156	Fen1	mmu:14156; Q91Z50	ENSMUSG00000024742			0	4.369	0.34324	42.53	18.3	34.2	25.16	19.7	High	Peak Found	n/a	Peak Found	Peak Found	Peak Found	Medium	Peak Found	1
FALSE	High	Master Protein	Q8C4X2	Casein kinase I isoform gamma-3 OS=Mus musculus OX=10090 GN=Csnk1g3 PE=1 SV=2	0	21.925	32	11	34	11	424	48.9	9.11	4.55	11	cell-cell signaling;other metabolic processes;transport;signal transduction;other biological processes	plasma membrane;other membranes;nucleus;other cell component	kinase activity;other molecular function	Pf00069, Pf12605	70425	Csnk1g3	mmu:70425; Q8BM57; Q8C001; Q8C4X2; Q8K079	ENSMUSG00000073563			0	3.857	0.343704	87.28	108.7	114.5	106.81	27.8	High	High	High	High	High	High	High	Peak Found	1
FALSE	High	Master Protein	Q8VEH6	COBW domain-containing protein 1 OS=Mus musculus OX=10090 GN=Cbwd1 PE=1 SV=1	0	18.392	38	10	20	10	393	43.7	4.89	1.96	10	protein metabolism;other metabolic processes;developmental processes;other biological processes	nucleus;other cell component	other molecular function	Pf02492, Pf07683	226043	Zng1	mmu:226043; Q7TSA8; Q8K399; Q8VEH6	ENSMUSG00000024878			0	2.647	0.345565	95.14	92.6	221.8	87.63	17.29	High	Peak Found	Peak Found	Peak Found	High	High	High	High	1
FALSE	High	Master Protein	Q9ESX4	Nucleolar protein of 40 kDa OS=Mus musculus OX=10090 GN=Zcchc17 PE=1 SV=1	0	33.179	35	8	69	8	241	27.5	9.63	14.1	8	other biological processes	cytosol;translational apparatus;nucleus	nucleic acid binding activity;other molecular function	Pf00575	619605	Zcchc17	mmu:619605; Q9ESX4	ENSMUSG00000028772			0	2.039	0.347562	85.69	94.1	78.1	60.86	50.34	High	High	High	High	High	High	High	High	1
FALSE	High	Master Protein	P31266	Recombining binding protein suppressor of hairless OS=Mus musculus OX=10090 GN=Rbpj PE=1 SV=1	0	22.903	22	10	40	10	526	58.5	8.13	4.84	10	cell cycle OR cell proliferation;stress response;developmental processes;signal transduction;other biological processes	nucleus;other cell component	nucleic acid binding activity;other molecular function	Pf09270, Pf09271, Pf20144	19664	Rbpj	mmu:19664; P31266; Q80UN8; Q8C4Z3	ENSMUSG00000039191	NOTCH1 Intracellular Domain Regulates Transcription; RUNX3 regulates NOTCH signaling; Notch-HLH transcription pathway	Mechanisms associated with pluripotency; Ptf1a related regulatory pathway; Neural crest differentiation; Delta-Notch signaling pathway; Notch signaling pathway	8	3.539	0.351709	8	86.7	93.6	71.52	39.71	High	Peak Found	High	High	n/a	Peak Found	Medium	n/a	1
FALSE	High	Master Protein	P46412	Glutathione peroxidase 3 OS=Mus musculus OX=10090 GN=Gpx3 PE=1 SV=2	0	7.567	19	3	15	3	226	25.4	8.22	1.44	3	other metabolic processes;stress response;other biological processes		other molecular function	Pf00255	14778	Gpx3	mmu:14778; P46412; Q5XKR0	ENSMUSG00000018339	Detoxification of Reactive Oxygen Species	Selenium metabolism / selenoproteins; Metapathway biotransformation; Selenium micronutrient network; Folic acid network; Glutathione metabolism; One-carbon metabolism and related pathways; Oxidative stress response; Oxidative stress and redox pathway; Glutathione and one-carbon metabolism	10	3.853	0.353038	105.02	18	118.9	96.53	36.27	High	High	High	High	Peak Found	High	Peak Found	Peak Found	1
FALSE	High	Master Protein	Q80VP1	Epsin-1 OS=Mus musculus OX=10090 GN=Epn1 PE=1 SV=3	0	12.25	13	7	16	7	575	60.2	4.81	1.19	7	cell organization and biogenesis;transport;developmental processes;signal transduction;other biological processes	plasma membrane;other membranes;cytosol;nucleus;other cytoplasmic organelle;other cell component	other molecular function	Pf01417	13854	Epn1	mmu:13854; O70446; Q6NX78; Q80VP1	ENSMUSG00000035203	EGFR downregulation; Cargo recognition for clathrin-mediated endocytosis	EGFR1 signaling pathway	4	4.225	0.353529	99.52	33.2	117.1	95.83	44.13	High	n/a	High	Peak Found	Peak Found	High	Peak Found	n/a	1
FALSE	High	Master Protein	Q5EG47	5'-AMP-activated protein kinase catalytic subunit alpha-1 OS=Mus musculus OX=10090 GN=Prkaa1 PE=1 SV=2	0	42.613	26	12	76	10	559	63.9	8.12	20.14	12	cell-cell signaling;cell organization and biogenesis;other metabolic processes;stress response;transport;signal transduction;other biological processes	plasma membrane;other membranes;cytosol;nucleus;other cell component	kinase activity;other molecular function	Pf00069, Pf16579, Pf21147	105787	Prkaa1	mmu:105787; Q5EG47	ENSMUSG00000050697	Macroautophagy; Regulation of TP53 Activity through Phosphorylation; TP53 Regulates Metabolic Genes; Energy dependent regulation of mTOR by LKB1-AMPK	Focal adhesion: PI3K-Akt-mTOR signaling pathway; Insulin signaling; Leptin and adiponectin	7	2.406	0.353529	44.48	70.8	80.3	37.33	32.45	High	Peak Found	High	High	High	High	High	High	1
FALSE	High	Master Protein	Q9CZM2	60S ribosomal protein L15 OS=Mus musculus OX=10090 GN=Rpl15 PE=1 SV=4	0	22.044	24	5	81	5	204	24.1	11.62	30.59	5	protein metabolism;other metabolic processes;other biological processes	cytosol;cytoskeleton;translational apparatus;nucleus;other cell component	nucleic acid binding activity;other molecular function	Pf00827	66480	Rpl15	mmu:66480; Q9CWI5; Q9CZM2	ENSMUSG00000012405	L13a-mediated translational silencing of Ceruloplasmin expression; SRP-dependent cotranslational protein targeting to membrane; Major pathway of rRNA processing in the nucleolus and cytosol; Formation of a pool of free 40S subunits; GTP hydrolysis and joining of the 60S ribosomal subunit; Nonsense Mediated Decay (NMD) independent of the Exon Junction Complex (EJC); Nonsense Mediated Decay (NMD) e…	Cytoplasmic ribosomal proteins	8	1.774	0.353529	77.83	40.5	51.3	44.44	46.58	High	High	High	High	High	High	High	High	1
FALSE	High	Master Protein	Q9DB30	Phosphorylase b kinase gamma catalytic chain, liver/testis isoform OS=Mus musculus OX=10090 GN=Phkg2 PE=2 SV=2	0	26.469	33	12	65	12	406	46.5	6.48	11.66	12	other metabolic processes	cytosol;other cell component	kinase activity;other molecular function	Pf00069	68961	Phkg2	A6H632; mmu:68961; Q9DB30	ENSMUSG00000030815	Glycogen breakdown (glycogenolysis)	Glycogen metabolism	2	2.271	0.354946	67.19	14.2	150.2	64.45	14.61	High	High	High	Peak Found	High	High	High	Medium	1
FALSE	High	Master Protein	Q8BKJ9	NAD-dependent protein deacetylase sirtuin-7 OS=Mus musculus OX=10090 GN=Sirt7 PE=1 SV=2	0	19.416	30	9	32	9	402	45.1	9.58	5.29	9	cell cycle OR cell proliferation;cell organization and biogenesis;protein metabolism;DNA metabolism;RNA metabolism OR transcription;other metabolic processes;stress response;other biological processes	nucleus;other cell component	other molecular function	Pf02146	209011	Sirt7	A2ABY7; mmu:209011; Q6X7B7; Q8BKJ9; Q8QZZ5	ENSMUSG00000025138			0	3.237	0.355573	121.99	51.1	153.4	82.6	31.48	High	High	High	High	High	High	High	Peak Found	1
FALSE	High	Master Protein	I7HJQ9	Phosphatidylinositol-3,5-bisphosphate 3-phosphatase OS=Mus musculus OX=10090 GN=Mtmr1 PE=1 SV=1	0	16.174	14	7	24	6	671	75.5	6.8	4.87	7	other metabolic processes	other cell component	other molecular function	Pf02893, Pf06602		Mtmr1	I7HJQ9	ENSMUSG00000015214			0	3.177	0.355573	113.77	54.9	114.1	105.68	10.78	High	Peak Found	High	High	High	High	High	n/a	1
FALSE	High	Master Protein	O70570	Polymeric immunoglobulin receptor OS=Mus musculus OX=10090 GN=Pigr PE=1 SV=1	0	18.123	13	8	29	8	771	84.9	5.4	3.47	8	transport;signal transduction;other biological processes	non-structural extracellular;plasma membrane;other membranes;other cytoplasmic organelle;other cell component	signal transduction activity or receptor binding;other molecular function	Pf07686	18703	Pigr	mmu:18703; O70570	ENSMUSG00000026417	Neutrophil degranulation		1	3.296	0.360276	74.3	124.7	104.8	61.94	8.51	High	High	High	High	Peak Found	High	High	n/a	1
FALSE	High	Master Protein	Q6ZWX6	Eukaryotic translation initiation factor 2 subunit 1 OS=Mus musculus OX=10090 GN=Eif2s1 PE=1 SV=3	0	123.831	71	24	279	24	315	36.1	5.08	86.93	24	cell organization and biogenesis;protein metabolism;other metabolic processes;stress response;signal transduction;other biological processes	cytosol;translational apparatus;nucleus;other cell component	translation activity;nucleic acid binding activity	Pf00575, Pf07541	13665	Eif2s1	mmu:13665; Q3TIQ0; Q6ZWX6	ENSMUSG00000021116	L13a-mediated translational silencing of Ceruloplasmin expression; GTP hydrolysis and joining of the 60S ribosomal subunit; Recycling of eIF2:GDP; ABC-family proteins mediated transport; Cellular response to mitochondrial stress; Translation initiation complex formation; Formation of the ternary complex, and subsequently, the 43S complex; Ribosomal scanning and start codon recognition; PERK regul…	Translation factors	10	1.704	0.361304	120.87	50.1	72.3	15.57	10.69	High	High	High	High	High	High	High	High	1
FALSE	High	Master Protein	A0A1D5RM85	60S ribosomal protein L18a (Fragment) OS=Mus musculus OX=10090 GN=Rpl18a PE=1 SV=1	0	31.544	26	6	79	6	219	24.6	9.94	38.4	6	protein metabolism;other metabolic processes	cytosol;translational apparatus	other molecular function	Pf01775		Rpl18a	A0A1D5RM85	ENSMUSG00000045128			0	2.03	0.364629	116	45.1	61.3	90.1	112.7	High	Peak Found	High	High	High	High	High	High	1
FALSE	High	Master Protein	Q3U5D9	Aryl hydrocarbon receptor OS=Mus musculus OX=10090 GN=Ahr PE=1 SV=1	0	42.787	23	15	102	14	805	90.3	6.47	21.45	15	signal transduction;other biological processes	cytosol;nucleus	nucleic acid binding activity;other molecular function	Pf00010, Pf00989, Pf08447	11622	Ahr	mmu:11622; Q3U5D9	ENSMUSG00000019256		Adipogenesis genes	1	2.224	0.366884	55.19	64.2	137.6	53.66	30.94	High	High	High	High	High	High	High	High	1
FALSE	High	Master Protein	A0A1B0GSX0	L-lactate dehydrogenase OS=Mus musculus OX=10090 GN=Ldha PE=1 SV=1	0	136.177	53	18	348	17	361	39.7	8.35	157.21	18	other metabolic processes	other cell component	other molecular function	Pf00056, Pf02866	16828	Ldha	A0A1B0GSX0	ENSMUSG00000063229		Glycolysis and gluconeogenesis	1	1.583	0.371324	105.97	34.4	41.7	59.21	80.41	High	High	High	High	High	High	High	High	1
FALSE	High	Master Protein	Q8C7E7	Starch-binding domain-containing protein 1 OS=Mus musculus OX=10090 GN=Stbd1 PE=1 SV=1	0	79.497	54	16	266	16	338	36.1	5.99	115.94	16	cell organization and biogenesis;other metabolic processes;transport	plasma membrane;other membranes;ER/Golgi;other cell component	other molecular function	Pf00686	52331	Stbd1	mmu:52331; Q147T8; Q8C7E7	ENSMUSG00000047963	RHOA GTPase cycle; Neutrophil degranulation; RHOG GTPase cycle; RAC2 GTPase cycle; RAC3 GTPase cycle; RHOD GTPase cycle	Exercise-induced circadian regulation	7	1.581	0.373619	93.25	58.7	119.2	73.44	47.39	High	High	High	High	High	High	High	High	1
FALSE	High	Master Protein	Q8K0E8	Fibrinogen beta chain OS=Mus musculus OX=10090 GN=Fgb PE=1 SV=1	0	59.55	48	17	101	17	481	54.7	7.08	22.2	17	cell adhesion;cell organization and biogenesis;protein metabolism;other metabolic processes;stress response;other biological processes	non-structural extracellular;plasma membrane;other membranes;ER/Golgi;other cell component	signal transduction activity or receptor binding;other molecular function	Pf00147, Pf08702	110135	Fgb	mmu:110135; Q8K0E8; Q91ZP1	ENSMUSG00000033831	Platelet degranulation ; MAP2K and MAPK activation; Integrin cell surface interactions; Common Pathway of Fibrin Clot Formation; GRB2:SOS provides linkage to MAPK signaling for Integrins ; p130Cas linkage to MAPK signaling for integrins; Regulation of TLR by endogenous ligand	Blood clotting cascade; Fibrin complement receptor 3 signaling pathway	10	2.291	0.377629	89.45	41.5	42.3	56.79	75.94	High	Peak Found	High	High	High	High	High	High	1
FALSE	High	Master Protein	Q61033	Lamina-associated polypeptide 2, isoforms alpha/zeta OS=Mus musculus OX=10090 GN=Tmpo PE=1 SV=4	0	62.186	48	23	101	16	693	75.1	8.05	21.14	23	other biological processes	other membranes;nucleus;other cell component	nucleic acid binding activity;other molecular function	Pf03020, Pf08198, Pf11560	21917	Tmpo	B2RUB9; Q61028; Q61033	ENSMUSG00000019961			0	2.175	0.377629	83.3	76.4	111.4	23.28	32.72	High	High	High	Peak Found	High	High	High	High	1
FALSE	High	Master Protein	Q6WKZ7	Nostrin OS=Mus musculus OX=10090 GN=Nostrin PE=1 SV=2	0	64.35	39	18	141	18	506	57.6	9.11	28.91	18	cell organization and biogenesis;transport;signal transduction;other biological processes	plasma membrane;other membranes;cytoskeleton;nucleus;other cell component	nucleic acid binding activity	Pf00611, Pf14604	329416	Nostrin	mmu:329416; Q6WKZ7; Q7TSK5; Q8BWC2	ENSMUSG00000034738	NOSTRIN mediated eNOS trafficking		1	2.006	0.379822	77.85	36.2	107.9	65.4	21.47	High	High	High	High	High	High	High	High	1
FALSE	High	Master Protein	Q6PER3	Microtubule-associated protein RP/EB family member 3 OS=Mus musculus OX=10090 GN=Mapre3 PE=1 SV=1	0	7.141	15	4	23	4	281	31.9	5.54	5.53	4	cell cycle OR cell proliferation;cell organization and biogenesis;other biological processes	cytoskeleton;other cell component	cytoskeletal activity;other molecular function	Pf00307, Pf03271	100732	Mapre3	mmu:100732; Q61167; Q6PER3	ENSMUSG00000029166			0	2.21	0.380583	116.94	12.6	136.6	77.91	13.77	High	Peak Found	High	High	Medium	High	High	Peak Found	1
FALSE	High	Master Protein	Q8K268	ATP-binding cassette sub-family F member 3 OS=Mus musculus OX=10090 GN=Abcf3 PE=1 SV=1	0	43.542	26	16	118	16	709	79.8	6.16	21.49	16	stress response		other molecular function	Pf00005, Pf12848	27406	Abcf3	mmu:27406; Q8K268; Q9JL49	ENSMUSG00000003234			0	2.398	0.380602	65.1	27.1	152	68.62	26.57	High	High	High	High	High	High	High	High	1
FALSE	High	Master Protein	Q99L04	Dehydrogenase/reductase SDR family member 1 OS=Mus musculus OX=10090 GN=Dhrs1 PE=1 SV=1	0	104.739	75	20	260	20	313	34	8.35	106.51	20		ER/Golgi	other molecular function	Pf00106	52585	Dhrs1	mmu:52585; Q3THW0; Q99L04; Q9D148	ENSMUSG00000002332			0	1.572	0.383512	82.44	83.6	79	31.06	22.07	High	High	High	High	High	High	High	High	1
FALSE	High	Master Protein	Q9CQP0	39S ribosomal protein L33, mitochondrial OS=Mus musculus OX=10090 GN=Mrpl33 PE=1 SV=1	0	14.021	51	3	33	3	65	7.4	10.89	8.27	3	protein metabolism;other metabolic processes	other membranes;cytosol;mitochondrion;translational apparatus	other molecular function	Pf00471	66845	Mrpl33	mmu:66845; Q9CQP0; Q9D860	ENSMUSG00000106918	Mitochondrial translation elongation; Mitochondrial translation termination		2	2.203	0.385979	71.88	51.3	81.5	64.8	123.32	High	Peak Found	Peak Found	Peak Found	High	High	High	High	1
FALSE	High	Master Protein	A0A286YCV9	Kinesin family member 13B OS=Mus musculus OX=10090 GN=Kif13b PE=1 SV=1	0	214.939	41	62	355	60	1847	204.8	5.8	87.34	62	transport;other biological processes	cytosol;cytoskeleton;other cell component	cytoskeletal activity;other molecular function	Pf00225, Pf00498, Pf01302, Pf12423, Pf12473, Pf16183	16554	Kif13b	A0A286YCV9	ENSMUSG00000060012	COPI-dependent Golgi-to-ER retrograde traffic; Kinesins		2	1.569	0.386469	78.65	34.5	146.7	99.13	47.24	High	High	High	High	High	High	High	High	1
FALSE	High	Master Protein	A0A0R4J083	Long-chain specific acyl-CoA dehydrogenase, mitochondrial OS=Mus musculus OX=10090 GN=Acadl PE=1 SV=1	0	51.285	32	13	63	13	430	47.9	8.15	10.45	13	other metabolic processes	other membranes;mitochondrion	other molecular function	Pf00441, Pf02770, Pf02771	11363	Acadl	A0A0R4J083; mmu:11363	ENSMUSG00000026003		Fatty acid beta-oxidation; PPAR signaling pathway; Mitochondrial long chain fatty acid beta-oxidation	3	2.106	0.39206	76.98	87.2	100.5	71.98	51.01	High	High	High	Medium	Peak Found	High	High	Peak Found	1
FALSE	High	Master Protein	Q99LB7	Sarcosine dehydrogenase, mitochondrial OS=Mus musculus OX=10090 GN=Sardh PE=1 SV=1	0	183.015	51	35	399	35	919	101.6	6.74	117.42	35	other metabolic processes	mitochondrion;other cell component	other molecular function	Pf01266, Pf01571, Pf08669, Pf16350	192166	Sardh	mmu:192166; Q99LB7	ENSMUSG00000009614	Choline catabolism	One-carbon metabolism and related pathways	2	1.563	0.393088	84.99	79	74.9	24.5	45.86	High	High	High	High	High	High	High	High	1
FALSE	High	Master Protein	Q9DBC0	Protein adenylyltransferase SelO, mitochondrial OS=Mus musculus OX=10090 GN=Selenoo PE=1 SV=4	0	37.955	32	14	65	12	667	74.2	5.83	11.44	14		mitochondrion;other cell component	other molecular function	Pf02696	223776	Selenoo	E9QPP4; mmu:223776; Q80ZK3; Q9DBC0	ENSMUSG00000035757		Selenium metabolism / selenoproteins	1	2.483	0.405177	88.19	52.3	60.9	57.93	36.08	High	Medium	High	High	High	High	High	High	1
FALSE	High	Master Protein	B1B1A8	Myosin light chain kinase, smooth muscle OS=Mus musculus OX=10090 GN=Mylk PE=1 SV=1	0	25.048	11	18	46	17	1950	213.5	6.25	8.23	18	cell organization and biogenesis;other metabolic processes;stress response;developmental processes;other biological processes	plasma membrane;other membranes;cytoskeleton;other cell component	kinase activity;other molecular function	Pf00041, Pf00069, Pf07679, Pf16620	107589	Mylk	B1B1A8	ENSMUSG00000022836		MicroRNAs in cardiomyocyte hypertrophy; Regulation of actin cytoskeleton; Comprehensive IL-17A signaling; Focal adhesion	4	2.629	0.406636	8.48	11.1	205.5		20.44	High	High	High	High	High	High	High	High	1
FALSE	High	Master Protein	Q8BGI4	Protein FAM13A OS=Mus musculus OX=10090 GN=Fam13a PE=1 SV=1	0	12.058	10	5	26	5	693	79.4	5.35	4.66	5					58909	Fam13a	mmu:58909; Q8BGI4; Q8BZ91	ENSMUSG00000037709	RHOA GTPase cycle; RAC1 GTPase cycle	Lung fibrosis	3	3.407	0.408853	82.53	54.4	85.7	48.53		High	Peak Found	High	High	Peak Found	High	n/a	n/a	1
FALSE	High	Master Protein	Q7TT28	RNA exonuclease 1 homolog OS=Mus musculus OX=10090 GN=Rexo1 PE=1 SV=1	0	13.583	8	7	24	7	1213	130.7	8.97	2.53	7		nucleus	nucleic acid binding activity;other molecular function	Pf15870	66932	Rexo1	mmu:66932; Q3UMP1; Q69ZR0; Q6NSQ6; Q6PI95; Q7TT28; Q9DA29	ENSMUSG00000047417			0	3.45	0.412366	84.01	79.5	118.8	60.29	105.49	High	Medium	High	Peak Found	High	Peak Found	High	n/a	1
FALSE	High	Master Protein	E9Q8I7	Nuclear transcription factor, X-box-binding-like 1 OS=Mus musculus OX=10090 GN=Nfxl1 PE=1 SV=1	0	99.733	42	30	179	29	918	101.4	8.4	32.59	30	other biological processes	other membranes;nucleus	nucleic acid binding activity;other molecular function	Pf01422	100978	Nfxl1	E9Q8I7	ENSMUSG00000072889			0	1.691	0.413938	74.01	99	85.3	48.82	26.44	High	High	High	High	High	High	High	High	1
FALSE	High	Master Protein	G3X928	SEC23-interacting protein OS=Mus musculus OX=10090 GN=Sec23ip PE=1 SV=1	0	33.363	18	14	64	14	998	110.7	5.72	10.44	14		ER/Golgi	other molecular function	Pf00536, Pf02825, Pf02862	207352	Sec23ip	G3X928; mmu:207352	ENSMUSG00000055319			0	2.436	0.415684	9.61	25.3	138.2		32.8	High	High	High	High	High	High	High	High	1
FALSE	High	Master Protein	A2ADA5	tRNA pseudouridine synthase-like 1 OS=Mus musculus OX=10090 GN=Pusl1 PE=1 SV=1	0	9.249	14	3	23	3	291	32	10.04	2.5	3	RNA metabolism OR transcription;other metabolic processes	mitochondrion;other cell component	nucleic acid binding activity;other molecular function	Pf01416	433813	Pusl1	A2ADA5; mmu:433813; Q3TVB3; Q3UAA3	ENSMUSG00000051557			0	2.963	0.41764	78.51	36.1	144.5	79.15	20.92	Peak Found	Peak Found	High	High	High	High	High	Peak Found	1
FALSE	High	Master Protein	P13516	Acyl-CoA desaturase 1 OS=Mus musculus OX=10090 GN=Scd1 PE=1 SV=2	0	21.429	18	4	28	4	355	41	9.07	8.01	4	other metabolic processes;stress response;other biological processes	other membranes;ER/Golgi;nucleus	other molecular function	Pf00487	20249	Scd1	mmu:20249; P13516; Q922I6	ENSMUSG00000037071		PPAR signaling pathway; Fatty acid biosynthesis; Cholesterol metabolism with Bloch and Kandutsch-Russell pathways; Adipogenesis genes; Elongation of (very) long chain fatty acids	5	3.087	0.418464	92.86	39	77.1	75.87	48.6	High	High	Peak Found	Peak Found	High	Peak Found	Peak Found	n/a	1
FALSE	High	Master Protein	Q9CYR6	Phosphoacetylglucosamine mutase OS=Mus musculus OX=10090 GN=Pgm3 PE=1 SV=1	0	16.253	8	4	9	4	542	59.4	6.2	2.26	4	protein metabolism;other metabolic processes;other biological processes		other molecular function	Pf00408, Pf02878, Pf21404, Pf21405	109785	Pgm3	B2RS40; mmu:109785; Q543F9; Q9CYR6	ENSMUSG00000056131	Synthesis of UDP-N-acetyl-glucosamine	Glucuronidation	2	3.99	0.419679	12.94	13	72.3		44.95	High	n/a	n/a	Peak Found	Peak Found	Peak Found	Peak Found	Peak Found	1
FALSE	High	Master Protein	Q99J99	3-mercaptopyruvate sulfurtransferase OS=Mus musculus OX=10090 GN=Mpst PE=1 SV=4	0	14.318	27	6	40	6	297	33.1	6.47	6.32	6	other metabolic processes;developmental processes	other cell component	other molecular function	Pf00581	246221	Mpst	mmu:246221; Q3UW66; Q505N7; Q99J99	ENSMUSG00000071711	Degradation of cysteine and homocysteine		1	3.446	0.4228	61.66	19.2	73.3	62.95	106.31	High	High	High	High	High	High	High	High	1
FALSE	High	Master Protein	Q8R035	Peptidyl-tRNA hydrolase ICT1, mitochondrial OS=Mus musculus OX=10090 GN=Mrpl58 PE=1 SV=1	0	14.15	31	6	27	6	206	23.5	10.18	4.71	6	cell organization and biogenesis;protein metabolism;other metabolic processes	plasma membrane;other membranes;mitochondrion;translational apparatus;nucleus	nucleic acid binding activity;other molecular function	Pf00472	68572	Mrpl58	A2A6T2; A2A6T3; mmu:68572; Q3TUL0; Q8R035; Q9CTK1; Q9D1R3	ENSMUSG00000018858	Mitochondrial translation elongation; Mitochondrial translation termination		2	2.247	0.426369	29.37	46.5	137.8		35.92	High	n/a	High	n/a	High	High	High	Peak Found	1
FALSE	High	Master Protein	P11725	Ornithine transcarbamylase, mitochondrial OS=Mus musculus OX=10090 GN=Otc PE=1 SV=1	0	83.327	43	15	255	15	354	39.7	8.73	90.65	15	other metabolic processes;developmental processes;other biological processes	mitochondrion	other molecular function	Pf00185, Pf02729	18416	Otc	mmu:18416; P11725	ENSMUSG00000031173	Urea cycle; Mitochondrial protein import		2	1.534	0.426369	72.3	66.2	76.2	27.44	19.24	High	High	High	High	High	High	High	High	1
FALSE	High	Master Protein	Q91Y97	Fructose-bisphosphate aldolase B OS=Mus musculus OX=10090 GN=Aldob PE=1 SV=3	0	82.038	48	15	174	14	364	39.5	8.27	51.53	15	cell organization and biogenesis;other metabolic processes;other biological processes	other membranes;cytosol;cytoskeleton;ER/Golgi;other cell component	cytoskeletal activity;other molecular function	Pf00274	230163	Aldob	mmu:230163; Q8K034; Q91W73; Q91Y97	ENSMUSG00000028307	Gluconeogenesis; Glycolysis; Fructose catabolism	Polyol pathway; Glycolysis and gluconeogenesis	5	1.533	0.427339	97.55	73.5	54.3	10.88	28.63	High	High	High	High	High	High	High	High	1
FALSE	High	Master Protein	A3KGU9	Spectrin alpha chain, non-erythrocytic 1 OS=Mus musculus OX=10090 GN=Sptan1 PE=1 SV=2	0	80.744	18	38	124	38	2498	287.4	5.35	13.72	38	cell organization and biogenesis	cytoskeleton;other cell component	other molecular function	Pf00018, Pf00435, Pf08726, Pf13499	20740	Sptan1	A3KGU9	ENSMUSG00000057738		FAS pathway and stress induction of HSP regulation	1	2.276	0.42908	107.05	47.9	62.6	74.58	63.92	High	High	High	High	High	High	High	High	1
FALSE	High	Master Protein	Q8CAQ8-2	Isoform 2 of MICOS complex subunit Mic60 OS=Mus musculus OX=10090 GN=Immt	0	159.162	58	37	338	32	746	82.9	6.61	91.44	37						Immt	Q8CAQ8-2				0	1.529	0.431514	83.07	84.2	83.3	48.35	6.58	High	High	High	High	High	High	High	High	1
FALSE	High	Master Protein	O08759	Ubiquitin-protein ligase E3A OS=Mus musculus OX=10090 GN=Ube3a PE=1 SV=2	0	14.549	12	9	24	9	870	99.8	5.08	3.16	9	protein metabolism;other metabolic processes;stress response;transport;developmental processes;signal transduction;other biological processes	cytosol;nucleus;other cell component	other molecular function	Pf00632, Pf16558	22215	Ube3a	E9QKT1; mmu:22215; O08759; P97482; Q8CE29	ENSMUSG00000025326	Antigen processing: Ubiquitination & Proteasome degradation	Tryptophan metabolism	2	3.878	0.432709	0	78.9	109.3	109.41		Medium	Peak Found	High	Peak Found	n/a	n/a	High	High	1
FALSE	High	Master Protein	A0A0R4J1H2	Glycerate kinase OS=Mus musculus OX=10090 GN=Glyctk PE=1 SV=1	0	74.774	35	14	241	14	523	55.3	6.67	77.86	14		cytosol;ER/Golgi	kinase activity	Pf05161, Pf13660	235582	Glyctk	A0A0R4J1H2; mmu:235582	ENSMUSG00000020258			0	1.525	0.436523	68.59	62.3	99.1	10.67	19.6	High	High	High	High	High	High	High	High	1
FALSE	High	Master Protein	Q8R574	Phosphoribosyl pyrophosphate synthase-associated protein 2 OS=Mus musculus OX=10090 GN=Prpsap2 PE=1 SV=1	0	10.24	17	6	25	5	369	40.9	7.17	3.88	6	other metabolic processes;developmental processes	other cell component	other molecular function	Pf13793, Pf14572	212627	Prpsap2	mmu:212627; Q8R574	ENSMUSG00000020528			0	3.807	0.43739	0	35.8	136.4			High	Peak Found	High	n/a	n/a	n/a	High	Medium	1
FALSE	High	Master Protein	Q9JJG0-3	Isoform 3 of Transforming acidic coiled-coil-containing protein 2 OS=Mus musculus OX=10090 GN=Tacc2	0	85.653	27	23	129	21	947	103.2	4.93	27.89	23						Tacc2	Q9JJG0-3				0	1.663	0.437497	113.79	137.6	103.7	54.14	34.82	High	High	High	High	High	High	High	High	1
FALSE	High	Master Protein	P00186	Cytochrome P450 1A2 OS=Mus musculus OX=10090 GN=Cyp1a2 PE=1 SV=1	0	240.937	71	30	1035	30	513	58.1	8.76	427.58	30	other metabolic processes;developmental processes;other biological processes	other membranes;ER/Golgi;other cell component	other molecular function	Pf00067	13077	Cyp1a2	mmu:13077; P00186; Q9QWJ4	ENSMUSG00000032310	Synthesis of (16-20)-hydroxyeicosatetraenoic acids (HETE); Aflatoxin activation and detoxification; Methylation; Biosynthesis of maresin-like SPMs; Synthesis of epoxy (EET) and dihydroxyeicosatrienoic acids (DHET); Biosynthesis of protectins; Aromatic amines can be N-hydroxylated or N-dealkylated by CYP1A2	Metapathway biotransformation; Aflatoxin B1 metabolism; Estrogen metabolism; Oxidation by cytochrome P450; Fatty acid omega-oxidation; Nuclear receptors in lipid metabolism and toxicity; Tryptophan metabolism	14	1.523	0.437497	97.91	47	72.8	56.5	53.07	High	High	High	High	High	High	High	High	1
FALSE	High	Master Protein	G3X9L9	Myomegalin OS=Mus musculus OX=10090 GN=Pde4dip PE=1 SV=1	0	325.285	42	89	507	58	2463	277.3	5.53	103.24	89		cytoskeleton;other cell component		Pf07989	83679	Pde4dip	G3X9L9	ENSMUSG00000038170			0	1.52	0.44095	99.38	33.5	93.9	87.24	59.83	High	High	High	High	High	High	High	High	1
FALSE	High	Master Protein	Q3TUQ5	Pinin OS=Mus musculus OX=10090 GN=Pnn PE=1 SV=1	0	42.44	27	16	57	16	726	82.5	7.01	9.52	16	RNA metabolism OR transcription;other metabolic processes	nucleus;other cell component	nucleic acid binding activity	Pf04696, Pf04697	18949	Pnn	mmu:18949; Q3TUQ5	ENSMUSG00000020994			0	2.567	0.443948	52.7	81.2	40.8	50.88	83.77	High	Peak Found	High	High	High	High	High	n/a	1
FALSE	High	Master Protein	Q61578	NADPH:adrenodoxin oxidoreductase, mitochondrial OS=Mus musculus OX=10090 GN=Fdxr PE=1 SV=1	0	14.205	24	9	28	9	494	54.2	8.66	2.64	9	other metabolic processes		other molecular function	Pf07992	14149	Fdxr	mmu:14149; Q61578	ENSMUSG00000018861	Endogenous sterols; Pregnenolone biosynthesis; Electron transport from NADPH to Ferredoxin		3	1.579	0.443948	106.29	74.5	8	114.84	70.74	High	High	High	Peak Found	High	High	High	Medium	1
FALSE	High	Master Protein	Q6PAM1	Alpha-taxilin OS=Mus musculus OX=10090 GN=Txlna PE=1 SV=1	0	140.058	49	25	364	25	554	62.3	6.74	124.05	25	transport;other biological processes	other cell component	other molecular function	Pf09728	109658	Txlna	mmu:109658; Q6P1E5; Q6PAM1	ENSMUSG00000053841	Other interleukin signaling		1	1.517	0.443948	102.78	92.3	71.8	27.93	19.68	High	High	High	High	High	High	High	High	1
FALSE	High	Master Protein	Q9CXW4	60S ribosomal protein L11 OS=Mus musculus OX=10090 GN=Rpl11 PE=1 SV=4	0	75.925	64	14	464	14	178	20.2	9.6	188.83	14	cell organization and biogenesis;protein metabolism;RNA metabolism OR transcription;other metabolic processes;other biological processes	cytosol;translational apparatus;nucleus;other cell component	signal transduction activity or receptor binding;enzyme regulator activity;nucleic acid binding activity;other molecular function	Pf00281, Pf00673	67025	Rpl11	mmu:67025; Q3TPE3; Q6ZWY0; Q9CXW4	ENSMUSG00000059291	L13a-mediated translational silencing of Ceruloplasmin expression; SRP-dependent cotranslational protein targeting to membrane; Major pathway of rRNA processing in the nucleolus and cytosol; Formation of a pool of free 40S subunits; GTP hydrolysis and joining of the 60S ribosomal subunit; Nonsense Mediated Decay (NMD) independent of the Exon Junction Complex (EJC); Nonsense Mediated Decay (NMD) e…	Cytoplasmic ribosomal proteins; mRNA processing	9	1.516	0.443948	141.49	63.4	160.2	54.72	3.76	High	High	High	High	High	High	High	High	1
FALSE	High	Master Protein	Q9WUR9	Adenylate kinase 4, mitochondrial OS=Mus musculus OX=10090 GN=Ak4 PE=1 SV=1	0	24.088	30	6	29	6	223	25	7.53	5.25	6	other metabolic processes;stress response;other biological processes	mitochondrion;other cell component	kinase activity;other molecular function	Pf00406, Pf05191	11639	Ak4	mmu:11639; Q9R1X7; Q9WUR9	ENSMUSG00000028527	Interconversion of nucleotide di- and triphosphates	Purine metabolism	2	2.838	0.448815	114.51	34.1	91.3	89.42	51.28	n/a	Peak Found	High	Peak Found	Peak Found	High	Medium	Peak Found	1
FALSE	High	Master Protein	Q9DCY0	Glycine N-acyltransferase-like protein Keg1 OS=Mus musculus OX=10090 GN=Keg1 PE=1 SV=1	0	64.202	47	11	134	11	295	33.7	8.43	50.16	11		cytoskeleton;mitochondrion	other molecular function	Pf06021, Pf08444	64697	Keg1	mmu:64697; Q9DCY0	ENSMUSG00000024694			0	1.634	0.448815	90.12	34.3	67.4	85.46	43.95	High	High	High	High	High	High	High	High	1
FALSE	High	Master Protein	Q80T69	Lysine-specific demethylase 9 OS=Mus musculus OX=10090 GN=Rsbn1 PE=1 SV=3	0	23	16	10	42	9	795	89.2	8.65	6.52	10	cell organization and biogenesis	nucleus	other molecular function		229675	Rsbn1	B0V3N6; B9EI66; mmu:229675; Q3UUB5; Q4VC18; Q7TNJ3; Q80T69; Q8C2Z3	ENSMUSG00000044098			0	1.649	0.45017	35.66	15.2	503.5	28.2	140.66	High	High	High	High	High	High	High	Medium	1
FALSE	High	Master Protein	Q9EQH3	Vacuolar protein sorting-associated protein 35 OS=Mus musculus OX=10090 GN=Vps35 PE=1 SV=1	0	80.717	36	25	116	25	796	91.7	5.44	20.19	25	cell organization and biogenesis;protein metabolism;other metabolic processes;transport;other biological processes	other membranes;cytosol;mitochondrion;other cytoplasmic organelle;other cell component	signal transduction activity or receptor binding	Pf03635	65114	Vps35	mmu:65114; Q61123; Q9EQH3	ENSMUSG00000031696	WNT ligand biogenesis and trafficking		1	2.154	0.451199	113.78	28.2	35.8	21.45	56.18	High	High	High	High	Peak Found	Medium	High	High	1
FALSE	High	Master Protein	Q505D7	Optic atrophy 3 protein homolog OS=Mus musculus OX=10090 GN=Opa3 PE=1 SV=1	0	8.084	16	3	19	3	179	20.1	8.34	7.34	3	developmental processes;other biological processes	mitochondrion		Pf07047	403187	Opa3	mmu:403187; Q505D7; Q8C6Z9	ENSMUSG00000052214			0	2.185	0.452639	44.72	48.6	171.4	62.35	20.26	Medium	Medium	High	n/a	High	High	High	High	1
FALSE	High	Master Protein	Q8BGV0	Probable asparagine--tRNA ligase, mitochondrial OS=Mus musculus OX=10090 GN=Nars2 PE=1 SV=1	0	14.366	16	7	22	7	477	53.9	7.36	3.71	7	protein metabolism;RNA metabolism OR transcription;other metabolic processes	cytosol;mitochondrion;nucleus	nucleic acid binding activity;other molecular function	Pf00152, Pf01336	244141	Nars2	mmu:244141; Q8BGV0	ENSMUSG00000018995			0	3.237	0.453604	14.13	33.4	111.1	6.42	22.01	High	High	High	High	Peak Found	Peak Found	Peak Found	n/a	1
FALSE	High	Master Protein	P47963	60S ribosomal protein L13 OS=Mus musculus OX=10090 GN=Rpl13 PE=1 SV=3	0	54.021	32	7	334	7	211	24.3	11.55	146.91	7	protein metabolism;other metabolic processes;developmental processes	cytosol;ER/Golgi;translational apparatus;nucleus;other cell component	nucleic acid binding activity;other molecular function	Pf01294	270106	Rpl13	mmu:270106; P47963; Q9CRZ9; Q9DCH1	ENSMUSG00000000740	L13a-mediated translational silencing of Ceruloplasmin expression; SRP-dependent cotranslational protein targeting to membrane; Major pathway of rRNA processing in the nucleolus and cytosol; Formation of a pool of free 40S subunits; GTP hydrolysis and joining of the 60S ribosomal subunit; Nonsense Mediated Decay (NMD) independent of the Exon Junction Complex (EJC); Nonsense Mediated Decay (NMD) e…	Cytoplasmic ribosomal proteins	8	1.507	0.457012	84.31	76.1	80.8	31.71	58.79	High	High	High	High	High	High	High	High	1
FALSE	High	Master Protein	Q8BL97	Serine/arginine-rich splicing factor 7 OS=Mus musculus OX=10090 GN=Srsf7 PE=1 SV=1	0	12.517	14	4	51	3	267	30.8	11.9	9.68	4	RNA metabolism OR transcription;other metabolic processes;transport;other biological processes	nucleus;other cell component	nucleic acid binding activity;other molecular function	Pf00076	225027	Srsf7	mmu:225027; Q8BL97; Q8BMC6; Q8BUR2; Q8R2N4; Q8R3E9; Q91YS1	ENSMUSG00000024097	Transport of Mature mRNA derived from an Intron-Containing Transcript; mRNA Splicing - Major Pathway; mRNA 3'-end processing; RNA Polymerase II Transcription Termination; mRNA Splicing - Minor Pathway	mRNA processing	7	3.067	0.457615	82.72	25.6	78.6	81.3	20.25	High	High	High	High	High	High	High	High	1
FALSE	High	Master Protein	A0A0A6YVV8	Muscleblind-like protein 1 OS=Mus musculus OX=10090 GN=Mbnl1 PE=1 SV=1	0	7.618	7	3	5	3	387	41.7	8.9	1.22	3	RNA metabolism OR transcription;other metabolic processes;other biological processes	cytosol;nucleus;other cell component	nucleic acid binding activity;other molecular function	Pf00642, Pf14608		Mbnl1	A0A0A6YVV8	ENSMUSG00000027763			0	2.906	0.462442	29.62	49.4	46.8	55.64	114.3	Peak Found	Peak Found	Peak Found	Peak Found	Peak Found	High	Peak Found	High	1
FALSE	High	Master Protein	Q80X90	Filamin-B OS=Mus musculus OX=10090 GN=Flnb PE=1 SV=3	0	261.485	46	87	522	78	2602	277.7	5.71	105.07	87	cell organization and biogenesis;stress response;other biological processes	plasma membrane;other membranes;cytosol;cytoskeleton;other cell component	cytoskeletal activity;other molecular function	Pf00307, Pf00630	286940	Flnb	E9QNV9; mmu:286940; Q80X90; Q8VHX4; Q8VHX7; Q99KY3	ENSMUSG00000025278	ISG15 antiviral mechanism		1	1.501	0.462442	88.58	84.8	70.3	36.53	26.18	High	High	High	High	High	High	High	High	1
FALSE	High	Master Protein	P34914	Bifunctional epoxide hydrolase 2 OS=Mus musculus OX=10090 GN=Ephx2 PE=1 SV=2	0	143.608	62	26	407	26	554	62.5	6.19	124.1	26	other metabolic processes;stress response;other biological processes	cytosol;other cytoplasmic organelle	other molecular function	Pf00561, Pf00702	13850	Ephx2	mmu:13850; P34914; Q8CGV0	ENSMUSG00000022040	Peroxisomal protein import; Synthesis of epoxy (EET) and dihydroxyeicosatrienoic acids (DHET); Biosynthesis of maresins	Arachidonate epoxygenase / epoxide hydrolase; Metapathway biotransformation; Eicosanoid metabolism via cytochrome P450 monooxygenases	6	1.5	0.464081	84.09	74.4	103.7	31.29	29.29	High	High	High	High	High	High	High	High	1
FALSE	High	Master Protein	A0A1D5RMH7	PH and SEC7 domain-containing protein 3 OS=Mus musculus OX=10090 GN=Psd3 PE=1 SV=1	0	71.365	23	23	98	23	1289	141.9	6.68	15.99	23	other biological processes	plasma membrane;other membranes	enzyme regulator activity	Pf01369, Pf15410		Psd3	A0A1D5RMH7	ENSMUSG00000030465			0	2.11	0.464127	27.24	16.8	93.4	77.68	12.16	High	High	High	High	High	High	High	Peak Found	1
FALSE	High	Master Protein	Q8VE10	N-alpha-acetyltransferase 40 OS=Mus musculus OX=10090 GN=Naa40 PE=1 SV=1	0	11.028	19	4	15	4	237	27.2	7.36	1.91	4	cell organization and biogenesis;other metabolic processes	cytosol;cytoskeleton;nucleus	other molecular function	Pf00583	70999	Naa40	mmu:70999; Q3V3R7; Q6PE89; Q8VE10; Q9D4I5	ENSMUSG00000024764		Metapathway biotransformation	1	2.012	0.464127	23.96	94	204.8		61.66	High	High	Peak Found	Peak Found	High	Peak Found	Peak Found	High	1
FALSE	High	Master Protein	Q9D8V0	Minor histocompatibility antigen H13 OS=Mus musculus OX=10090 GN=Hm13 PE=1 SV=1	0	13.453	13	4	63	4	378	41.7	6.04	12.16	4	protein metabolism;other metabolic processes;stress response;transport;developmental processes	plasma membrane;other membranes;ER/Golgi;other cell component	other molecular function	Pf04258	14950	Hm13	A3KGS1; mmu:14950; O19444; Q15K37; Q3TXP0; Q542R3; Q811Z6; Q8HWA9; Q8HWB5; Q9CQA4; Q9CSK9; Q9D8V0	ENSMUSG00000019188	Regulation of HMOX1 expression and activity		1	2.019	0.465819	124.59	69.2	75	75.41	82.48	High	Medium	High	High	High	High	High	High	1
FALSE	High	Master Protein	Q8C2E7	WASH complex subunit 5 OS=Mus musculus OX=10090 GN=Washc5 PE=1 SV=2	0	31.412	15	15	47	15	1159	134	7.12	6.42	15	cell cycle OR cell proliferation;cell organization and biogenesis;transport;other biological processes	other membranes;cytosol;ER/Golgi;nucleus;other cytoplasmic organelle;other cell component	other molecular function	Pf10266	223593	Washc5	mmu:223593; Q8BGY1; Q8C2E7; Q8K2J2	ENSMUSG00000022350			0	2.44	0.466396	99.76	38.6	77.7	65.13	72.45	High	High	High	High	Peak Found	High	Peak Found	Peak Found	1
FALSE	High	Master Protein	P46978	Dolichyl-diphosphooligosaccharide--protein glycosyltransferase subunit STT3A OS=Mus musculus OX=10090 GN=Stt3a PE=1 SV=1	0	76.66	25	19	241	18	705	80.5	8.1	91.31	19	protein metabolism;other metabolic processes	other membranes;ER/Golgi	other molecular function	Pf02516, Pf21436	16430	Stt3a	mmu:16430; P46978	ENSMUSG00000032116			0	1.522	0.466612	71	95.5	108.6	20.23	23.25	High	High	High	High	High	High	High	High	1
FALSE	High	Master Protein	P70372	ELAV-like protein 1 OS=Mus musculus OX=10090 GN=Elavl1 PE=1 SV=2	0	16.175	18	5	26	5	326	36.1	9.04	4.7	5	cell organization and biogenesis;transport;other biological processes	cytosol;ER/Golgi;nucleus;other cell component	nucleic acid binding activity;other molecular function	Pf00076	15568	Elavl1	mmu:15568; P70372; Q60745; Q78QY3	ENSMUSG00000040028	HuR (ELAVL1) binds and stabilizes mRNA	Focal adhesion: PI3K-Akt-mTOR signaling pathway; mRNA processing	3	2.533	0.468421	81.67	23.8	80	108.7	22.25	High	High	High	Peak Found	Peak Found	Peak Found	High	n/a	1
FALSE	High	Master Protein	B1AZI6	THO complex subunit 2 OS=Mus musculus OX=10090 GN=Thoc2 PE=1 SV=1	0	37.669	13	17	53	16	1594	182.7	8.44	8.36	17	RNA metabolism OR transcription;other metabolic processes;transport;developmental processes;other biological processes	nucleus	nucleic acid binding activity	Pf11262, Pf11732, Pf16134	331401	Thoc2	B1AZI6; mmu:331401	ENSMUSG00000037475	Transport of Mature mRNA derived from an Intron-Containing Transcript; mRNA 3'-end processing; RNA Polymerase II Transcription Termination		3	2.486	0.468725	84.82	19.9	84.6	117.44	86.38	High	High	High	High	Peak Found	High	High	n/a	1
FALSE	High	Master Protein	Q8K010	5-oxoprolinase OS=Mus musculus OX=10090 GN=Oplah PE=1 SV=1	0	191.002	46	48	397	47	1288	137.5	6.28	89.11	48	other metabolic processes		other molecular function	Pf01968, Pf02538, Pf05378, Pf19278	75475	Oplah	mmu:75475; Q8K010; Q8R3K2	ENSMUSG00000022562	Glutathione synthesis and recycling	Glutathione metabolism; Oxidative stress and redox pathway; Glutathione and one-carbon metabolism	4	1.491	0.473544	90.33	56.2	109.7	30.99	41.85	High	High	High	High	High	High	High	High	1
FALSE	High	Master Protein	Q9Z1J3	Cysteine desulfurase, mitochondrial OS=Mus musculus OX=10090 GN=Nfs1 PE=1 SV=3	0	68.718	57	19	161	19	459	50.5	8.16	47.54	19	cell organization and biogenesis;protein metabolism;other metabolic processes	cytosol;cytoskeleton;mitochondrion;nucleus	other molecular function	Pf00266	18041	Nfs1	mmu:18041; Q8C6I5; Q9Z1J3	ENSMUSG00000027618	Molybdenum cofactor biosynthesis; Mitochondrial iron-sulfur cluster biogenesis		2	1.519	0.474199	74.53	63.5	95.3	22.09	22.82	High	High	High	High	High	High	High	High	1
FALSE	High	Master Protein	P51660	Peroxisomal multifunctional enzyme type 2 OS=Mus musculus OX=10090 GN=Hsd17b4 PE=1 SV=3	0	98.638	44	23	198	23	735	79.4	8.57	49.48	23	other metabolic processes;developmental processes	other cytoplasmic organelle	other molecular function	Pf00106, Pf01575, Pf02036	15488	Hsd17b4	mmu:15488; P51660; Q9DBM3	ENSMUSG00000024507	Peroxisomal protein import; Synthesis of bile acids and bile salts via 7alpha-hydroxycholesterol; Beta-oxidation of pristanoyl-CoA; alpha-linolenic acid (ALA) metabolism; Beta-oxidation of very long chain fatty acids	Steroid biosynthesis	6	1.49	0.474748	95.89	99.1	128.2	33.55	11.83	High	High	High	High	High	High	High	High	1
FALSE	High	Master Protein	Q8K183	Pyridoxal kinase OS=Mus musculus OX=10090 GN=Pdxk PE=1 SV=1	0	13.832	26	6	23	6	312	35	6.29	1.92	6	other metabolic processes;other biological processes	cytosol;nucleus	kinase activity;other molecular function	Pf08543	216134	Pdxk	mmu:216134; Q3TM83; Q8BJQ5; Q8K183	ENSMUSG00000032788	Neutrophil degranulation; Vitamin B6 activation to pyridoxal phosphate		2	3.165	0.474911	48.12	21.4	67.6	53.69	64.53	High	Peak Found	High	Peak Found	High	High	Peak Found	High	1
FALSE	High	Master Protein	E9Q414	Apolipoprotein B-100 OS=Mus musculus OX=10090 GN=Apob PE=1 SV=1	0	82.741	12	49	149	49	4505	509.1	6.81	16.25	49	cell organization and biogenesis;protein metabolism;other metabolic processes;transport;developmental processes;other biological processes	non-structural extracellular;cytosol;ER/Golgi;other cell component	signal transduction activity or receptor binding;transporter activity;other molecular function	Pf01347, Pf06448, Pf09172, Pf12491	238055	Apob	E9Q414; mmu:238055; Q3UH74; Q497D8; Q61314; Q61318; Q8CGG8	ENSMUSG00000020609	Cell surface interactions at the vascular wall; Cargo recognition for clathrin-mediated endocytosis; Retinoid metabolism and transport; Regulation of Insulin-like Growth Factor (IGF) transport and uptake by Insulin-like Growth Factor Binding Proteins (IGFBPs); Post-translational protein phosphorylation; Heme signaling; Regulation of TLR by endogenous ligand; Scavenging by Class B Receptors; Scave…		18	1.901	0.476939	72.69	102.5	48.6	40.71	28.23	High	Medium	High	High	High	High	High	High	1
[truncated: 1,789 more rows]
