# Supplementary material for: Rab30 facilitates lipid homeostasis during fasting
Source: Nat Commun. 2024 May 25;15:4469. doi: 10.1038/s41467-024-48959-x (PMC11127972; doi:10.1038/s41467-024-48959-x)
Supplement: Supplementary file 6 — Supplementary Data 3 [file 41467_2024_48959_MOESM6_ESM.xlsx]

## Sheet: Sheet1
Supplementary Data 3. Total list of proteins identified across all replicates of TurboID-Rab30 and TurboID-Cpt1a streptavidin pulldowns prior to normalizing and filtering
Checked	Protein FDR Confidence: Combined	Master	Accession	Description	Abundance Ratio: (Rab30_Fast) / (Cpt1a_Fast)	Abundance Ratio P-Value: (Rab30_Fast) / (Cpt1a_Fast)	Abundances (Grouped): Cpt1a_Fast	Abundances (Grouped): Rab30_Fast	Abundances (Grouped) CV [%]: Cpt1a_Fast	Abundances (Grouped) CV [%]: Rab30_Fast	# Protein Groups	# Peptides	# PSMs	# Unique Peptides	Coverage [%]	MW [kDa]	calc. pI	Exp. q-value: Combined	Sum PEP Score	Abundances (Scaled): F17: Sample, Cpt1a_Fast, 1	Abundances (Scaled): F18: Sample, Cpt1a_Fast, 2	Abundances (Scaled): F19: Sample, Cpt1a_Fast, 3	Abundances (Scaled): F20: Sample, Cpt1a_Fast, 4	Abundances (Scaled): F5: Sample, Rab30_Fast, 1	Abundances (Scaled): F6: Sample, Rab30_Fast, 2	Abundances (Scaled): F7: Sample, Rab30_Fast, 3	Abundances (Scaled): F8: Sample, Rab30_Fast, 4	Abundances (Normalized): F17: Sample, Cpt1a_Fast, 1	Abundances (Normalized): F18: Sample, Cpt1a_Fast, 2	Abundances (Normalized): F19: Sample, Cpt1a_Fast, 3	Abundances (Normalized): F20: Sample, Cpt1a_Fast, 4	Abundances (Normalized): F5: Sample, Rab30_Fast, 1	Abundances (Normalized): F6: Sample, Rab30_Fast, 2	Abundances (Normalized): F7: Sample, Rab30_Fast, 3	Abundances (Normalized): F8: Sample, Rab30_Fast, 4	Abundance: F17: Sample, Cpt1a_Fast, 1	Abundance: F18: Sample, Cpt1a_Fast, 2	Abundance: F19: Sample, Cpt1a_Fast, 3	Abundance: F20: Sample, Cpt1a_Fast, 4	Abundance: F5: Sample, Rab30_Fast, 1	Abundance: F6: Sample, Rab30_Fast, 2	Abundance: F7: Sample, Rab30_Fast, 3	Abundance: F8: Sample, Rab30_Fast, 4	Found in Sample: F17: Sample, Cpt1a_Fast, 1	Found in Sample: F18: Sample, Cpt1a_Fast, 2	Found in Sample: F19: Sample, Cpt1a_Fast, 3	Found in Sample: F20: Sample, Cpt1a_Fast, 4	Found in Sample: F5: Sample, Rab30_Fast, 1	Found in Sample: F6: Sample, Rab30_Fast, 2
FALSE	High	Master Protein	P51863	V-type proton ATPase subunit d 1 OS=Mus musculus OX=10090 GN=Atp6v0d1 PE=1 SV=2	100	1e-17		54.2			1	6	19	6	27	40.3	5	0	9.571					178								56600								44848.6				High	High	n/a	n/a	Peak Found	High
FALSE	High	Master Protein	P97807	Fumarate hydratase, mitochondrial OS=Mus musculus OX=10090 GN=Fh PE=1 SV=3	100	1e-17		72		37.5	1	11	41	11	33	54.3	9.04	0	31.5					65.2	163.8	160.9	110.2					174397	438134	430387	294612					138188	355140	302702	189970	High	High	High	High	Peak Found	Peak Found
FALSE	High	Master Protein	Q9WVL1	AP-4 complex subunit sigma-1 OS=Mus musculus OX=10090 GN=Ap4s1 PE=2 SV=1	100	1e-17		29.2		67.39	1	2	3	2	13	16.8	5.34	0.009	2.307						127.7	82.2	23.2						39442.6	25406.1	7175.95						31971.2	17868.8	4627.15	n/a	n/a	n/a	n/a	n/a	Peak Found
FALSE	High	Master Protein	Q8BK75	Elongator complex protein 6 OS=Mus musculus OX=10090 GN=Elp6 PE=2 SV=1	100	1e-17		156.9			1	3	4	3	11	29.3	6.61	0.004	2.851							284.7								70052.7								49269.8		n/a	n/a	n/a	n/a	n/a	n/a
FALSE	High	Master Protein	A0A0A0MQN4	Ubiquitin-like modifier-activating enzyme ATG7 OS=Mus musculus OX=10090 GN=Atg7 PE=1 SV=1	100	1e-17		64		12.65	1	20	72	20	32	82.2	6.84	0	39.942					53.1	66.3	53.9	67					49943.1	62377.1	50731.7	63022.1					39573.8	50561.3	35680.9	40637.5	High	High	High	High	High	High
FALSE	High	Master Protein	O88668	Protein CREG1 OS=Mus musculus OX=10090 GN=Creg1 PE=1 SV=1	100	1e-17		93.2			1	1	9	1	8	24.4	6.42	0.007	2.5					162.9								90415								71642.8				High	n/a	High	n/a	Medium	High
FALSE	High	Master Protein	Q9EST1	Gasdermin-A OS=Mus musculus OX=10090 GN=Gsdma PE=2 SV=1	100	1e-17		56.5		72.66	1	3	5	3	7	49.6	5.57	0	6.681					214.8	299.6	77.8	51.5					56783.1	79187.3	20559.7	13614.5					44993.7	64187.2	14460.1	8778.83	n/a	n/a	n/a	n/a	Peak Found	Peak Found
FALSE	High	Master Protein	Q3UIA2	Rho GTPase-activating protein 17 OS=Mus musculus OX=10090 GN=Arhgap17 PE=1 SV=1	100	1e-17		162.5		82.72	1	5	12	5	8	92.1	7.56	0	8.42						511		133.8						258290		67639.4						209363		43614.8	High	n/a	n/a	n/a	Peak Found	Medium
FALSE	High	Master Protein	D3YTS1	Signal peptidase complex catalytic subunit SEC11 OS=Mus musculus OX=10090 GN=Sec11a PE=1 SV=1	100	1e-17		161.9			1	4	11	4	15	27.9	7.68	0	9.491						175.7								101608								82361			n/a	n/a	n/a	High	n/a	Peak Found
FALSE	High	Master Protein	Q8R4C2	RUN and FYVE domain-containing protein 2 OS=Mus musculus OX=10090 GN=Rufy2 PE=1 SV=2	100	1e-17		634.3			1	4	16	3	7	70	5.83	0	8.15					2084.1								63364.9								50208.9				Peak Found	n/a	n/a	Peak Found	Medium	High
FALSE	High	Master Protein	O08553	Dihydropyrimidinase-related protein 2 OS=Mus musculus OX=10090 GN=Dpysl2 PE=1 SV=2	100	1e-17		97.6		23.38	1	8	22	8	22	62.2	6.38	0	14.824						102	158.7	158.4						72338.5	112597	112350						58635.7	79192.5	72444.6	High	High	High	High	n/a	High
FALSE	High	Master Protein	Q9EP72	ER membrane protein complex subunit 7 OS=Mus musculus OX=10090 GN=Emc7 PE=1 SV=1	100	1e-17		126.4		76.53	1	2	7	2	11	26.3	9.23	0.005	2.641						248.4	73.9							100317	29865.1							81314.7	21004.9		High	n/a	n/a	n/a	n/a	High
FALSE	High	Master Protein	Q9JLI0	Aldo-keto reductase a OS=Mus musculus OX=10090 GN=Akr1c12 PE=1 SV=1	100	1e-17		78.8			1	15	131	5	61	37	6.64	0	55.862							132.7								68553.6								48215.5		High	n/a	n/a	n/a	n/a	n/a
FALSE	High	Master Protein	Q60520-1	Isoform 2 of Paired amphipathic helix protein Sin3a OS=Mus musculus OX=10090 GN=Sin3a	100	1e-17		105.9			1	8	20	8	8	145.4	7.25	0	12.908							210.1								36818.2								25895.1		High	High	Peak Found	High	n/a	n/a
FALSE	High	Master Protein	Q9JJZ4	Ubiquitin-conjugating enzyme E2 J1 OS=Mus musculus OX=10090 GN=Ube2j1 PE=1 SV=2	100	1e-17		174.3		33.12	1	3	11	3	12	35	6.99	0	5.886					339.2	227.3	206.2	157.2					308064	206448	187269	142730					244103	167342	131711	92034.1	High	Medium	n/a	n/a	Peak Found	Peak Found
FALSE	High	Master Protein	O70456	14-3-3 protein sigma OS=Mus musculus OX=10090 GN=Sfn PE=1 SV=2	100	1e-17		13.6		122.18	1	6	74	4	26	27.7	4.78	0	26.571					11		18.6	120.4					18945.1		31991.9	207232					15011.7		22500.7	133626	n/a	n/a	Medium	n/a	Peak Found	n/a
FALSE	High	Master Protein	Q3UTJ2-2	Isoform 2 of Sorbin and SH3 domain-containing protein 2 OS=Mus musculus OX=10090 GN=Sorbs2	100	1e-17		57.3			1	6	13	6	5	144.9	8.27	0	10.211					128.9								42357.1								33562.8				High	n/a	High	n/a	High	n/a
FALSE	High	Master Protein	Q6Y5D8	Rho GTPase-activating protein 10 OS=Mus musculus OX=10090 GN=Arhgap10 PE=1 SV=2	100	1e-17		57.5		57.33	1	9	28	9	12	89.3	7.18	0	13.537					181.4			76.7					44115			18664.1					34955.8			12034.8	High	High	High	High	High	n/a
FALSE	High	Master Protein	Q91YP3	Deoxyribose-phosphate aldolase OS=Mus musculus OX=10090 GN=Dera PE=1 SV=1	100	1e-17		52		46.23	1	12	58	12	54	35	8.72	0	39.801					60.6	31.8	86.8	108.8					181591	95202.3	260135	326083					143888	77168.6	182960	210263	High	High	High	High	Peak Found	High
FALSE	High	Master Protein	Q6P1H6	Ankyrin repeat and LEM domain-containing protein 2 OS=Mus musculus OX=10090 GN=Ankle2 PE=1 SV=2	100	1e-17		65.8			1	12	41	12	19	106.1	7.37	0	26.062					150.6								42580								33739.5				High	High	High	High	High	n/a
FALSE	High	Master Protein	Q9JMG7	Hepatoma-derived growth factor-related protein 3 OS=Mus musculus OX=10090 GN=Hdgfl3 PE=1 SV=2	100	1e-17		189.7		49.39	1	5	69	3	32	22.4	8.4	0	20.371					61.7	280	184.3	218.5					118945	539994	355407	421534					94249.5	437705	249967	271811	n/a	High	High	n/a	High	High
FALSE	High	Master Protein	Q9QZX7	Serine racemase OS=Mus musculus OX=10090 GN=Srr PE=1 SV=1	100	1e-17		84.5			1	7	30	7	37	36.3	6.02	0	16.024								171.1								12633.3								8146.09	High	High	High	High	High	High
FALSE	High	Master Protein	P52019	Squalene monooxygenase OS=Mus musculus OX=10090 GN=Sqle PE=2 SV=1	100	1e-17		125.3		52.96	1	8	32	8	19	63.7	8.47	0	17.051					90.2	135.7		254.4					51109.8	76855.4		144128					40498.3	62297		92935.7	n/a	n/a	n/a	High	Medium	Peak Found
FALSE	High	Master Protein	Q9CQJ8	NADH dehydrogenase [ubiquinone] 1 beta subcomplex subunit 9 OS=Mus musculus OX=10090 GN=Ndufb9 PE=1 SV=3	100	1e-17		81.8		83.73	1	3	10	3	26	22	7.8	0.001	4.598						290.1	74.3							59085.3	15138.5							47893.1	10647.3		Medium	n/a	High	n/a	n/a	Peak Found
FALSE	High	Master Protein	Q8R016	Bleomycin hydrolase OS=Mus musculus OX=10090 GN=Blmh PE=1 SV=1	100	1e-17		283.7			1	1	3	1	3	52.5	6.48	0.001	4.205						932.3								188711								152964			High	n/a	n/a	n/a	n/a	Peak Found
FALSE	High	Master Protein	A0A1Y7VMN0	Rho-associated protein kinase 2 (Fragment) OS=Mus musculus OX=10090 GN=Rock2 PE=1 SV=1	100	1e-17		81.9		19	1	13	43	8	10	166.7	5.9	0	29.179					275.2		210						55453.8		42317.8						43940.3		29763.2		High	Peak Found	Peak Found	High	Medium	Peak Found
FALSE	High	Master Protein	O35601	FYN-binding protein 1 OS=Mus musculus OX=10090 GN=Fyb1 PE=1 SV=2	100	1e-17		303.6		39.09	1	4	8	4	6	90	6.98	0	10.466					716.6	406.2							227767	129119							180478	104661			High	n/a	High	n/a	Peak Found	Peak Found
FALSE	High	Master Protein	Q8CI94	Glycogen phosphorylase, brain form OS=Mus musculus OX=10090 GN=Pygb PE=1 SV=3	100	1e-17		282.5		16.68	1	10	61	6	13	96.7	6.73	0	33.596					408.7	342	293						132659	111033	95127.5						105116	90000.1	66905.6		High	Medium	n/a	n/a	High	High
FALSE	High	Master Protein	E9QK83	Small subunit processome component 20 homolog OS=Mus musculus OX=10090 GN=Utp20 PE=1 SV=1	100	1e-17		256.9			1	23	62	23	10	317.7	8.09	0	42.628								583.6								278287								179443	High	High	High	High	High	High
FALSE	High	Master Protein	P63028	Translationally-controlled tumor protein OS=Mus musculus OX=10090 GN=Tpt1 PE=1 SV=1	100	1e-17		112.9		17.17	1	2	5	2	17	19.5	4.86	0	6.173					103.4	145.5	105.8	134.9					74327.1	104585	76080.1	96977.6					58895.1	84773.8	53509.1	62532.5	n/a	n/a	High	n/a	Peak Found	Peak Found
FALSE	High	Master Protein	Q62313	Trans-Golgi network integral membrane protein 1 OS=Mus musculus OX=10090 GN=Tgoln1 PE=1 SV=1	100	1e-17		238.4		49.86	1	2	19	2	5	37.8	5.34	0	5.697					361.4	231	180	102					1.35895e+06	868560	676799	383474					1076803	704032	476009	247269	High	High	High	High	High	High
FALSE	High	Master Protein	Q61335	B-cell receptor-associated protein 31 OS=Mus musculus OX=10090 GN=Bcap31 PE=1 SV=4	100	1e-17		58.9			1	2	5	2	11	27.9	8.7	0.002	4.005					131.8								16370.7								12971.8				High	n/a	n/a	n/a	Peak Found	n/a
FALSE	High	Master Protein	F8WGM5	Syntaxin-binding protein 2 (Fragment) OS=Mus musculus OX=10090 GN=Stxbp2 PE=1 SV=1	100	1e-17		121.6			1	5	10	5	8	66.4	6.74	0	7.126					399.4								37367.1								29608.8				n/a	High	n/a	n/a	Peak Found	n/a
FALSE	High	Master Protein	Q9D3B1	Very-long-chain (3R)-3-hydroxyacyl-CoA dehydratase 2 OS=Mus musculus OX=10090 GN=Hacd2 PE=1 SV=1	100	1e-17		184.4		2.06	1	1	7	1	5	28.4	9.58	0	5.76					198.3	204.2							149825	154262							118718	125041			Medium	n/a	n/a	High	Peak Found	Peak Found
FALSE	High	Master Protein	Q8BUN5	Mothers against decapentaplegic homolog 3 OS=Mus musculus OX=10090 GN=Smad3 PE=1 SV=2	100	1e-17		114.1			1	8	44	3	22	48.1	7.15	0	17.494							160.2								20373								14328.8		n/a	n/a	n/a	n/a	n/a	High
FALSE	High	Master Protein	Q9Z2V5	Histone deacetylase 6 OS=Mus musculus OX=10090 GN=Hdac6 PE=1 SV=3	100	1e-17		228.2		15.75	1	4	12	4	5	125.7	5.78	0	10.378					245.1	360	297.1	294.4					44965.9	66065.6	54509.7	54015					35629.9	53551.1	38338.1	34829.6	High	n/a	n/a	High	Peak Found	High
FALSE	High	Master Protein	Q8VE47	Ubiquitin-like modifier-activating enzyme 5 OS=Mus musculus OX=10090 GN=Uba5 PE=1 SV=2	100	1e-17		108.1		24.3	1	5	19	5	18	44.8	4.96	0	8.967						178.9	126.4							134088	94760.8							108688	66647.6		High	High	n/a	High	High	High
FALSE	High	Master Protein	Q8K4H1	Kynurenine formamidase OS=Mus musculus OX=10090 GN=Afmid PE=1 SV=1	100	1e-17		263.1		30.12	1	2	2	2	7	34.2	6.11	0.004	2.778					311.9		176.1	321.5					166771		94183.4	171886					132146		66241.5	110834	n/a	n/a	n/a	n/a	Peak Found	n/a
FALSE	High	Master Protein	Q8BWU8	Ethanolamine-phosphate phospho-lyase OS=Mus musculus OX=10090 GN=Etnppl PE=2 SV=1	100	1e-17		100.4		47.99	1	9	22	8	19	55.5	6.93	0	17.568					176.9	126.8	95.7	48.9					274831	197112	148700	75944.9					217770	159774	104584	48970.3	High	n/a	n/a	High	High	High
FALSE	High	Master Protein	Q8BFQ4	WD repeat-containing protein 82 OS=Mus musculus OX=10090 GN=Wdr82 PE=1 SV=1	100	1e-17		144			1	4	4	4	13	35.1	7.69	0	6.342						341.7								40426.8								32768.9			High	n/a	n/a	n/a	n/a	Peak Found
FALSE	High	Master Protein	P00493	Hypoxanthine-guanine phosphoribosyltransferase OS=Mus musculus OX=10090 GN=Hprt1 PE=1 SV=3	100	1e-17		180.5		36.59	1	8	30	8	42	24.6	6.68	0	17.388					228.2	284.3	129.6						70738.8	88105.6	40165						56051.9	71416.2	28249		High	High	High	High	High	High
FALSE	High	Master Protein	Q5SQX6	Cytoplasmic FMR1-interacting protein 2 OS=Mus musculus OX=10090 GN=Cyfip2 PE=1 SV=2	100	1e-17		175.7		26.54	1	24	312	4	21	145.6	7.05	0	111.428					237.2	163.3	146.2						3.24318e+06	2.23209e+06	1.99922e+06						2.56983e+06	1.80928e+06	1.4061e+06		High	High	High	High	Peak Found	High
FALSE	High	Master Protein	Q8BHN7	Uncharacterized protein C12orf29 homolog OS=Mus musculus OX=10090 PE=2 SV=1	100	1e-17		122.6		36.64	1	3	5	3	10	37.4	7.33	0.001	4.466					110.3	199.3	93.9	192.4					92784	167604	78997.6	161828					73520	135856	55561	104349	n/a	n/a	n/a	n/a	Peak Found	Peak Found
FALSE	High	Master Protein	P62715	Serine/threonine-protein phosphatase 2A catalytic subunit beta isoform OS=Mus musculus OX=10090 GN=Ppp2cb PE=1 SV=1	100	1e-17		137.4			1	1	15	1	4	35.6	5.43	0.003	3.126							270.2								63345.7								44552.6		High	High	High	High	n/a	High
FALSE	High	Master Protein	Q91YP0	L-2-hydroxyglutarate dehydrogenase, mitochondrial OS=Mus musculus OX=10090 GN=L2hgdh PE=1 SV=1	100	1e-17		188.1			1	3	7	3	7	50.9	8.29	0.003	3.249					478.9								37688								29863.1				n/a	n/a	High	n/a	High	n/a
FALSE	High	Master Protein	Q9CWG8	Protein arginine methyltransferase NDUFAF7, mitochondrial OS=Mus musculus OX=10090 GN=Ndufaf7 PE=1 SV=4	100	1e-17		131.4			1	12	38	12	36	48.4	6.95	0	23.911						362.7								96591.7								78294.8			High	High	High	High	n/a	Peak Found
FALSE	High	Master Protein	Q80Y32	HMG box domain-containing 4 OS=Mus musculus OX=10090 GN=Hmgxb4 PE=1 SV=1	100	1e-17		183.5		15.52	1	3	18	3	9	65.3	9.38	0	8.91						412.1	330.6							82136.3	65891.9							66577.6	46343.4		Medium	High	High	n/a	n/a	Peak Found
FALSE	High	Master Protein	Q91W90	Thioredoxin domain-containing protein 5 OS=Mus musculus OX=10090 GN=Txndc5 PE=1 SV=2	100	1e-17		140.5		53.53	1	8	43	8	24	46.4	5.78	0	22.035					182.2	155.3	140.6	28.3					211496	180361	163220	32834					167585	146196	114797	21171.8	High	High	High	High	High	High
FALSE	High	Master Protein	A0A5F8MPF2	Tensin-3 OS=Mus musculus OX=10090 GN=Tns3 PE=1 SV=1	100	1e-17		89		18.33	1	5	22	3	3	171.7	7.2	0	11.597					144.8	166.8	114.9						56693.8	65285.8	44969.6						44922.9	52919	31628.3		High	n/a	High	n/a	Peak Found	Peak Found
FALSE	High	Master Protein	E9Q4F8	Ankyrin repeat domain-containing protein 11 OS=Mus musculus OX=10090 GN=Ankrd11 PE=1 SV=2	100	1e-17		129.8		31.58	1	7	23	7	3	298.4	6.99	0	13.851					109.6	157.1	150	73.7					821222	1.17634e+06	1.12357e+06	551964					650718	953515	790232	355914	High	High	High	n/a	High	High
FALSE	High	Master Protein	O55142	60S ribosomal protein L35a OS=Mus musculus OX=10090 GN=Rpl35a PE=1 SV=2	100	1e-17		142.6			1	3	13	3	15	12.5	10.89	0	5.575							401.2								63122.6								44395.7		Peak Found	Peak Found	High	Peak Found	Medium	Medium
FALSE	High	Master Protein	Q80U63	Mitofusin-2 OS=Mus musculus OX=10090 GN=Mfn2 PE=1 SV=3	100	1e-17		274.6			1	18	47	18	25	86.1	6.77	0	38.925					625.2								106395								84304.7				High	High	High	High	High	High
FALSE	High	Master Protein	Q78T54-2	Isoform 2 of Vacuolar ATPase assembly integral membrane protein Vma21 OS=Mus musculus OX=10090 GN=Vma21	100	1e-17		135.8		28.34	1	2	2	2	28	9.3	9.99	0.002	3.889					268.9	163.5	176.3						136729	83140.7	89655.1						108341	67391.7	63056.6		n/a	n/a	n/a	n/a	Peak Found	Peak Found
FALSE	High	Master Protein	H7BWY6	Plasma retinol-binding protein OS=Mus musculus OX=10090 GN=Rbp4 PE=1 SV=1	100	1e-17		39		13.96	1	6	21	6	32	28.4	8.02	0	22.412							38.7	47.2							56996.8	69479.2							40087.3	44801.2	n/a	n/a	n/a	n/a	High	Medium
FALSE	High	Master Protein	Q3T9E4	T-cell-specific guanine nucleotide triphosphate-binding protein 2 OS=Mus musculus OX=10090 GN=Tgtp2 PE=1 SV=2	100	1e-17		197.5			1	4	11	4	12	47.1	5.74	0	8.449							518.3								36210.8								25467.9		High	n/a	High	High	n/a	n/a
FALSE	High	Master Protein	Q5FWX6	Serine/threonine-protein kinase OS=Mus musculus OX=10090 GN=Prkd3 PE=1 SV=1	100	1e-17		88.6		1.6	1	3	5	3	5	100.1	6.81	0.001	4.381							169.2	173.1							325663	333139							229047	214813	n/a	High	n/a	High	n/a	n/a
FALSE	High	Master Protein	G5E8T6	Membrane-associated guanylate kinase inverted 3 OS=Mus musculus OX=10090 GN=Magi3 PE=1 SV=1	100	1e-17		44.3		19.98	1	16	38	16	13	161.5	8.05	0	32.743					92.7	69.8							78807.2	59293.4							62445.1	48061.7			High	Peak Found	High	High	Peak Found	High
FALSE	High	Master Protein	Q6PGH1	Protein BUD31 homolog OS=Mus musculus OX=10090 GN=Bud31 PE=1 SV=2	100	1e-17		76.2		7.78	1	1	3	1	6	17	8.82	0.009	2.296					145.2	143.9	125.9						47305.1	46867.2	41028.7						37483.5	37989.4	28856.5		n/a	n/a	n/a	n/a	Peak Found	Peak Found
FALSE	High	Master Protein	Q60973	Histone-binding protein RBBP7 OS=Mus musculus OX=10090 GN=Rbbp7 PE=1 SV=1	100	1e-17		159		7.55	1	6	24	6	14	47.8	5.05	0	12.817					176.5	197.6	171.7						129403	144816	125874						102536	117384	88530.4		High	n/a	High	n/a	High	High
FALSE	High	Master Protein	B2RT89	Predicted gene, EG434674 OS=Mus musculus OX=10090 GN=Slc22a28 PE=2 SV=1	100	1e-17		101.2		98.51	1	5	29	4	11	62.1	8.24	0	11.186					57.2	319.7							57929	323894							45901.6	262540			n/a	High	High	n/a	Medium	High
FALSE	High	Master Protein	Q99JB2	Stomatin-like protein 2, mitochondrial OS=Mus musculus OX=10090 GN=Stoml2 PE=1 SV=1	100	1e-17		67.5			1	2	15	2	9	38.4	8.87	0	6.871					91.8								25611.4								20293.9				n/a	n/a	n/a	High	Peak Found	High
FALSE	High	Master Protein	Q3U3K9	Lipid droplet-regulating VLDL assembly factor AUP1 OS=Mus musculus OX=10090 GN=Aup1 PE=1 SV=1	100	1e-17		205		41.23	1	6	49	6	16	49.3	9.25	0	20.655					302.3	130.4	153	167					335561	144681	169790	185385					265891	117274	119418	119539	High	n/a	High	High	High	High
FALSE	High	Master Protein	Q91WL5	Cytochrome P450 4A12A OS=Mus musculus OX=10090 GN=Cyp4a12a PE=1 SV=2	100	1e-17		63.8		23.43	1	23	154	7	46	58.3	9.13	0	91.333					162.1	226.5							80328.6	112237							63650.6	90976.2			High	High	n/a	n/a	High	High
FALSE	High	Master Protein	Q8K2C8	Glycerol-3-phosphate acyltransferase 4 OS=Mus musculus OX=10090 GN=Gpat4 PE=1 SV=1	100	1e-17		159.9		29.35	1	6	16	5	16	52.1	9.35	0	12.21					190.7	182.5	105.7						72566.3	69437.2	40236.6						57500	56284	28299.4		High	High	High	n/a	Peak Found	High
FALSE	High	Master Protein	Q9R0T8	Inhibitor of nuclear factor kappa-B kinase subunit epsilon OS=Mus musculus OX=10090 GN=Ikbke PE=1 SV=2	100	1e-17		167.6		20.93	1	8	26	8	15	80.9	6.81	0	15.217					248.4	297.8	381.7	252.9					345270	413907	530440	351515					273584	335502	373072	226661	High	High	n/a	High	High	High
FALSE	High	Master Protein	Q99J23	GH3 domain-containing protein OS=Mus musculus OX=10090 GN=Ghdc PE=2 SV=2	100	1e-17		81.7			1	6	20	6	14	58.5	7.56	0	11.729					118.5								143733								113891				High	High	n/a	High	High	High
FALSE	High	Master Protein	Q80TN4	DnaJ homolog subfamily C member 16 OS=Mus musculus OX=10090 GN=Dnajc16 PE=1 SV=2	100	1e-17		146.7		33.71	1	12	42	12	20	89.1	7.55	0	24.71					277.1	143.5	186.3						152158	78830.6	102285						120566	63898.1	71939.6		High	High	High	High	High	High
FALSE	High	Master Protein	Q91WQ5	TAF5-like RNA polymerase II p300/CBP-associated factor-associated factor 65 kDa subunit 5L OS=Mus musculus OX=10090 GN=Taf5l PE=2 SV=1	100	1e-17		174.7		29.19	1	8	24	8	17	65.9	5.92	0	13.769					215.3	381.9	272.7						18264.3	32398.2	23137.2						14472.2	26261.2	16273		High	n/a	High	High	Peak Found	High
FALSE	High	Master Protein	Q91W64	Cytochrome P450 2C70 OS=Mus musculus OX=10090 GN=Cyp2c70 PE=1 SV=2	100	1e-17		86.4		120.65	1	13	55	11	29	56	8.09	0	33.173						237	18.8							422509	33488.2							342475	23553.1		n/a	Peak Found	n/a	High	n/a	Peak Found
FALSE	High	Master Protein	Q921N6	Probable ATP-dependent RNA helicase DDX27 OS=Mus musculus OX=10090 GN=Ddx27 PE=1 SV=3	100	1e-17		164.7		74.1	1	17	86	17	24	85.9	9.25	0	50.179					169.1	121.5	302.9	26.8					358835	257930	642842	56953.4					284333	209071	452127	36724.3	High	High	High	High	High	High
FALSE	High	Master Protein	O88544	COP9 signalosome complex subunit 4 OS=Mus musculus OX=10090 GN=Cops4 PE=1 SV=1	100	1e-17		206.8		40.29	1	3	4	3	9	46.3	5.83	0.002	4.125					336.4	493.1	213.6						143935	210964	91381						114051	171002	64270.5		n/a	n/a	n/a	n/a	Peak Found	Peak Found
FALSE	High	Master Protein	Q9QXB9	Developmentally-regulated GTP-binding protein 2 OS=Mus musculus OX=10090 GN=Drg2 PE=1 SV=1	100	1e-17		93.8		44.82	1	7	45	6	21	40.7	8.88	0	18.509					162.9	162.9	56.5	92.1					451783	451576	156716	255490					357982	366036	110222	164743	High	High	High	High	High	Peak Found
FALSE	High	Master Protein	Q05915	GTP cyclohydrolase 1 OS=Mus musculus OX=10090 GN=Gch1 PE=1 SV=1	100	1e-17		142.7		19.18	1	6	12	6	38	27	8.27	0	11.659					234.4	264.9	179.3						152698	172553	116786						120995	139867	82138.5		High	n/a	n/a	n/a	High	Peak Found
FALSE	High	Master Protein	Q8CFJ7	Solute carrier family 25 member 45 OS=Mus musculus OX=10090 GN=Slc25a45 PE=1 SV=1	100	1e-17		47.4		78.13	1	7	14	7	28	31.7	9.1	0	23.025					63.8	257.1	85.6						71758.2	289131	96267.6						56859.6	234362	67707.4		n/a	n/a	n/a	n/a	Peak Found	High
FALSE	High	Master Protein	P56399	Ubiquitin carboxyl-terminal hydrolase 5 OS=Mus musculus OX=10090 GN=Usp5 PE=1 SV=1	100	1e-17		108.7		26.27	1	9	21	9	12	95.8	5.01	0	16.198					146.8	229.4	152						56665.5	88556.8	58695.7						44900.5	71781.9	41282.2		High	High	High	n/a	Peak Found	High
FALSE	High	Master Protein	A2AJG0	Ribonuclease P protein subunit p38 OS=Mus musculus OX=10090 GN=Rpp38 PE=1 SV=1	100	1e-17		98.4		31.31	1	6	40	6	24	31.2	9.73	0	12.891						153	240							31409.7	49269.3							25459.9	34652.3		High	High	High	High	High	High
FALSE	High	Master Protein	Q8K1C9	Leucine-rich repeat-containing protein 41 OS=Mus musculus OX=10090 GN=Lrrc41 PE=1 SV=3	100	1e-17		106.4			1	10	27	10	19	88.1	8.31	0	19.317							245.2								60836.3								42787.7		High	High	High	High	High	High
FALSE	High	Master Protein	Q9CYH6	Ribosome biogenesis regulatory protein homolog OS=Mus musculus OX=10090 GN=Rrs1 PE=1 SV=1	100	1e-17		51.1			1	1	2	1	3	41.5	10.77	0.002	3.631						86.8								46200.5								37448.9			n/a	n/a	n/a	n/a	n/a	Peak Found
FALSE	High	Master Protein	Q9CXF4	TBC1 domain family member 15 OS=Mus musculus OX=10090 GN=Tbc1d15 PE=1 SV=1	100	1e-17		44.9		32.15	1	13	45	13	21	76.5	5.3	0	29.857						54.6		86.8						59106.3		93892.3						47910.1		60543	High	High	High	High	High	High
FALSE	High	Master Protein	Q811U4	Mitofusin-1 OS=Mus musculus OX=10090 GN=Mfn1 PE=1 SV=3	100	1e-17		137.4			1	10	33	10	19	83.7	6.51	0	22.075					300.3								113130								89641.7				High	High	High	High	Peak Found	High
FALSE	High	Master Protein	Q3UGR5	Haloacid dehalogenase-like hydrolase domain-containing protein 2 OS=Mus musculus OX=10090 GN=Hdhd2 PE=1 SV=2	100	1e-17		108.1		27.34	1	2	5	2	8	28.7	6.05	0	7.737							246.8	166.8							120028	81132.2							84418.6	52315.1	n/a	n/a	n/a	n/a	n/a	n/a
FALSE	High	Master Protein	Q61646	Haptoglobin OS=Mus musculus OX=10090 GN=Hp PE=1 SV=1	100	1e-17		52.2			1	7	9	7	23	38.7	6.29	0	13.287							104								32888.1								23131.1		n/a	Peak Found	n/a	n/a	Peak Found	Peak Found
FALSE	High	Master Protein	P00397	Cytochrome c oxidase subunit 1 OS=Mus musculus OX=10090 GN=Mtco1 PE=1 SV=2	100	1e-17		52.8			1	3	8	3	8	56.9	6.7	0	10.165						43.2								30740.4								24917.4			n/a	n/a	Medium	n/a	n/a	Peak Found
FALSE	High	Master Protein	F6ZDS4	Nucleoprotein TPR OS=Mus musculus OX=10090 GN=Tpr PE=1 SV=1	100	1e-17		111.4		19.87	1	17	46	17	8	273.8	5.03	0	29.255						122.3	162.3							49772.2	66045.7							40344.1	46451.6		High	High	High	High	Peak Found	High
FALSE	High	Master Protein	Q3UQN2	F-BAR domain only protein 2 OS=Mus musculus OX=10090 GN=Fcho2 PE=1 SV=1	100	1e-17		296.3		47.32	1	7	20	7	12	88.7	6.89	0	11.911					227.4	238.2	294.2	560					178119	186586	230374	438579					141137	151242	162028	282802	n/a	n/a	High	n/a	High	High
FALSE	High	Master Protein	Q8QZS1	3-hydroxyisobutyryl-CoA hydrolase, mitochondrial OS=Mus musculus OX=10090 GN=Hibch PE=1 SV=1	100	1e-17		127.5		72.14	1	11	35	11	34	43	8.06	0	27.933					29.5	147.7	302.6	142.1					40492.1	202556	415009	194953					32085	164187	291886	125708	High	High	Peak Found	High	High	High
FALSE	High	Master Protein	Q9Z2X8	Kelch-like ECH-associated protein 1 OS=Mus musculus OX=10090 GN=Keap1 PE=1 SV=1	100	1e-17		2		24.81	1	5	27	5	7	69.5	6.44	0	10.686					5.7	6.7	9.1						24596.5	28922.5	39555.3						19489.7	23443.8	27820.2		High	High	High	n/a	High	High
FALSE	High	Master Protein	Q9D902	General transcription factor IIE subunit 2 OS=Mus musculus OX=10090 GN=Gtf2e2 PE=1 SV=2	100	1e-17		101.9		73.73	1	5	11	5	20	33	9.64	0.001	5.002						239	75.2							151214	47573.5							122570	33459.6		n/a	n/a	n/a	n/a	n/a	High
FALSE	High	Master Protein	Q62261	Spectrin beta chain, non-erythrocytic 1 OS=Mus musculus OX=10090 GN=Sptbn1 PE=1 SV=2	100	1e-17		260.5			1	26	61	21	12	274.1	5.58	0	38.768								602.9								230809								148829	High	Medium	Peak Found	Peak Found	Peak Found	High
FALSE	High	Master Protein	F8VQ95	Transforming acidic coiled-coil-containing protein 1 OS=Mus musculus OX=10090 GN=Tacc1 PE=1 SV=1	100	1e-17	3.9	187.8		110.67	1	8	24	6	10	84.2	5.03	0	12.6				1.6	14.6	11.3	396.3	504.2				7281.67	66818.7	51817	1.81687e+06	2.31163e+06				3389.32	52945.6	42001.6	1.27785e+06	1.49057e+06	High	n/a	High	Peak Found	Peak Found	Medium
FALSE	High	Master Protein	A0A1L1SQU7	FAT atypical cadherin 1 OS=Mus musculus OX=10090 GN=Fat1 PE=1 SV=1	100	1e-17	0.4	184.3		62.19	1	4	11	4	1	511.9	5	0.002	3.947				0.4	116	390.9	104.8	327.1				9012.8	2.78935e+06	9.39674e+06	2.51808e+06	7.86389e+06				4195.09	2.21022e+06	7616758	1.77103e+06	5.07074e+06	n/a	n/a	n/a	High	High	High
FALSE	High	Master Protein	Q6Y7W8	GRB10-interacting GYF protein 2 OS=Mus musculus OX=10090 GN=Gigyf2 PE=1 SV=2	100	1e-17	0.5	178.8		62.07	1	6	10	6	7	149.1	5.57	0	13.2		0.5			183.9	401.8	85.8	187.7		61214.2			2.20731e+07	4.82301e+07	1.02939e+07	2.25291e+07		31888.8			17490252	39094080	7239943	14527054	High	Peak Found	n/a	n/a	High	High
FALSE	High	Master Protein	P27046	Alpha-mannosidase 2 OS=Mus musculus OX=10090 GN=Man2a1 PE=1 SV=2	100	1e-17	0.7	213.6	73.25	11.91	1	17	51	17	19	131.5	8.03	0	27.823	1	0.4	0.5	2	198.9	259.8	234.3	210.8	63190.1	28623.2	32997.6	129552	1.29119e+07	1.68626e+07	1.52104e+07	1.36847e+07	62039.3	14910.9	26334.8	60301.2	10231116	1.36684e+07	1.06978e+07	8824051	High	High	High	High	High	High
FALSE	High	Master Protein	P97785-2	Isoform 2 of GDNF family receptor alpha-1 OS=Mus musculus OX=10090 GN=Gfra1	100	1e-17		487.4		11.19	1	4	17	4	11	51.1	7.91	0	8.518						869.8	1019.3							91099.2	106755							73842.7	75083.6		High	High	High	High	n/a	Peak Found
FALSE	High	Master Protein	Q9D287	Pre-mRNA-splicing factor SPF27 OS=Mus musculus OX=10090 GN=Bcas2 PE=1 SV=1	100	1e-17		200.4			1	4	16	4	21	26.1	5.66	0	9.16							273.3								51006								35873.8		High	High	n/a	n/a	n/a	n/a
FALSE	High	Master Protein	Q9D2Q8	Protein S100-A14 OS=Mus musculus OX=10090 GN=S100a14 PE=1 SV=1	100	1e-17		89.4		124.29	1	2	2	2	21	11.6	5.5	0.001	5.038						740.2	47.7							474207	30572.6							384380	21502.5		n/a	n/a	n/a	n/a	n/a	Peak Found
FALSE	High	Master Protein	Q8BFY6	Peflin OS=Mus musculus OX=10090 GN=Pef1 PE=1 SV=1	100	1e-17		214.4		26.27	1	4	8	4	16	29.2	6.3	0	6.202					506.6	320.7		340.1					143038	90536.2		96020.8					113340	73386.3		61915.5	n/a	n/a	n/a	High	Peak Found	Peak Found
FALSE	High	Master Protein	Q9CWS4	Integrator complex subunit 11 OS=Mus musculus OX=10090 GN=Ints11 PE=1 SV=1	100	1e-17		216.7		31.52	1	3	21	3	6	67.8	7.94	0	7.347					215	254.9	199.2	381.9					39223.8	46495.7	36346	69678					31080.1	37688.2	25563	44929.3	High	High	High	n/a	Medium	Peak Found
FALSE	High	Master Protein	Q9CZW4	Long-chain-fatty-acid--CoA ligase 3 OS=Mus musculus OX=10090 GN=Acsl3 PE=1 SV=2	100	1e-17		198.8		21.14	1	5	31	4	8	80.4	8.54	0	10.762					272.1	201.3							32944.3	24375.7							26104.3	19758.3			n/a	n/a	High	n/a	High	High
FALSE	High	Master Protein	Q9WVM3	Anaphase-promoting complex subunit 7 OS=Mus musculus OX=10090 GN=Anapc7 PE=1 SV=3	100	1e-17		214.3		26.8	1	5	10	5	10	63	5.72	0	7.645					351	436.1	250.9						78908.1	98051.3	56400.3						62525.1	79477.9	39667.7		High	n/a	High	n/a	High	High
FALSE	High	Master Protein	Q78ZM0	Sorting nexin-3 OS=Mus musculus OX=10090 GN=Snx3 PE=1 SV=1	100	1e-17		261		57.17	1	6	24	4	36	18.8	8.66	0	14.317					439.3		186.4						448843		190415						355654		133923		High	n/a	High	n/a	High	n/a
FALSE	High	Master Protein	F8WI30	Sorting nexin-7 OS=Mus musculus OX=10090 GN=Snx7 PE=1 SV=1	100	1e-17		250.3			1	6	15	6	16	50.8	4.82	0	12.433							342.9								50176.5								35290.4		High	High	High	n/a	n/a	High
FALSE	High	Master Protein	P40630	Transcription factor A, mitochondrial OS=Mus musculus OX=10090 GN=Tfam PE=1 SV=2	100	1e-17		146.5		45.31	1	4	11	4	17	28	9.69	0	6.64					96.6	223.1	122.6						35820.9	82720.5	45458.4						28383.7	67051.2	31972		High	n/a	Medium	n/a	Peak Found	High
FALSE	High	Master Protein	B2RXX0	Nek1 protein OS=Mus musculus OX=10090 GN=Nek1 PE=1 SV=1	100	1e-17		321.2		24.67	1	5	8	5	5	144.2	5.71	0	7.889					195.8	315	310.5						13136.6	21133.4	20829.8						10409.2	17130.2	14650.1		High	n/a	High	n/a	Peak Found	Peak Found
FALSE	High	Master Protein	B1AUX2	Host cell factor 1 OS=Mus musculus OX=10090 GN=Hcfc1 PE=1 SV=1	100	1e-17		175.7		9.51	1	12	37	12	6	214.9	6.89	0	19.009					229.4	265.5	223.4						36636	42398.8	35676.9						29029.6	34367.4	25092.4		High	n/a	n/a	n/a	High	High
FALSE	High	Master Protein	Q5RJH2	Multiple C2 and transmembrane domain-containing protein 2 OS=Mus musculus OX=10090 GN=Mctp2 PE=2 SV=1	100	1e-17		251.9		36.84	1	7	31	7	10	100.1	7.09	0	11.938					779.8	457.5							97360	57121.1							77145.9	46300.9			High	High	High	High	High	High
FALSE	High	Master Protein	P56391	Cytochrome c oxidase subunit 6B1 OS=Mus musculus OX=10090 GN=Cox6b1 PE=1 SV=2	100	1e-17		177.2			1	1	1	1	16	10.1	8.72	0.002	3.53						503.3								39809.8								32268.8			n/a	n/a	n/a	n/a	n/a	Peak Found
FALSE	High	Master Protein	Q8R404	MICOS complex subunit MIC13 OS=Mus musculus OX=10090 GN=Micos13 PE=1 SV=1	100	1e-17		182.5		12.35	1	2	11	2	24	13.4	8.63	0	6.77					258.1	248	194.6	252.6					329579	316781	248533	322581					261151	256774	174799	208004	High	n/a	n/a	n/a	Peak Found	Peak Found
FALSE	High	Master Protein	E9Q3X0	Major vault protein OS=Mus musculus OX=10090 GN=Mvp PE=1 SV=1	100	1e-17		73.5		54.47	1	10	22	10	14	96.8	5.64	0	13.708					137.3		132.8	320.7					92589.4		89559.4	216369					73365.8		62989.4	139518	n/a	High	High	High	Peak Found	High
FALSE	High	Master Protein	P16254	Signal recognition particle 14 kDa protein OS=Mus musculus OX=10090 GN=Srp14 PE=1 SV=1	100	1e-17		190.6		37.42	1	2	10	2	24	12.5	10.17	0	6.15						272.5		158.4						168914		98233.3						136917		63342.2	High	n/a	High	High	n/a	High
FALSE	High	Master Protein	P15208	Insulin receptor OS=Mus musculus OX=10090 GN=Insr PE=1 SV=2	100	1e-17		191		74.61	1	9	37	6	7	155.5	5.95	0	17.925					155.8	116.2	441.4						32004.2	23859.2	90654.5						25359.5	19339.7	63759.6		High	n/a	High	n/a	High	High
FALSE	High	Master Protein	Q9CQV6	Microtubule-associated proteins 1A/1B light chain 3B OS=Mus musculus OX=10090 GN=Map1lc3b PE=1 SV=3	100	1e-17		241.2		37.89	1	1	4	1	6	14.6	8.43	0.008	2.351					410.2	343	180.7						119342	99800.1	52584						94564.3	80895.4	36983.6		n/a	n/a	n/a	n/a	High	High
FALSE	High	Master Protein	A0A0R4J079	Golgi resident protein GCP60 OS=Mus musculus OX=10090 GN=Acbd3 PE=1 SV=1	100	1e-17		235.6		24.03	1	5	20	5	12	60.1	5.05	0	6.564					217.9		307.1						125194		176458						99201.3		124107		Medium	High	n/a	n/a	High	High
FALSE	High	Master Protein	Q3UMC0	ATPase family protein 2 homolog OS=Mus musculus OX=10090 GN=Spata5 PE=1 SV=2	100	1e-17		196.5		31.41	1	18	75	17	29	97.2	8.24	0	39.836					236.9	246.9	211.3	401.2					77833.5	81135.2	69417.9	131824					61673.5	65766.1	48823.3	85001.9	High	High	High	Peak Found	High	High
FALSE	High	Master Protein	Q9EQC1	3 beta-hydroxysteroid dehydrogenase type 7 OS=Mus musculus OX=10090 GN=Hsd3b7 PE=1 SV=1	100	1e-17		185.1		36.85	1	4	8	4	15	41.1	8.05	0	7.354					185.9	316.9							36210.6	61734.2							28692.5	50040.2			High	High	n/a	High	High	Peak Found
FALSE	High	Master Protein	Q9DCD2	Pre-mRNA-splicing factor SYF1 OS=Mus musculus OX=10090 GN=Xab2 PE=1 SV=1	100	1e-17		288		11.71	1	10	31	10	14	99.9	6.23	0	19.26					286.4	329.2	277.5	248.4					361610	415596	350421	313607					286531	336872	246460	202218	High	n/a	n/a	n/a	High	High
FALSE	High	Master Protein	Q9CSB4	Partitioning defective 3 homolog B OS=Mus musculus OX=10090 GN=Pard3b PE=1 SV=2	100	1e-17		95.3		35.62	1	8	17	7	6	132.7	8.56	0	12.796					66.6	73.2	138.9	121.7					97103.2	106680	202393	177375					76942.4	86471.9	142348	114374	High	n/a	n/a	n/a	Peak Found	Peak Found
FALSE	High	Master Protein	Q02053	Ubiquitin-like modifier-activating enzyme 1 OS=Mus musculus OX=10090 GN=Uba1 PE=1 SV=1	100	1e-17		203.8			1	11	21	11	16	117.7	5.66	0	19.055							669.5								62507.5								43963.1		High	n/a	High	High	n/a	High
FALSE	High	Master Protein	Q80X95	Ras-related GTP-binding protein A OS=Mus musculus OX=10090 GN=Rraga PE=1 SV=1	100	1e-17		166.9		55.39	1	4	20	4	13	36.5	7.72	0	7.892					214.7		234.1	540.2					68494		74690.5	172352					54273.1		52531.7	111135	High	n/a	High	High	High	High
FALSE	High	Master Protein	E9PYU8	E3 ubiquitin-protein ligase OS=Mus musculus OX=10090 GN=Smurf1 PE=1 SV=1	100	1e-17		244.3		17.7	1	5	81	1	6	86.1	6.95	0	11.361						293.9	377.9							257216	330789							208493	232652		n/a	n/a	n/a	n/a	n/a	Peak Found
FALSE	High	Master Protein	Q8CDM8	Protein FAM160B1 OS=Mus musculus OX=10090 GN=Fam160b1 PE=1 SV=2	100	1e-17		291.9		28.35	1	10	18	10	15	86	5.25	0	19.128					189.6	339.4	263.7						157314	281630	218822						124652	228282	153903		n/a	n/a	n/a	n/a	High	Peak Found
FALSE	High	Master Protein	Q3TZX8	Polynucleotide 5'-hydroxyl-kinase NOL9 OS=Mus musculus OX=10090 GN=Nol9 PE=1 SV=1	100	1e-17		201.2		2.41	1	5	8	5	7	80.8	9.45	0	12.538						397.4	411.1							40606.1	42011.3							32914.3	29547.6		High	High	n/a	n/a	n/a	Peak Found
FALSE	High	Master Protein	Q80U93	Nuclear pore complex protein Nup214 OS=Mus musculus OX=10090 GN=Nup214 PE=1 SV=2	100	1e-17		234.2		15.9	1	4	17	4	2	212.8	7.08	0	10.444					266	322	367.1						38030.2	46024.8	52478						30134.3	37306.5	36909.1		High	n/a	n/a	High	High	High
FALSE	High	Master Protein	A0A087WRT5	Protein FAM135A OS=Mus musculus OX=10090 GN=Fam135a PE=1 SV=1	100	1e-17		208.8		17.37	1	11	44	10	10	145.3	5.33	0	19.895					214.7	227.4	155	234.1					124448	131832	89870.3	135730					98610.1	106860	63208	87520.8	High	High	High	High	High	High
FALSE	High	Master Protein	P03930	ATP synthase protein 8 OS=Mus musculus OX=10090 GN=Mtatp8 PE=1 SV=1	100	1e-17		104.1			1	1	6	1	15	7.8	9.88	0.002	3.657						142.3								148635								120479			n/a	n/a	n/a	n/a	n/a	Peak Found
FALSE	High	Master Protein	Q3U2K8	Arf-GAP domain and FG repeat-containing protein 2 OS=Mus musculus OX=10090 GN=Agfg2 PE=1 SV=1	100	1e-17		150.2		19.83	1	2	5	2	4	50.2	9.2	0.003	2.914					317.7	213.5	259						66067.3	44404.6	53864.7						52350.2	35993.2	37884.4		High	n/a	n/a	n/a	Peak Found	Peak Found
FALSE	High	Master Protein	Q9DC63	F-box only protein 3 OS=Mus musculus OX=10090 GN=Fbxo3 PE=1 SV=1	100	1e-17		122.5		56.56	1	8	36	8	23	55.2	5.02	0	17.538					96.6	304.4	245.6	98.2					10748.3	33877.1	27331.3	10931.3					8516.72	27459.9	19222.8	7048.65	High	High	Peak Found	High	High	High
FALSE	High	Master Protein	D3YY09	Dr1-associated corepressor OS=Mus musculus OX=10090 GN=Drap1 PE=1 SV=1	100	1e-17		564.6		118.39	1	3	10	3	15	23.1	5.54	0	11.449						162.1	1828.5							80767.2	910946							65467.8	640691		n/a	n/a	High	n/a	High	Peak Found
FALSE	High	Master Protein	Q3TLP5	Enoyl-CoA hydratase domain-containing protein 2, mitochondrial OS=Mus musculus OX=10090 GN=Echdc2 PE=1 SV=2	100	1e-17		30.3		8.74	1	8	30	8	40	31.8	8.72	0	17.169					43.3		38.2						45935.6		40591						36398.3		28548.6		High	Peak Found	High	Peak Found	High	Peak Found
FALSE	High	Master Protein	Q8BGI5	Peroxisome assembly protein 26 OS=Mus musculus OX=10090 GN=Pex26 PE=1 SV=2	100	1e-17		215.6		15.93	1	2	21	1	5	34	6.8	0	6.186					211.7	233.7	169.5						84712	93545.1	67833.2						67123.9	75825.3	47708.8		High	High	Medium	Medium	High	High
FALSE	High	Master Protein	O08917	Flotillin-1 OS=Mus musculus OX=10090 GN=Flot1 PE=1 SV=1	100	1e-17		77.6		85.01	1	6	24	6	18	47.5	7.15	0	11.449						109.1		437.9						19085.8		76607.2						15470.4		49397.4	n/a	n/a	n/a	High	High	High
FALSE	High	Master Protein	B2RT41	Zinc finger, C3H1-type-containing OS=Mus musculus OX=10090 GN=Zfc3h1 PE=1 SV=1	100	1e-17		28.1		27.59	1	9	22	9	5	224.9	8.15	0	22.218					63.8		94.8						58196.4		86405.8						46113.6		60771.4		High	High	High	High	Peak Found	n/a
FALSE	High	Master Protein	Q91YE6	Importin-9 OS=Mus musculus OX=10090 GN=Ipo9 PE=1 SV=3	100	1e-17		186.5		7.97	1	4	6	4	4	116	4.81	0.002	4.135					292.1	249.1		269.4					510255	435094		470528					404315	352676		303403	n/a	n/a	High	n/a	Peak Found	Peak Found
FALSE	High	Master Protein	A0A0G2JEK2	Cysteine-rich protein 1 OS=Mus musculus OX=10090 GN=Crip1 PE=1 SV=1	100	1e-17		24.8		35.6	1	1	9	1	5	13.6	8.09	0	7.678					33.9	61.6	85.7	79.3					74260.3	135168	187856	173850					58842.2	109563	132124	112101	High	n/a	n/a	n/a	Peak Found	Peak Found
FALSE	High	Master Protein	P42230	Signal transducer and activator of transcription 5A OS=Mus musculus OX=10090 GN=Stat5a PE=1 SV=1	100	1e-17		201		12.59	1	8	27	8	11	90.8	6.39	0	12.557					243.5	286.7		313.8					40337.7	47485.4		51972.2					31962.7	38490.5		33512.4	High	High	High	n/a	High	Peak Found
FALSE	High	Master Protein	A2BE28	Ribosomal biogenesis protein LAS1L OS=Mus musculus OX=10090 GN=Las1l PE=1 SV=1	100	1e-17		232.4		10.76	1	7	14	7	11	89.4	4.44	0	14.66						442.3	515.1							43770.8	50978.5							35479.5	35854.4		High	n/a	n/a	High	Medium	High
FALSE	High	Master Protein	Q640M1	U3 small nucleolar RNA-associated protein 14 homolog A OS=Mus musculus OX=10090 GN=Utp14a PE=1 SV=1	100	1e-17		294			1	10	50	8	15	87.2	9.2	0	25.298					390.4								31824.5								25217				High	High	High	High	Medium	High
FALSE	High	Master Protein	O08738	Caspase-6 OS=Mus musculus OX=10090 GN=Casp6 PE=1 SV=1	100	1e-17		255.4			1	5	20	4	17	31.6	6.89	0	7.578							365.1								48062								33803.2		High	High	High	Medium	High	High
FALSE	High	Master Protein	A0A0R4IZW7	tRNA (guanine(26)-N(2))-dimethyltransferase OS=Mus musculus OX=10090 GN=Trmt1 PE=1 SV=1	100	1e-17		193.7			1	3	6	3	5	72.3	8.03	0	5.922							309.9								80115.8								56347.4		n/a	n/a	n/a	n/a	n/a	n/a
FALSE	High	Master Protein	A0A087WP33	Autophagy-related protein 9 (Fragment) OS=Mus musculus OX=10090 GN=Atg9a PE=1 SV=1	100	1e-17		222.2			1	2	10	2	3	95.2	6.9	0.001	4.983							428.9								10667.1								7502.46		High	n/a	High	n/a	Medium	n/a
FALSE	High	Master Protein	Q3TWL2	Type 1 phosphatidylinositol 4,5-bisphosphate 4-phosphatase OS=Mus musculus OX=10090 GN=Pip4p1 PE=1 SV=1	100	1e-17		176.8		26.53	1	3	12	3	15	30	8.82	0.001	5.079					123.9	213.5	193						116487	200651	181359						92302	162643	127554		n/a	n/a	n/a	n/a	High	High
FALSE	High	Master Protein	A0A0R4J110	Iodothyronine deiodinase OS=Mus musculus OX=10090 GN=Dio1 PE=1 SV=1	100	1e-17		189.1		35.42	1	2	7	2	8	29.5	9.19	0.002	3.479					231.8	154.4	186.8	339.7					125034	83282.7	100798	183236					99073.8	67506.8	70893.9	118153	n/a	n/a	n/a	n/a	Peak Found	High
FALSE	High	Master Protein	Q8C142	Low density lipoprotein receptor adapter protein 1 OS=Mus musculus OX=10090 GN=Ldlrap1 PE=1 SV=3	100	1e-17		291.9			1	6	31	6	24	34	6.58	0	14.118					958.9								183799								145638				High	High	High	High	High	Medium
FALSE	High	Master Protein	A0A0U1RPL0	Ataxin-2-like protein OS=Mus musculus OX=10090 GN=Atxn2l PE=1 SV=1	100	1e-17		73.8		27.46	1	7	22	7	6	115.2	8.66	0	12.142					160.7	109.1	97.6						36967.6	25092.1	22442.1						29292.3	20339	15784.1		High	n/a	High	n/a	High	High
FALSE	High	Master Protein	A0A6Q6Q7B9	Chloride channel protein OS=Mus musculus OX=10090 GN=Clcn3 PE=1 SV=1	100	1e-17		266.8		33.1	1	3	8	3	3	90.8	6.28	0	5.137					549.5	341.1							93931	58298.7							74428.9	47255.4			High	High	High	n/a	Peak Found	Peak Found
FALSE	High	Master Protein	Q8K021	Secretory carrier-associated membrane protein 1 OS=Mus musculus OX=10090 GN=Scamp1 PE=1 SV=1	100	1e-17		79.4		94.83	1	6	25	6	27	38	7.71	0	18.933					318.6	70.9	60.9	76					679288	151233	129939	162010					538253	122585	91389.2	104466	Medium	n/a	n/a	n/a	High	Peak Found
FALSE	High	Master Protein	O08583	THO complex subunit 4 OS=Mus musculus OX=10090 GN=Alyref PE=1 SV=3	100	1e-17		127.5		54.71	1	1	4	1	4	26.9	11.15	0.004	2.731					146.1	161.2	365.9						55397.8	61105	138713						43896	49530.1	97560.5		n/a	n/a	High	n/a	Peak Found	Peak Found
FALSE	High	Master Protein	Q64735	Complement component receptor 1-like protein OS=Mus musculus OX=10090 GN=Cr1l PE=1 SV=1	100	1e-17		164		4.35	1	3	8	3	6	53.7	6.65	0	9.287					261.2		277.7						51227.8		54476.8						40591.8		38314.9		n/a	n/a	n/a	n/a	High	Peak Found
FALSE	High	Master Protein	O55111	Desmoglein-2 OS=Mus musculus OX=10090 GN=Dsg2 PE=1 SV=3	100	1e-17		92.5			1	3	8	3	3	122.3	5.3	0.001	4.721					210.6								15958.2								12644.9				n/a	n/a	n/a	n/a	Peak Found	n/a
FALSE	High	Master Protein	A2A4P0	ATP-dependent RNA helicase DHX8 OS=Mus musculus OX=10090 GN=Dhx8 PE=2 SV=1	100	1e-17		120.7		34.98	1	8	58	7	8	142.5	8.12	0	18.658					167.4	111.6	185.1	265.9					104723	69813.5	115807	166394					82980.5	56589.1	81450.2	107293	High	High	High	High	High	High
FALSE	High	Master Protein	Q99K48	Non-POU domain-containing octamer-binding protein OS=Mus musculus OX=10090 GN=Nono PE=1 SV=3	100	1e-17		117.4		31.6	1	3	15	3	7	54.5	8.95	0	7.601					132.4	89.5	168.6	90.3					66419.5	44902.9	84598.2	45311.1					52629.3	36397.2	59500	29217.2	High	n/a	High	n/a	High	Peak Found
FALSE	High	Master Protein	P61290	Proteasome activator complex subunit 3 OS=Mus musculus OX=10090 GN=Psme3 PE=1 SV=1	100	1e-17		260.5		4.53	1	2	10	2	9	29.5	5.95	0.002	4.141					324	345.4							90403.4	96381							71633.7	78124			Medium	High	High	High	High	High
FALSE	High	Master Protein	B8JJN0	C3/C5 convertase OS=Mus musculus OX=10090 GN=Gm20547 PE=4 SV=1	100	1e-17		151.3			1	6	10	6	6	142.2	7.36	0	5.657					293.7								80671.4								63922.3				n/a	n/a	Medium	n/a	Peak Found	n/a
FALSE	High	Master Protein	P58501	PAX3- and PAX7-binding protein 1 OS=Mus musculus OX=10090 GN=Paxbp1 PE=1 SV=3	100	1e-17		44.9			1	8	17	8	11	104.8	5.67	0	12.627								68.5								7931.48								5114.32	High	n/a	High	High	Medium	Medium
FALSE	High	Master Protein	Q8VDP4	Cell cycle and apoptosis regulator protein 2 OS=Mus musculus OX=10090 GN=Ccar2 PE=1 SV=2	100	1e-17		700			1	3	9	3	4	102.9	5.25	0	5.187							2300								103729								72955.1		n/a	n/a	Peak Found	Peak Found	Medium	Peak Found
FALSE	High	Master Protein	O70318	Band 4.1-like protein 2 OS=Mus musculus OX=10090 GN=Epb41l2 PE=1 SV=2	100	1e-17		200.4		18.93	1	33	247	1	40	109.9	5.43	0	124.252					228.7	164.6	237.4						104304	75039.5	108271						82647.9	60825.1	76149.5		High	n/a	n/a	n/a	Peak Found	High
FALSE	High	Master Protein	Q3TDD9	Protein phosphatase 1 regulatory subunit 21 OS=Mus musculus OX=10090 GN=Ppp1r21 PE=1 SV=2	100	1e-17		129.7		90.9	1	8	15	8	13	88.3	6.9	0	13.153							126.8	583.2							69483.4	319509							48869.4	206024	High	Peak Found	High	High	Peak Found	Peak Found
FALSE	High	Master Protein	O35099	Mitogen-activated protein kinase kinase kinase 5 OS=Mus musculus OX=10090 GN=Map3k5 PE=1 SV=3	100	1e-17		177.2			1	7	21	7	4	154.4	5.78	0	11.985							582.2								50182								35294.2		High	Peak Found	High	n/a	n/a	High
FALSE	High	Master Protein	Q9JLB0-2	Isoform Alpha of MAGUK p55 subfamily member 6 OS=Mus musculus OX=10090 GN=Mpp6	100	1e-17		115.1		8.48	1	14	42	14	29	60.9	6.18	0	29.611					151	124.6	148.7	140.3					172200	142043	169551	160015					136447	115137	119250	103180	High	High	n/a	High	High	Peak Found
FALSE	High	Master Protein	A0A0R4J0W6	Leucine-rich repeat-containing protein 40 OS=Mus musculus OX=10090 GN=Lrrc40 PE=1 SV=1	100	1e-17		113.9			1	16	51	16	34	68	6.84	0	34.807					332.5								34682								27481.3				High	High	High	High	Peak Found	n/a
FALSE	High	Master Protein	Q5SYL3	Protein KIAA0100 OS=Mus musculus OX=10090 GN=Kiaa0100 PE=1 SV=1	100	1e-17		218.6		13.32	1	8	10	8	4	254.3	7.34	0	9.245					387.4	320.7							59213.6	49018.7							46919.5	39733.3			High	High	n/a	n/a	Peak Found	Peak Found
FALSE	High	Master Protein	Q9JIG7	Coiled-coil domain-containing protein 22 OS=Mus musculus OX=10090 GN=Ccdc22 PE=1 SV=1	100	1e-17		166.2			1	9	16	9	18	70.8	6.01	0	14.77							341.3								14269								10035.8		High	High	n/a	n/a	n/a	n/a
FALSE	High	Master Protein	Q04736	Tyrosine-protein kinase Yes OS=Mus musculus OX=10090 GN=Yes1 PE=1 SV=3	100	1e-17		284.2		25.86	1	7	50	3	12	60.6	6.64	0	14.517					470.7	287.8	337.9						33592.7	20540.6	24116.4						26618.1	16649.7	16961.7		High	Peak Found	High	Peak Found	High	High
FALSE	High	Master Protein	Q9QYR7	Acyl-coenzyme A thioesterase 3 OS=Mus musculus OX=10090 GN=Acot3 PE=1 SV=1	100	1e-17		435.5			1	9	79	3	26	47.5	7.46	0	34.574							1032.5								63746.1								44834.3		n/a	n/a	n/a	n/a	n/a	n/a
FALSE	High	Master Protein	Q8CIW5	Twinkle protein, mitochondrial OS=Mus musculus OX=10090 GN=Twnk PE=2 SV=1	100	1e-17		296.5		9.56	1	7	23	7	15	76.9	9.13	0	10.937					638.6		731.2						31108		35619.1						24649.3		25051.8		High	High	High	n/a	High	n/a
FALSE	High	Master Protein	Q6PCN7	Helicase-like transcription factor OS=Mus musculus OX=10090 GN=Hltf PE=1 SV=1	100	1e-17		178.9		46.79	1	4	5	3	4	113.2	8.09	0.001	4.914					170.6	339.4							20262.4	40300.2							16055.5	32666.3			n/a	n/a	High	n/a	Peak Found	Peak Found
FALSE	High	Master Protein	Q9EQ06	Estradiol 17-beta-dehydrogenase 11 OS=Mus musculus OX=10090 GN=Hsd17b11 PE=1 SV=1	100	1e-17		227.3		43	1	9	73	6	37	32.9	8.66	0	35.956					414.1	176.2	210.3	210.6					359153	152836	182446	182705					284585	123885	128319	117811	n/a	n/a	High	n/a	High	Medium
FALSE	High	Master Protein	O08600	Endonuclease G, mitochondrial OS=Mus musculus OX=10090 GN=Endog PE=1 SV=1	100	1e-17		59.4		9.44	1	5	13	5	23	32.2	9.54	0	12.209					102.3		89.5						28635.4		25051.7						22690		17619.5		High	High	High	n/a	Peak Found	n/a
FALSE	High	Master Protein	Q7TQ95	Endoplasmic reticulum junction formation protein lunapark OS=Mus musculus OX=10090 GN=Lnpk PE=1 SV=1	100	1e-17		73.5		30.51	1	4	12	4	11	47.5	5.27	0	8.99					121.3		78.2						58894.9		37992.6						46667		26721.1		High	n/a	n/a	n/a	Peak Found	n/a
FALSE	High	Master Protein	A0A1L1SSL0	Rho GTPase-activating protein 42 (Fragment) OS=Mus musculus OX=10090 GN=Arhgap42 PE=1 SV=1	100	1e-17		263.6		51.45	1	4	17	1	26	20.8	5.26	0	10.023					276.1	537.5		205.7					95456.2	185817		71120.8					75637.4	150619		45859.7	n/a	n/a	n/a	n/a	Peak Found	High
FALSE	High	Master Protein	Q3UHQ6	Protein dopey-2 OS=Mus musculus OX=10090 GN=Dop1b PE=1 SV=3	100	1e-17		101.6		47.15	1	6	11	5	3	257.3	6.13	0	5.788							108	216.1							35353.8	70723.5							24865.2	45603.5	High	n/a	n/a	n/a	n/a	n/a
FALSE	High	Master Protein	A0A286YDB3	TBC1 domain family member 5 OS=Mus musculus OX=10090 GN=Tbc1d5 PE=1 SV=1	100	1e-17		215.6			1	3	4	3	4	94	6.57	0.001	4.577					496.5								64492.4								51102.4				n/a	n/a	High	n/a	High	n/a
FALSE	High	Master Protein	Q9D7H3	RNA 3'-terminal phosphate cyclase OS=Mus musculus OX=10090 GN=RtcA PE=1 SV=2	100	1e-17		304		39.1	1	3	11	3	9	39.2	7.9	0	5.905					264.6	187.5	194.9	410.3					321505	227806	236868	498629					254754	184654	166595	321523	n/a	High	n/a	n/a	Peak Found	Peak Found
FALSE	High	Master Protein	Q9R061	Cytosolic Fe-S cluster assembly factor NUBP2 OS=Mus musculus OX=10090 GN=Nubp2 PE=1 SV=1	100	1e-17		114.2			1	5	16	5	24	29.5	6.52	0	9.209								275.9								203516								131230	n/a	High	High	n/a	n/a	Medium
FALSE	High	Master Protein	Q9EQ80	NIF3-like protein 1 OS=Mus musculus OX=10090 GN=Nif3l1 PE=1 SV=4	100	1e-17		326.4		25.3	1	2	12	2	5	41.7	6.76	0.004	2.673					300.2	347	342.2	515.5					191538	221414	218384	328930					151770	179473	153595	212099	High	n/a	High	n/a	Peak Found	Peak Found
FALSE	High	Master Protein	Q9CQS5	Serine/threonine-protein kinase RIO2 OS=Mus musculus OX=10090 GN=Riok2 PE=1 SV=1	100	1e-17		237.5		32.4	1	5	27	5	12	62.5	6.43	0	12.962						222.3	354.5							83596.2	133292							67760.9	93747.9		High	High	High	n/a	High	High
FALSE	High	Master Protein	Q8BWM0	Prostaglandin E synthase 2 OS=Mus musculus OX=10090 GN=Ptges2 PE=1 SV=3	100	1e-17		221.5		2.7	1	6	23	6	18	43.3	9	0	8.969						307.6	319.6							34694.5	36045.7							28122.5	25351.8		High	High	High	High	n/a	Medium
FALSE	High	Master Protein	Q9QXK7	Cleavage and polyadenylation specificity factor subunit 3 OS=Mus musculus OX=10090 GN=Cpsf3 PE=1 SV=2	100	1e-17		219.1		10.45	1	5	9	5	8	77.5	5.6	0	7.671					186.2	228.1	182.3	204.5					51249.4	62793.5	50188.1	56277.4					40608.9	50898.8	35298.6	36288.4	High	High	High	n/a	Peak Found	Peak Found
FALSE	High	Master Protein	Q9CQE1	Protein NipSnap homolog 3B OS=Mus musculus OX=10090 GN=Nipsnap3b PE=1 SV=1	100	1e-17		22.4		23.55	1	2	11	2	8	28.3	9.48	0	6.43					68.6	66.1	43.3						26248.9	25270.8	16543.9						20799	20483.8	11635.7		n/a	n/a	High	n/a	High	Peak Found
FALSE	High	Master Protein	O35239	Tyrosine-protein phosphatase non-receptor type 9 OS=Mus musculus OX=10090 GN=Ptpn9 PE=1 SV=2	100	1e-17		131.8		16.06	1	15	55	15	27	67.9	8.1	0	25.093					234.2	241.3	177.5						62769.4	64676	47578.1						49737.1	52424.7	33462.8		High	High	High	High	High	High
FALSE	High	Master Protein	A8DIL0	Galectin OS=Mus musculus OX=10090 GN=Lgals8 PE=1 SV=1	100	1e-17		170.7		39.71	1	6	16	6	22	37	8.95	0	11.832					223.4	397.8							25232.2	44934							19993.4	36422.3			n/a	High	n/a	n/a	High	High
FALSE	High	Master Protein	Q3UVK0	Endoplasmic reticulum metallopeptidase 1 OS=Mus musculus OX=10090 GN=Ermp1 PE=1 SV=2	100	1e-17		168.7			1	3	4	3	4	100.1	7.49	0.001	4.458					353.6								40089.9								31766.4				n/a	n/a	n/a	n/a	Peak Found	n/a
FALSE	High	Master Protein	Q8K182	Complement component C8 alpha chain OS=Mus musculus OX=10090 GN=C8a PE=1 SV=1	100	1e-17		108.7			1	3	7	3	6	66	6.54	0	8.839					187.6								40855.4								32372.9				n/a	n/a	n/a	n/a	Peak Found	High
FALSE	High	Master Protein	Q8BSN5	PHD finger protein 23 OS=Mus musculus OX=10090 GN=Phf23 PE=2 SV=2	100	1e-17		111.4		34.21	1	3	12	3	8	43.5	5.8	0	6.195					112.9	136.3	125.5	225.8					231007	278976	256910	462167					183044	226131	180691	298012	n/a	n/a	High	n/a	Peak Found	Peak Found
FALSE	High	Master Protein	S4R1D4	Protein tyrosine phosphatase, receptor type, f polypeptide (PTPRF),-interacting protein (liprin), alpha 1 (Fragment) OS=Mus musculus OX=10090 GN=Ppfia1 PE=1 SV=1	100	1e-17		274.3		36.4	1	7	20	2	17	62.3	7.25	0	17.718					351.9	281.8	166.5	176.1					1.11415e+06	892271	527316	557522					882829	723252	370875	359498	High	n/a	n/a	n/a	Peak Found	High
FALSE	High	Master Protein	Q6P9R1	ATP-dependent RNA helicase DDX51 OS=Mus musculus OX=10090 GN=Ddx51 PE=1 SV=1	100	1e-17		161.9			1	9	49	9	17	70.3	9.47	0	19.408							344								53049.2								37310.8		High	High	High	High	High	High
FALSE	High	Master Protein	E9Q7G0	Nuclear mitotic apparatus protein 1 OS=Mus musculus OX=10090 GN=Numa1 PE=1 SV=1	100	1e-17		47.5		0.5	1	17	50	12	12	235.5	5.87	0	35.963						50.4	50.7							37983.2	38254.7							30788.2	26905.5		High	n/a	High	n/a	High	High
FALSE	High	Master Protein	D3Z357	Histone-lysine N-methyltransferase NSD3 OS=Mus musculus OX=10090 GN=Nsd3 PE=1 SV=1	100	1e-17		132.2		4.52	1	7	12	7	8	161.5	8.27	0	14.039					161.4		151.4						22593.9		21195.4						17902.9		14907.2		High	n/a	n/a	High	Peak Found	n/a
FALSE	High	Master Protein	Q9DBR1	5'-3' exoribonuclease 2 OS=Mus musculus OX=10090 GN=Xrn2 PE=1 SV=1	100	1e-17		171.8		21.72	1	3	7	3	4	108.6	7.59	0.007	2.54					178.7	164.4	191.6	111.6					171357	157651	183695	107052					135780	127788	129197	69028.5	High	n/a	Medium	High	Peak Found	High
FALSE	High	Master Protein	Q4VAA2	Protein CDV3 OS=Mus musculus OX=10090 GN=Cdv3 PE=1 SV=2	100	1e-17		93.3		19.96	1	5	15	5	27	29.7	6.1	0	12.105					139.4	148.6	199.6						49684.2	52933.9	71136.8						39368.7	42906.8	50032.3		High	High	n/a	n/a	High	High
FALSE	High	Master Protein	Q9JLN9	Serine/threonine-protein kinase mTOR OS=Mus musculus OX=10090 GN=Mtor PE=1 SV=2	100	1e-17		175.3		4.51	1	24	68	24	12	288.6	7.17	0	35.845					338.3		360.6						24708.1		26337.4						19578.2		18523.7		High	High	High	High	High	High
FALSE	High	Master Protein	P10833	Ras-related protein R-Ras OS=Mus musculus OX=10090 GN=Rras PE=1 SV=1	100	1e-17		187.2		13.51	1	5	29	3	28	23.7	6.79	0	11.692					312.7	378.7							51345.2	62189							40684.8	50408.8			High	n/a	High	n/a	High	High
FALSE	High	Master Protein	P19783	Cytochrome c oxidase subunit 4 isoform 1, mitochondrial OS=Mus musculus OX=10090 GN=Cox4i1 PE=1 SV=2	100	1e-17		54.6			1	5	10	5	28	19.5	9.23	0	10.756							41.7								64602.9								45436.9		High	Peak Found	Peak Found	Peak Found	n/a	n/a
FALSE	High	Master Protein	Q9ERA6	Tuftelin-interacting protein 11 OS=Mus musculus OX=10090 GN=Tfip11 PE=1 SV=1	100	1e-17		262.2			1	6	13	6	9	96.2	5.9	0	7.608						861.5								43725.1								35442.4			High	n/a	n/a	High	n/a	High
FALSE	High	Master Protein	Q8BHI7	Elongation of very long chain fatty acids protein 5 OS=Mus musculus OX=10090 GN=Elovl5 PE=1 SV=1	100	1e-17		280.5		30.38	1	3	26	2	15	35.3	9.54	0	8.305					198.1	295.7	194.1	357.2					294017	438952	288165	530293					232973	355803	202673	341940	n/a	n/a	High	High	High	High
FALSE	High	Master Protein	Q61235	Beta-2-syntrophin OS=Mus musculus OX=10090 GN=Sntb2 PE=1 SV=2	100	1e-17		299.4		106.98	1	8	23	7	17	56.3	8.69	0	12.383					105.4	760							12840	92619.1							10174.1	75074.7			High	High	High	n/a	Medium	High
FALSE	High	Master Protein	P70268	Serine/threonine-protein kinase N1 OS=Mus musculus OX=10090 GN=Pkn1 PE=1 SV=3	100	1e-17		162		12.77	1	6	28	6	6	104.3	6.27	0	12.902					252.4	213.7	197.4						52439.6	44407.9	41012.2						41552	35995.9	28844.9		High	High	Medium	High	High	High
FALSE	High	Master Protein	Q9QUH0	Glutaredoxin-1 OS=Mus musculus OX=10090 GN=Glrx PE=1 SV=3	100	1e-17		114.1		91.3	1	1	5	1	10	11.9	8.37	0.003	3.023					314.8		67.8						85388.5		18390.4						67660		12934.4		n/a	n/a	Medium	n/a	Peak Found	n/a
FALSE	High	Master Protein	Q924W5	Structural maintenance of chromosomes protein 6 OS=Mus musculus OX=10090 GN=Smc6 PE=1 SV=1	100	1e-17		69			1	4	5	4	5	127.1	7.17	0	7.038							146.4								16081.3								11310.4		High	n/a	n/a	n/a	n/a	n/a
FALSE	High	Master Protein	E9QM90	RAB11-binding protein RELCH OS=Mus musculus OX=10090 GN=Relch PE=1 SV=2	100	1e-17		101.6		31.03	1	9	30	9	11	134.5	5.34	0	20.372					109	57.9	102.8						134726	71541.8	127066						106754	57990	89368.4		n/a	n/a	Medium	n/a	High	High
FALSE	High	Master Protein	E9Q8V6	DENN/MADD domain-containing 4A OS=Mus musculus OX=10090 GN=Dennd4a PE=1 SV=1	100	1e-17		383.5			1	14	39	13	9	209.2	7.56	0	22.846					1260								276609								219178				High	High	High	High	High	High
FALSE	High	Master Protein	Q6KCD5	Nipped-B-like protein OS=Mus musculus OX=10090 GN=Nipbl PE=1 SV=1	100	1e-17		131.7		56.3	1	10	30	10	4	315.3	7.91	0	18.496					100.6	122.5	140.3	307.1					44615.8	54301.5	62222.3	136149					35352.6	44015.4	43762.5	87790.6	High	High	High	High	Peak Found	High
FALSE	High	Master Protein	A0A0A6YW53	Mitogen-activated protein kinase kinase kinase kinase 4 OS=Mus musculus OX=10090 GN=Map4k4 PE=1 SV=1	100	1e-17		158.2			1	9	35	3	7	146.6	7.49	0	16.745							435								38606.7								27153		High	n/a	High	High	n/a	n/a
FALSE	High	Master Protein	P97496	SWI/SNF complex subunit SMARCC1 OS=Mus musculus OX=10090 GN=Smarcc1 PE=1 SV=2	100	1e-17		86		36.81	1	12	95	5	13	122.8	5.73	0	38.51					114.1	194.4							44106.9	75150.8							34949.3	60915.4			High	n/a	High	n/a	High	High
FALSE	High	Master Protein	Q9JIM1	Equilibrative nucleoside transporter 1 OS=Mus musculus OX=10090 GN=Slc29a1 PE=1 SV=3	100	1e-17		182.9		44.28	1	3	21	3	7	50.2	8.31	0	7.466						198.3	379.1							44190.6	84476.3							35819.8	59414.3		n/a	High	High	High	Medium	High
FALSE	High	Master Protein	Q9QXZ6	Solute carrier organic anion transporter family member 1A1 OS=Mus musculus OX=10090 GN=Slco1a1 PE=1 SV=1	100	1e-17		124		91.75	1	8	28	7	15	74.3	8.22	0	26.04					302.9	274.6	16.1	52.3					523782	474967	27912.6	90402.7					415033	384996	19631.6	58292.9	High	High	n/a	Peak Found	Medium	Peak Found
FALSE	High	Master Protein	P52293	Importin subunit alpha-1 OS=Mus musculus OX=10090 GN=Kpna2 PE=1 SV=2	100	1e-17		151			1	9	29	9	24	57.9	5.68	0	18.426							400.8								32631.6								22950.6		High	High	High	High	n/a	Medium
FALSE	High	Master Protein	P62320	Small nuclear ribonucleoprotein Sm D3 OS=Mus musculus OX=10090 GN=Snrpd3 PE=1 SV=1	100	1e-17		337.6			1	2	22	2	15	13.9	10.32	0	5.306							1109.1								41825								29416.6		High	n/a	High	n/a	High	High
FALSE	High	Master Protein	D3Z7P0	BRCA1-A complex subunit BRE OS=Mus musculus OX=10090 GN=Babam2 PE=1 SV=3	100	1e-17		700			1	5	20	5	17	43.7	6.19	0	11.766						2300								122420								99230.4			High	n/a	High	n/a	n/a	Medium
FALSE	High	Master Protein	B2RSU7	GRIP and coiled-coil domain containing 2 OS=Mus musculus OX=10090 GN=Gcc2 PE=1 SV=1	100	1e-17		324.6			1	12	32	12	8	194.4	5.14	0	21.235							489.5								95356.5								67066.6		High	n/a	High	Peak Found	High	High
FALSE	High	Master Protein	Q9D8W5	26S proteasome non-ATPase regulatory subunit 12 OS=Mus musculus OX=10090 GN=Psmd12 PE=1 SV=4	100	1e-17		125.5			1	5	14	5	13	52.9	7.06	0	13.385							172.9								42157.5								29650.5		High	High	n/a	n/a	n/a	n/a
FALSE	High	Master Protein	Q8BIL5	Protein Hook homolog 1 OS=Mus musculus OX=10090 GN=Hook1 PE=1 SV=2	100	1e-17		254.9			1	9	26	8	13	84.4	5.22	0	15.112					425								122699								97224.1				High	n/a	n/a	n/a	High	High
FALSE	High	Master Protein	A2A974	Cytochrome P450 4A12B OS=Mus musculus OX=10090 GN=Cyp4a12b PE=1 SV=1	100	1e-17		356.6			1	18	138	2	33	58.3	8.9	0	77.224					780.6								64015.9								50724.8				n/a	n/a	n/a	n/a	High	n/a
FALSE	High	Master Protein	Q99JT1	Glutamyl-tRNA(Gln) amidotransferase subunit B, mitochondrial OS=Mus musculus OX=10090 GN=Gatb PE=1 SV=1	100	1e-17		134.2		65.16	1	4	15	4	8	62.1	8.54	0	6.104					113.5	414.1	124.8	202.8					3.9321e+06	1.43504e+07	4.32544e+06	7.02755e+06					3.11571e+06	11632031	3042189	4.53146e+06	High	n/a	High	n/a	Peak Found	Peak Found
FALSE	High	Master Protein	E9QN92	Metalloreductase STEAP3 OS=Mus musculus OX=10090 GN=Steap3 PE=1 SV=1	100	1e-17		106		8.26	1	3	8	3	7	58.5	9.13	0.001	4.332						191.8	170.7							62578.5	55673.7							50724.5	39156.7		High	High	n/a	n/a	n/a	Peak Found
FALSE	High	Master Protein	O88829	Lactosylceramide alpha-2,3-sialyltransferase OS=Mus musculus OX=10090 GN=St3gal5 PE=1 SV=2	100	1e-17		203.2		34.26	1	4	7	4	11	47.3	8.51	0	7.582					151.3	292.3	192						524671	1.01383e+06	665819						415738	821782	468287		High	n/a	High	n/a	High	High
FALSE	High	Master Protein	P16301	Phosphatidylcholine-sterol acyltransferase OS=Mus musculus OX=10090 GN=Lcat PE=1 SV=2	100	1e-17		205.8		53.89	1	3	5	3	9	49.7	6.43	0	6.992					166.5	155.1	440.7	224.2					12920.1	12036.9	34208.9	17398.5					10237.6	9756.84	24060	11218.8	n/a	n/a	n/a	n/a	Peak Found	Peak Found
FALSE	High	Master Protein	P51141	Segment polarity protein dishevelled homolog DVL-1 OS=Mus musculus OX=10090 GN=Dvl1 PE=1 SV=2	100	1e-17		185.9			1	7	33	5	13	75.3	7.02	0	12.995					418.2								36673.7								29059.4				High	High	High	High	High	High
FALSE	High	Master Protein	Q6P5D3	Putative ATP-dependent RNA helicase DHX57 OS=Mus musculus OX=10090 GN=Dhx57 PE=1 SV=2	100	1e-17		162.5		31.52	1	7	21	6	6	155.7	7.87	0	11.194					365.1	254.9	196.2						14218	9924.66	7640.07						11266	8044.67	5373.45		n/a	n/a	High	n/a	Peak Found	Peak Found
FALSE	High	Master Protein	O88531	Palmitoyl-protein thioesterase 1 OS=Mus musculus OX=10090 GN=Ppt1 PE=1 SV=2	100	1e-17		179.9			1	3	9	3	13	34.5	8	0	10.408						218.3								29027.2								23528.7			n/a	n/a	High	n/a	High	High
FALSE	High	Master Protein	E9Q8I0	Complement factor H OS=Mus musculus OX=10090 GN=Cfh PE=1 SV=1	100	1e-17		97.1		40.08	1	18	45	17	16	141.2	7.11	0	32.659					174.7	244.2	180.4	79.3					18239.2	25495.3	18828.9	8276.93					14452.4	20665.8	13242.8	5337.08	High	High	High	Peak Found	High	High
FALSE	High	Master Protein	Q61550	Double-strand-break repair protein rad21 homolog OS=Mus musculus OX=10090 GN=Rad21 PE=1 SV=3	100	1e-17		336.8		21.17	1	7	11	7	14	72	4.64	0	13.939						637.8	862.4							33436.1	45211.4							27102.5	31798.3		High	n/a	High	High	n/a	Peak Found
FALSE	High	Master Protein	Q9CQE8	RNA transcription, translation and transport factor protein OS=Mus musculus OX=10090 GN=RTRAF PE=1 SV=1	100	1e-17		158.2		11.06	1	5	11	5	28	28.1	6.89	0	11.393					143.6	179.3	160.7						44473.6	55514.2	49746.2						35239.9	44998.4	34987.7		High	n/a	n/a	n/a	Peak Found	Peak Found
FALSE	High	Master Protein	Q6A009	E3 ubiquitin-protein ligase listerin OS=Mus musculus OX=10090 GN=Ltn1 PE=1 SV=3	100	1e-17		219		26.04	1	8	19	8	5	198.8	6.55	0	10.253					248.5	181.4	218	331					193979	141643	170193	258417					153705	114812	119701	166631	High	High	High	Medium	Peak Found	High
FALSE	High	Master Protein	Q80TL7	Protein MON2 homolog OS=Mus musculus OX=10090 GN=Mon2 PE=1 SV=2	100	1e-17		97.3		47.75	1	19	72	19	12	189	6.13	0	31.586					217.8	107.8							74171.1	36729.9							58771.6	29772.3			High	High	High	High	High	High
FALSE	High	Master Protein	Q91ZH7	Phospholipase ABHD3 OS=Mus musculus OX=10090 GN=Abhd3 PE=1 SV=1	100	1e-17		279		27.47	1	7	20	7	20	46.2	7.49	0	12.063					789.3		532.6						36642.9		24722.6						29035		17388		High	n/a	High	n/a	Peak Found	High
FALSE	High	Master Protein	E9Q9B0	Kinesin-like protein KIF1C OS=Mus musculus OX=10090 GN=Kif1c PE=1 SV=1	100	1e-17		330.9		32.24	1	10	65	6	9	123.7	6.93	0	27.706					363.3	402.5	205.3						185350	205341	104758						146867	166444	73678.6		High	n/a	High	n/a	High	High
FALSE	High	Master Protein	Q99LR1	Lysophosphatidylserine lipase ABHD12 OS=Mus musculus OX=10090 GN=Abhd12 PE=1 SV=2	100	1e-17		82.1		24.6	1	4	6	4	10	45.2	8.72	0	6.686					110.5	165.8	105.9	167.5					40028.5	60055.5	38362	60674.7					31717.7	48679.5	26981	39123.9	High	n/a	n/a	n/a	Peak Found	High
FALSE	High	Master Protein	Q8BM39	Pre-mRNA-splicing factor 18 OS=Mus musculus OX=10090 GN=Prpf18 PE=1 SV=1	100	1e-17		115.7		18.77	1	4	29	4	15	39.9	8.15	0	8.233					257.1	216.4	175.8						58018.4	48830.7	39682.9						45972.5	39580.9	27910		High	n/a	High	n/a	High	High
FALSE	High	Master Protein	Q80TM9	Nischarin OS=Mus musculus OX=10090 GN=Nisch PE=1 SV=2	100	1e-17		353.5		56.6	1	5	14	5	3	174.9	5.16	0	6.979					299.1	698.2							40462.5	94467.2							32061.6	76572.7			n/a	n/a	n/a	n/a	High	Peak Found
FALSE	High	Master Protein	Q8K389	CDK5 regulatory subunit-associated protein 2 OS=Mus musculus OX=10090 GN=Cdk5rap2 PE=1 SV=3	100	1e-17		188.4		23.14	1	7	15	5	4	205.8	5.3	0	12.827					215	176.2	121.5	201.6					947723	776790	535548	888720					750954	629646	376664	573059	High	n/a	n/a	n/a	Peak Found	Peak Found
FALSE	High	Master Protein	A0A286YCS7	LIM and senescent cell antigen-like-containing domain protein 2 (Fragment) OS=Mus musculus OX=10090 GN=Lims2 PE=1 SV=1	100	1e-17		195.3		44.92	1	1	5	1	3	23.1	8.41	0.004	2.794					165.5	245.8	405.9						81200.6	120576	199114						64341.6	97735.9	140042		n/a	n/a	n/a	n/a	High	Medium
FALSE	High	Master Protein	A1L317	Keratin, type I cytoskeletal 24 OS=Mus musculus OX=10090 GN=Krt24 PE=2 SV=2	100	1e-17		119		89.11	1	2	41	1	4	54	5.01	0	10.347					164.1	736.4		188.8					60243.6	270380		69303.7					47735.7	219163		44688	n/a	n/a	n/a	n/a	Peak Found	High
FALSE	High	Master Protein	Q9QUR7	Peptidyl-prolyl cis-trans isomerase NIMA-interacting 1 OS=Mus musculus OX=10090 GN=Pin1 PE=1 SV=1	100	1e-17		72.2		7.05	1	4	8	4	37	18.4	8.79	0	19.457					204.6		226.1						140850		155634						111606		109461		n/a	n/a	n/a	n/a	Peak Found	n/a
FALSE	High	Master Protein	Q91VH6	Protein MEMO1 OS=Mus musculus OX=10090 GN=Memo1 PE=1 SV=1	100	1e-17		132		9.23	1	4	13	4	19	33.7	7.14	0	7.046					148.1		178.2	165.4					692194		833049	772939					548479		585904	498402	High	Medium	High	High	Peak Found	Medium
FALSE	High	Master Protein	D3Z0B3	Acetyl-CoA carboxylase 2 (Fragment) OS=Mus musculus OX=10090 GN=Acacb PE=1 SV=1	100	1e-17		191.1		27.02	1	10	638	1	64	16.5	9.72	0	72.763					174.6	158.7	242.2	129.8					792221	720412	1.09917e+06	589240					627738	583948	773074	379950	n/a	n/a	n/a	n/a	High	High
FALSE	High	Master Protein	Q9EP53	Hamartin OS=Mus musculus OX=10090 GN=Tsc1 PE=1 SV=1	100	1e-17		216.8		9.47	1	10	22	10	12	128.7	6.37	0	18.112						202.5	231.6							42723.5	48856.8							34630.5	34362.2		High	High	n/a	n/a	n/a	High
FALSE	High	Master Protein	B8Q3N4	Insulin receptor (Fragment) OS=Mus musculus OX=10090 GN=Insr PE=1 SV=1	100	1e-17		96.2		102.93	1	3	16	1	11	25.4	5.68	0	6.474					85.9		106.6	518.3					36427.7		45206.5	219786					28864.5		31794.9	141721	High	High	n/a	n/a	Peak Found	n/a
FALSE	High	Master Protein	Q8K013	GTP-binding protein 10 OS=Mus musculus OX=10090 GN=Gtpbp10 PE=2 SV=1	100	1e-17		145.3		2.67	1	7	26	7	30	40.1	9.14	0	20.187						204.9	197.3							40134.3	38648.6							32531.8	27182.6		High	High	n/a	High	n/a	High
FALSE	High	Master Protein	A0A0A6YXH3	Oxysterol-binding protein OS=Mus musculus OX=10090 GN=Osbpl9 PE=1 SV=1	100	1e-17		159		50	1	5	20	5	9	84.1	6.21	0	7.627					156.6	289.8	111						47448	87815.7	33645.8						37596.8	71181.2	23663.9		High	High	High	n/a	Peak Found	High
FALSE	High	Master Protein	Q91YU8	Suppressor of SWI4 1 homolog OS=Mus musculus OX=10090 GN=Ppan PE=1 SV=2	100	1e-17		125.3		138.78	1	3	7	3	5	52.7	10.32	0	5.269						85.2	115	1309.1						23126.7	31201.9	355260						18745.9	21945.1	229076	Peak Found	Peak Found	High	High	n/a	Peak Found
FALSE	High	Master Protein	D3YTQ3	Heterogeneous nuclear ribonucleoprotein D-like OS=Mus musculus OX=10090 GN=Hnrnpdl PE=1 SV=1	100	1e-17		287		44.79	1	4	29	2	10	46.2	9.57	0	11.354					467		900						64140.7		123608						50823.7		86936.5		High	High	High	High	High	n/a
FALSE	High	Master Protein	Q8C052	Microtubule-associated protein 1S OS=Mus musculus OX=10090 GN=Map1s PE=1 SV=2	100	1e-17		111.1		8.01	1	8	20	8	9	102.9	7.02	0	14.65					133.5	149.9	128.9						51826.3	58183.3	50058.8						41066	47161.9	35207.6		High	High	n/a	High	Peak Found	High
FALSE	High	Master Protein	Q99PE8	ATP-binding cassette sub-family G member 5 OS=Mus musculus OX=10090 GN=Abcg5 PE=1 SV=1	100	1e-17		321		49.01	1	6	18	6	9	73.2	8.06	0	10.504					488.4	159.1	436.7						258467	84190.7	231133						204803	68242.8	162561		n/a	Medium	High	n/a	Peak Found	High
FALSE	High	Master Protein	P97348	Rho-related GTP-binding protein RhoD OS=Mus musculus OX=10090 GN=Rhod PE=1 SV=1	100	1e-17		103		19.54	1	6	36	6	37	23.5	8.18	0	13.049					231.3	174	162.2						81808.1	61547.3	57357.4						64823	49888.7	40340.9		High	High	High	High	Peak Found	High
FALSE	High	Master Protein	Q69ZF8	E3 ubiquitin-protein ligase MSL2 OS=Mus musculus OX=10090 GN=Msl2 PE=2 SV=2	100	1e-17		228.2			1	3	7	3	5	62.5	7.8	0	5.387							295								19177.7								13488.2		High	n/a	High	n/a	n/a	n/a
FALSE	High	Master Protein	Q80U30	Protein CLEC16A OS=Mus musculus OX=10090 GN=Clec16a PE=1 SV=2	100	1e-17		226.3		7.63	1	12	56	12	13	116.2	6.05	0	26.566					213.8	239.3	207.6						454144	508397	441053						359854	412094	310204		High	Peak Found	Peak Found	Peak Found	High	High
FALSE	High	Master Protein	Q3UGP8	Putative Dol-P-Glc:Glc(2)Man(9)GlcNAc(2)-PP-Dol alpha-1,2-glucosyltransferase OS=Mus musculus OX=10090 GN=Alg10b PE=1 SV=1	100	1e-17		184.5		2.82	1	3	7	3	6	55.4	9.54	0.001	4.844						329.7	343.1							33804.5	35181.6							27401.1	24744.1		n/a	n/a	High	High	n/a	High
FALSE	High	Master Protein	Q9QXX8	Nuclear fragile X mental retardation-interacting protein 1 OS=Mus musculus OX=10090 GN=Nufip1 PE=1 SV=1	100	1e-17		72.8			1	3	7	3	5	54.7	9.47	0.003	3.328					95.7								32871.1								26046.4				n/a	n/a	n/a	n/a	High	n/a
FALSE	High	Master Protein	Q80YC5	Coagulation factor XII OS=Mus musculus OX=10090 GN=F12 PE=1 SV=2	100	1e-17		228.1		9.46	1	4	17	4	9	65.7	6.84	0	6.168					251.4	289.7	243.4						74028.8	85289.7	71661.5						58658.8	69133.6	50401.3		High	High	n/a	High	Peak Found	High
FALSE	High	Master Protein	Q8R5L3	Vam6/Vps39-like protein OS=Mus musculus OX=10090 GN=Vps39 PE=1 SV=1	100	1e-17		158.3		32.31	1	6	20	6	8	101.6	6.99	0	12.258					207.2	329.9							45896.2	73076							36367.2	59233.5			High	High	n/a	High	Peak Found	High
FALSE	High	Master Protein	P11589	Major urinary protein 2 OS=Mus musculus OX=10090 GN=Mup2 PE=1 SV=1	100	1e-17		264.1		13.82	1	6	25	2	41	20.7	5.11	0	15.653					268.8	327							164887	200605							130653	162605			n/a	n/a	n/a	High	Peak Found	Peak Found
FALSE	High	Master Protein	O35657	Sialidase-1 OS=Mus musculus OX=10090 GN=Neu1 PE=1 SV=1	100	1e-17		173.1		31.88	1	4	15	4	10	44.6	6.02	0	5.66					361.9	254		192.2					35788.8	25114.8		19010.5					28358.3	20357.4		12258.2	High	n/a	n/a	n/a	High	High
FALSE	High	Master Protein	Q8CI71	Syndetin OS=Mus musculus OX=10090 GN=Vps50 PE=1 SV=2	100	1e-17		297.6		70.63	1	3	10	3	2	111.1	6.07	0.001	5.013					557.6	285.3	306.3	42.6					158936	81327.5	87313.4	12139.8					125937	65922	61409.7	7827.9	n/a	n/a	n/a	n/a	Medium	High
FALSE	High	Master Protein	Q5FW60	Major urinary protein 20 OS=Mus musculus OX=10090 GN=Mup20 PE=1 SV=1	100	1e-17		212.9			1	2	6	1	14	20.9	4.89	0.001	4.945					523.5								48870.8								38724.1				n/a	Medium	n/a	n/a	Peak Found	n/a
FALSE	High	Master Protein	E0CXB9	Alpha N-catenin OS=Mus musculus OX=10090 GN=Ctnna2 PE=1 SV=1	100	1e-17		303.2			1	8	63	2	11	106.7	5.69	0	29.382					633.6								38501								30507.3				n/a	n/a	n/a	n/a	Medium	Medium
FALSE	High	Master Protein	Q3UQA7	Selenoprotein H OS=Mus musculus OX=10090 GN=Selenoh PE=1 SV=2	100	1e-17		196.7		26.06	1	3	10	3	27	13	9.8	0	5.897					151.9	225.5	260.5						82417.1	122337	141323						65305.5	99163	99396.1		n/a	n/a	High	n/a	Peak Found	High
FALSE	High	Master Protein	Q80Z37	E3 ubiquitin-protein ligase Topors OS=Mus musculus OX=10090 GN=Topors PE=1 SV=1	100	1e-17		251		62.25	1	2	12	2	3	117	9.52	0.002	3.698					535.4		208.1						73377.4		28522.8						58142.6		20060.8		High	n/a	n/a	n/a	High	High
FALSE	High	Master Protein	Q3TGW2	Endonuclease/exonuclease/phosphatase family domain-containing protein 1 OS=Mus musculus OX=10090 GN=Eepd1 PE=1 SV=1	100	1e-17		172.5		9.93	1	6	8	6	11	62.9	8.35	0	6.761					288	235.9		265.2					3.15979e+06	2.58838e+06		2.90991e+06					2.50375e+06	2.09808e+06		1.87635e+06	n/a	n/a	n/a	n/a	Peak Found	Peak Found
FALSE	High	Master Protein	Q8K4L0	ATP-dependent RNA helicase DDX54 OS=Mus musculus OX=10090 GN=Ddx54 PE=1 SV=1	100	1e-17		253.5		18.25	1	6	10	6	8	97.7	10.01	0	12.284					308.6	214	256.6						208046	144231	172960						164851	116910	121647		High	n/a	n/a	n/a	High	High
FALSE	High	Master Protein	Q3UPH1	Protein PRRC1 OS=Mus musculus OX=10090 GN=Prrc1 PE=1 SV=1	100	1e-17		185		49.43	1	3	19	3	12	46.3	5.95	0	5.973					312.5	181.7	115.1						70253	40848.9	25886.9						55666.9	33111	18206.9		High	High	High	n/a	High	High
FALSE	High	Master Protein	Q9JHR7	Insulin-degrading enzyme OS=Mus musculus OX=10090 GN=Ide PE=1 SV=1	100	1e-17		203.7		15.8	1	12	32	12	13	117.7	6.54	0	18.465					229.6	184.3	268.5	254.7					84135.6	67526.3	98387	93356.6					66667.2	54735.1	69198.1	60197.6	High	n/a	High	n/a	High	High
FALSE	High	Master Protein	B2RQE8	Rho GTPase-activating protein 42 OS=Mus musculus OX=10090 GN=Arhgap42 PE=1 SV=1	100	1e-17		182.9		35.82	1	5	28	2	7	94.6	8	0	11.913					183.3	200.4	318.4	387.9					56365.8	61634.6	97898.9	119297					44663	49959.5	68854.8	76924.6	n/a	n/a	n/a	n/a	High	Peak Found
FALSE	High	Master Protein	Q8R5J9	PRA1 family protein 3 OS=Mus musculus OX=10090 GN=Arl6ip5 PE=1 SV=2	100	1e-17		199.2		47.07	1	2	6	2	10	21.5	9.61	0.003	3.002					327.6	233.8	115.6						222797	159015	78621.8						176539	128894	55296.6		n/a	n/a	n/a	n/a	Peak Found	Peak Found
FALSE	High	Master Protein	E9Q481	Serine/threonine-protein phosphatase 4 regulatory subunit 3A OS=Mus musculus OX=10090 GN=Ppp4r3a PE=1 SV=1	100	1e-17		329.6			1	5	20	5	8	95.3	4.94	0	8.137							1083								34147								24016.5		Medium	n/a	n/a	n/a	High	High
FALSE	High	Master Protein	B2RUR8	OTU domain-containing protein 7B OS=Mus musculus OX=10090 GN=Otud7b PE=1 SV=1	100	1e-17		116		21.15	1	5	9	5	8	91.9	6.86	0	7.764						294.5	217.8							36190.3	26772.1							29334.9	18829.5		High	n/a	High	High	High	Peak Found
FALSE	High	Master Protein	Q8BVK9	Sp110 nuclear body protein OS=Mus musculus OX=10090 GN=Sp110 PE=1 SV=1	100	1e-17		83.9		19.12	1	7	22	7	19	50.1	9.86	0	15.686						141.5	185.8							53008.2	69584.2							42967.1	48940.3		High	n/a	High	High	n/a	Peak Found
FALSE	High	Master Protein	Q99LY9	NADH dehydrogenase [ubiquinone] iron-sulfur protein 5 OS=Mus musculus OX=10090 GN=Ndufs5 PE=1 SV=3	100	1e-17		52.6			1	2	6	2	18	12.6	8.92	0	5.098							68.3								31632.1								22247.7		n/a	n/a	n/a	n/a	n/a	n/a
FALSE	High	Master Protein	P56655	Cytochrome P450 2C38 OS=Mus musculus OX=10090 GN=Cyp2c38 PE=1 SV=2	100	1e-17		169.8		64.53	1	9	111	3	19	56.2	8.29	0	34.851							208.6	558.8							295028	790179							207501	509518	High	n/a	High	High	Peak Found	Peak Found
FALSE	High	Master Protein	F8VQL0	HGF/SF receptor OS=Mus musculus OX=10090 GN=Met PE=1 SV=1	100	1e-17		183.8		6.65	1	3	11	3	2	153.4	7.05	0	6.265					226	248.3							20899.1	22960							16560	18610.8			High	n/a	High	n/a	High	High
FALSE	High	Master Protein	Q9D646	Keratin, type I cuticular Ha4 OS=Mus musculus OX=10090 GN=Krt34 PE=2 SV=1	100	1e-17		103.3			1	26	79	3	64	44.5	4.79	0	170.054						49.7								103790								84129.7			n/a	n/a	n/a	n/a	Peak Found	Peak Found
FALSE	High	Master Protein	Q91YM4	FAST kinase domain-containing protein 4 OS=Mus musculus OX=10090 GN=Tbrg4 PE=1 SV=1	100	1e-17		419.9			1	3	9	3	6	71.5	8.34	0.002	3.838					1379.8								29620.1								23470.3				Peak Found	Peak Found	Peak Found	Peak Found	Medium	n/a
FALSE	High	Master Protein	Q9WVM8	Kynurenine/alpha-aminoadipate aminotransferase, mitochondrial OS=Mus musculus OX=10090 GN=Aadat PE=1 SV=1	100	1e-17		138.3		62.53	1	6	19	6	14	47.6	8.25	0	11.284					206.6	86.3	86.4	309.6					294536	123051	123205	441380					233384	99741.7	86653.4	284608	Peak Found	Peak Found	High	Peak Found	High	High
FALSE	High	Master Protein	Q9CZT5	Vasorin OS=Mus musculus OX=10090 GN=Vasn PE=2 SV=2	100	1e-17		169.6		17.76	1	1	11	1	1	72.2	7.08	0	8.934					180	236.8	190.4	156					564305	742357	596800	489019					447143	601736	419744	315326	n/a	n/a	n/a	n/a	High	High
FALSE	High	Master Protein	Q8BVG4	Dipeptidyl peptidase 9 OS=Mus musculus OX=10090 GN=Dpp9 PE=1 SV=2	100	1e-17		191.9		8.99	1	4	12	4	5	97.9	6.65	0	6.987					229.1	197.9	220.3	188.9					76339.3	65934.9	73403.8	62946					60489.6	53445.1	51626.7	40588.4	n/a	n/a	n/a	High	High	High
FALSE	High	Master Protein	Q6EDY6	F-actin-uncapping protein LRRC16A OS=Mus musculus OX=10090 GN=Carmil1 PE=1 SV=2	100	1e-17		197.7		17.74	1	13	31	13	11	151.8	7.8	0	15.382					214.6	223.5	293.6						162675	169411	222535						128900	137320	156514		High	High	High	High	High	High
FALSE	High	Master Protein	A0A0B4J1E2	SNW domain-containing protein 1 OS=Mus musculus OX=10090 GN=Snw1 PE=1 SV=1	100	1e-17		323.8			1	3	5	3	5	61.4	9.48	0	5.243							662.8								85773.5								60326.6		High	n/a	n/a	n/a	n/a	High
FALSE	High	Master Protein	Q920A5	Retinoid-inducible serine carboxypeptidase OS=Mus musculus OX=10090 GN=Scpep1 PE=1 SV=2	100	1e-17		163.8		10.01	1	5	8	5	13	50.9	5.66	0	11.807					226.7	236.9	273.4						92775.9	96946.5	111923						73513.6	78582.4	78717.9		n/a	High	n/a	n/a	Peak Found	High
FALSE	High	Master Protein	E9QM77	Ataxin-2 OS=Mus musculus OX=10090 GN=Atxn2 PE=1 SV=1	100	1e-17		362.3		17.66	1	9	9	9	9	136.4	9.54	0	13.617						403.9	314.2							97464.9	75827							79002.6	53331		High	Peak Found	High	Peak Found	Peak Found	Peak Found
FALSE	High	Master Protein	O09048	Glycine tyrosine-rich hair keratin protein OS=Mus musculus OX=10090 GN=1110025L11Rik PE=2 SV=1	100	1e-17		61.6		21.72	1	5	7	5	100	8	8.03	0	26.733					33.1		24.3						109261		80171.8						86576.1		56386.8		n/a	n/a	n/a	n/a	Peak Found	n/a
FALSE	High	Master Protein	Q8C483	Seryl-tRNA synthetase OS=Mus musculus OX=10090 GN=Sars PE=1 SV=1	100	1e-17		116.8		6.35	1	7	21	7	18	61.1	7.43	0	13.032						286.8	262.2							36502	33367.1							29587.6	23467.9		High	High	High	High	High	High
FALSE	High	Master Protein	B9EJ80	PDZ domain-containing protein 8 OS=Mus musculus OX=10090 GN=Pdzd8 PE=1 SV=1	100	1e-17		113.1		60.7	1	12	23	12	12	127.7	6.04	0	17.442					154.2	71.7	204.5	48.1					59243.4	27564.4	78585.8	18462.7					46943.2	22343	55271.3	11905	High	n/a	High	High	Peak Found	Peak Found
FALSE	High	Master Protein	Q3U9N9	Monocarboxylate transporter 10 OS=Mus musculus OX=10090 GN=Slc16a10 PE=1 SV=1	100	1e-17		179.8		20.56	1	3	11	3	5	55.3	8.06	0	5.777					152.2	215	159.5	229.3					53311.1	75333.3	55880.4	80332.4					42242.6	61063.2	39302.1	51799.4	Peak Found	Peak Found	Peak Found	Peak Found	High	Peak Found
FALSE	High	Master Protein	Q14AX6	Cyclin-dependent kinase 12 OS=Mus musculus OX=10090 GN=Cdk12 PE=1 SV=2	100	1e-17		134.9		23.18	1	15	69	10	13	163.6	9.47	0	41.931					436.5	313.5							226763	162890							179682	132035			High	n/a	High	n/a	High	Peak Found
FALSE	High	Master Protein	O88939	Zinc finger and BTB domain-containing protein 7A OS=Mus musculus OX=10090 GN=Zbtb7a PE=1 SV=2	100	1e-17		283.2			1	3	9	3	9	60.2	5.12	0	5.894						435.8								38703.6								31372.1			High	n/a	High	n/a	n/a	Peak Found
FALSE	High	Master Protein	P52825	Carnitine O-palmitoyltransferase 2, mitochondrial OS=Mus musculus OX=10090 GN=Cpt2 PE=1 SV=2	100	1e-17		138.1		40.58	1	10	28	10	16	73.9	8.37	0	22.67					212.7	202.3	124.6	340.1					172206	163824	100895	275417					136453	132792	70962	177593	High	High	High	High	High	High
FALSE	High	Master Protein	Q9D0F6	Replication factor C subunit 5 OS=Mus musculus OX=10090 GN=Rfc5 PE=1 SV=1	100	1e-17		229.4		77.94	1	7	25	7	25	38.1	7.81	0	10.144					862.1	128.4	429.2						682166	101580	339620						540533	82338.2	238864		High	n/a	High	High	Medium	High
FALSE	High	Master Protein	Q62187	Transcription termination factor 1 OS=Mus musculus OX=10090 GN=Ttf1 PE=1 SV=2	95.967	1e-17	2.9	281.9		14.32	1	7	27	7	9	97.7	9.38	0	11.083	2.6				261.9	232.2	209	290.8	123510				1.26476e+07	1.12128e+07	1.00962e+07	1.40473e+07	121261				1.00217e+07	9.08879e+06	7.10092e+06	9.0579e+06	High	Medium	High	High	Medium	Peak Found
FALSE	High	Master Protein	Q8BN21	Serine/threonine-protein kinase VRK2 OS=Mus musculus OX=10090 GN=Vrk2 PE=1 SV=2	91.533	1e-17	2.7	165	37.57	51.06	1	9	36	9	21	58.1	9.04	0	19.926	2.6	1.8	2.1	4	194.5	103.9	87.6	266	74799.8	51163.2	61031.6	115806	5.5864e+06	2.98347e+06	2.51773e+06	7.64155e+06	73437.5	26652.9	48708.2	53902.8	4.42654e+06	2.41833e+06	1.77078e+06	4.92738e+06	High	High	High	High	High	Peak Found
FALSE	High	Master Protein	Q8R2R6	Mitochondrial ribosome-associated GTPase 1 OS=Mus musculus OX=10090 GN=Mtg1 PE=1 SV=2	85.304	1e-17	3.3	260.9	50.72	19.74	1	2	13	2	10	36.7	9.28	0.002	3.505	6.6	2.1	5.3	2.8	329.1	268	407.9	280.4	68956.1	21416.6	54803.3	29231.9	3.43052e+06	2.79341e+06	4.2516e+06	2.9225e+06	67700.2	11156.7	43737.5	13606.3	2.71827e+06	2.26427e+06	2.99026e+06	1.88447e+06	High	Peak Found	Peak Found	Peak Found	High	Peak Found
FALSE	High	Master Protein	Q921H9	Cytochrome c oxidase assembly factor 7 OS=Mus musculus OX=10090 GN=Coa7 PE=1 SV=1	67.117	1e-17	5.6	227.1	69.41	17.76	1	2	6	2	16	25.6	6.29	0.007	2.467		13.7		4.7	306.7	231.4	345.9	349.2		74133.8		25319	1.65912e+06	1.25205e+06	1.87146e+06	1.88894e+06		38619.1		11785	1.31465e+06	1.01488e+06	1.31624e+06	1.21801e+06	n/a	Peak Found	n/a	Peak Found	Peak Found	Peak Found
FALSE	High	Master Protein	Q9R1J0	Sterol-4-alpha-carboxylate 3-dehydrogenase, decarboxylating OS=Mus musculus OX=10090 GN=Nsdhl PE=1 SV=1	62.015	1.04174e-08	1.5	143.2		49.02	1	11	30	11	47	40.7	7.85	0	38.32		1.6			180.8	139.7	38.2	166.3		4499.11			495232	382636	104582	455492		2343.76			392411	310155	73555.1	293707	n/a	Peak Found	High	High	High	Peak Found
FALSE	High	Master Protein	E9Q4M2	Hormone-sensitive lipase OS=Mus musculus OX=10090 GN=Lipe PE=1 SV=1	54.412	5.33064e-05	7.6	143.8		91.9	1	12	45	12	14	117.2	6.83	0	23.413				7.5	50.3	42.8	420.3	392.6				5273.27	35497.3	30226.5	296881	277308				2454.49	28127.3	24500.8	208804	178812	High	High	High	Peak Found	High	High
FALSE	High	Master Protein	P70236	Dual specificity mitogen-activated protein kinase kinase 6 OS=Mus musculus OX=10090 GN=Map2k6 PE=1 SV=1	43.069	3.31781e-06	9	389.1		42.95	1	4	11	3	13	37.4	7.39	0	6.425		17.6					554.4	1038		8036.89					252965	473636		4186.72					177916	305407	n/a	Medium	n/a	n/a	n/a	High
FALSE	High	Master Protein	Q923S9	Ras-related protein Rab-30 OS=Mus musculus OX=10090 GN=Rab30 PE=1 SV=1	37.975	1e-17	4.9	283.3	60.5	15.55	1	9	156	8	53	23	4.97	0	70.507	0.8	4.4	6.8	4.6	275.3	267.6	190.9	247.8	79332.4	450735	706433	480957	2.85166e+07	2.77243e+07	1.97729e+07	2.56682e+07	77887.6	234805	563791	223866	2.25959e+07	2.24726e+07	1.39068e+07	1.65512e+07	High	Peak Found	High	High	High	High
FALSE	High	Master Protein	Q6NXL1	Sec24-related gene family, member D (S. cerevisiae) OS=Mus musculus OX=10090 GN=Sec24d PE=1 SV=1	37.101	1.15133e-09	3.8	169.5		14.4	1	16	68	15	20	112.6	7.18	0	34.224		3.9			179.5	163.5	131	182.8		17485.1			811956	739737	592861	826876		9108.67			643376	599612	416974	533181	High	Peak Found	High	High	High	High
FALSE	High	Master Protein	Q6PAJ1	Breakpoint cluster region protein OS=Mus musculus OX=10090 GN=Bcr PE=1 SV=3	35.195	1e-17	9.4	215.5	64.83	26.92	1	16	43	16	15	143	6.92	0	27.311	18.2	3.7	12.5	6.1	275.5	158.1	167.7	238.2	221656	44498.2	151598	74320.6	3.34897e+06	1.9215e+06	2.03847e+06	2.89591e+06	217619	23180.8	120988	34593.2	2.65365e+06	1.55752e+06	1.43371e+06	1.86732e+06	High	High	High	High	High	High
FALSE	High	Master Protein	A2CG35	Ras-related protein Rab-12 OS=Mus musculus OX=10090 GN=Rab12 PE=1 SV=1	33.993	3.028e-05	5.2	177.6	127.19		1	5	44	4	16	32.2	8.84	0	13.478	56.5	6.1		6.1		207.3			72546.3	7834.07		7780.45		266302			71225.1	4081.07		3621.48		215858			High	High	High	High	n/a	High
FALSE	High	Master Protein	Q9JHN8	Serine/threonine-protein kinase 19 OS=Mus musculus OX=10090 GN=Stk19 PE=2 SV=2	32.94	5.22772e-05	35.9	142.6	74.17	58.68	1	7	45	7	28	28.1	9.6	0	18.683	40.5	22.8		99.7	259.8	68.5		160.9	56295	31626.8		138566	360937	95139.3		223473	55269.8	16475.6		64496.7	285999	77117.5		144098	High	High	High	High	High	High
FALSE	High	Master Protein	Q8R1Z9	RING finger protein 121 OS=Mus musculus OX=10090 GN=Rnf121 PE=1 SV=1	29.389	1e-17	4.6	270.7	108.96	13.95	1	4	36	4	15	38	7.06	0	16.758	4	14.7		1.1	214.1	291.7	241.3	227	55964.6	205710		14876.3	2.99644e+06	4.08218e+06	3.37731e+06	3.17691e+06	54945.3	107162		6924.29	2.37432e+06	3.30891e+06	2.37534e+06	2.04851e+06	High	Peak Found	High	Peak Found	High	High
FALSE	High	Master Protein	Q9DC70	NADH dehydrogenase [ubiquinone] iron-sulfur protein 7, mitochondrial OS=Mus musculus OX=10090 GN=Ndufs7 PE=1 SV=1	29.057	2.40213e-07	63.6	184.6	76.45	54.82	1	3	18	3	14	24.7	9.92	0	9.268		10.7	71.2	104.1	195.7	35	250.2	218		21374.9	142619	208528	392157	70196.7	501401	436868		11135	113822	97061.5	310737	56899.6	352648	281698	High	High	High	High	Peak Found	Peak Found
FALSE	High	Master Protein	A2AUD5	Tumor protein D54 OS=Mus musculus OX=10090 GN=Tpd52l2 PE=1 SV=1	27.995	1.44329e-14	3	219.2	29.06	31.09	1	5	37	5	29	25.1	6.55	0	28.716		3.3		2.2	266.9	125.7	230.1	174.9		37714.4		24856.2	3.0221e+06	1.42317e+06	2.60493e+06	1.98019e+06		19646.9		11569.5	2.39464e+06	1.15359e+06	1.83211e+06	1.27686e+06	n/a	Peak Found	n/a	Peak Found	High	High
FALSE	High	Master Protein	Q91UZ1	1-phosphatidylinositol 4,5-bisphosphate phosphodiesterase OS=Mus musculus OX=10090 GN=Plcb4 PE=1 SV=1	22.98	1.25217e-09	21.6	194.3	36.51	9.12	1	17	51	16	17	134.4	6.9	0	34.392	26.4	20.3	11.2	29.1	194.2	236.4	199	218.5	169997	130569	71981.5	187018	1.25007e+06	1.52131e+06	1.28072e+06	1.40612e+06	166901	68018.3	57447.2	87049.3	990525	1.23313e+06	900764	906685	High	High	High	High	High	High
FALSE	High	Master Protein	A2AFQ0	HECT-type E3 ubiquitin transferase OS=Mus musculus OX=10090 GN=Huwe1 PE=1 SV=1	22.671	2.26223e-10	7.7	174.5		21.51	1	10	32	10	3	482.4	5.22	0	16.259	9.5				202.4	239.3	229.7	142.1	63383.8				1.34883e+06	1.59514e+06	1.53092e+06	947168	62229.4				1.06879e+06	1.29298e+06	1.07673e+06	610747	High	n/a	High	Medium	Peak Found	High
FALSE	High	Master Protein	Q69Z99	Zinc finger protein 512 OS=Mus musculus OX=10090 GN=Znf512 PE=2 SV=2	22.423	0.000454722	109.3	190.4	38.05		1	7	17	7	18	63.9	9.51	0	11.82	217.3	108.4	96	160.4			229.6		128954	64336.7	56979.7	95233.9			136305		126605	33515.4	45474.4	44327.5			95866.6		Peak Found	High	High	High	High	High
FALSE	High	Master Protein	Q99LI7	Cleavage stimulation factor subunit 3 OS=Mus musculus OX=10090 GN=Cstf3 PE=1 SV=1	22.091	8.15842e-06	13.3	294.6		20.87	1	5	5	5	8	82.8	8.12	0	7.928		13.5			396.6	297.3	269.1			18369.6			541422	405798	367320			9569.41			429011	328930	258345		n/a	Peak Found	n/a	n/a	Peak Found	Peak Found
FALSE	High	Master Protein	P29391	Ferritin light chain 1 OS=Mus musculus OX=10090 GN=Ftl1 PE=1 SV=2	20.92	2.72425e-10	8.2	188.4	47.48	13.23	1	2	8	2	13	20.8	6	0.001	4.838		13.6		6.7	219.9	234.6	216.9	170.3		93522.7		46509.1	1.51775e+06	1.61928e+06	1.49684e+06	1.17558e+06		48719.6		21648.1	1202632	1.31255e+06	1.05277e+06	758032	n/a	High	n/a	Peak Found	Peak Found	High
FALSE	High	Master Protein	Q8R307	Vacuolar protein sorting-associated protein 18 homolog OS=Mus musculus OX=10090 GN=Vps18 PE=1 SV=2	20.861	0.00188748	8.3	173		9.19	1	12	44	12	15	110.1	6.09	0	20.428		10.4			203.8	232.2				4492.44			87810.6	100022				2340.29			69579.2	81075.2			High	Medium	High	n/a	High	High
FALSE	High	Master Protein	A0A0B4J1F9	Trichohyalin OS=Mus musculus OX=10090 GN=Tchh PE=1 SV=1	18.833	1.40293e-07	4.7	251.6	97.7	27.75	1	4	5	4	4	208.1	5.82	0	26.15		1.4		7.7	168.2	144.3	264.8	179.3		7319.48		40036.4	878569	754006	1.38321e+06	936471		3813		18635.3	696159	611178	972849	603849	n/a	Peak Found	n/a	Peak Found	Peak Found	Peak Found
FALSE	High	Master Protein	B1AZ26	Cordon-bleu protein-like 1 (Fragment) OS=Mus musculus OX=10090 GN=Cobll1 PE=1 SV=8	18.456	6.88827e-06	11.6	213.8		13.4	1	19	267	2	58	38	9.64	0	109.981		9.6			173.2	182.2	182.9	135.2		28990.9			521749	548696	550902	407186		15102.5			413422	444759	387463	262559	High	Peak Found	Peak Found	High	High	Peak Found
FALSE	High	Master Protein	Q8VCC2	Liver carboxylesterase 1 OS=Mus musculus OX=10090 GN=Ces1 PE=1 SV=1	17.516	0.00303671	6.8	119.8			1	9	54	5	17	62.6	6	0	31.648				20	350.4							7424.92	130053							3456	103051				n/a	n/a	n/a	Peak Found	Peak Found	n/a
FALSE	High	Master Protein	Q91VC3	Eukaryotic initiation factor 4A-III OS=Mus musculus OX=10090 GN=Eif4a3 PE=1 SV=3	17.325	2.30926e-13	20.3	194.8	22.43	44.78	1	16	121	14	36	46.8	6.73	0	43.03	25.8	16.2	16.9	19.6	155.2	115.2	318.5	196.7	398655	249679	260191	302348	2.39411e+06	1.77644e+06	4.91265e+06	3.03377e+06	391395	130068	207654	140731	1.89704e+06	1.43993e+06	3.45519e+06	1.95621e+06	High	High	High	High	High	High
FALSE	High	Master Protein	A0A0M3HEQ0	Thioredoxin-disulfide reductase OS=Mus musculus OX=10090 GN=Txnrd2 PE=1 SV=1	16.513	0.00164458	30.3	501		24.49	1	1	2	1	2	56.8	8.41	0.002	3.412		35.7				589.5	725.3	439.2		13185.3				217729	267922	162213		6868.72				176486	188436	104597	n/a	Peak Found	n/a	n/a	n/a	Peak Found
FALSE	High	Master Protein	Q9D820	Prolyl-tRNA synthetase associated domain-containing protein 1 OS=Mus musculus OX=10090 GN=Prorsd1 PE=1 SV=1	15.857	0.00488542	8.2	129.7	26.01	56.9	1	4	8	4	24	18.9	6.14	0.003	3.053		8.9		12.9	72.6	113.3	254.4	279.7		6367.75		9238.53	52016.2	81145.1	182291	200415		3317.2		4300.16	41216.5	65774.2	128210	129231	n/a	Peak Found	n/a	Peak Found	Peak Found	Peak Found
FALSE	High	Master Protein	P36916	Guanine nucleotide-binding protein-like 1 OS=Mus musculus OX=10090 GN=Gnl1 PE=1 SV=4	15.708	0.00212548	24.1	216.4	80.07		1	12	43	12	24	68.7	5.68	0	22.019	88	29.4		20.3	263.8				66959.4	22374.7		15429	200704				65739.9	11655.9		7181.59	159033				High	Medium	High	Peak Found	High	High
FALSE	High	Master Protein	Q69ZP3	Probable hydrolase PNKD OS=Mus musculus OX=10090 GN=Pnkd PE=1 SV=2	15.069	0.000285629	20.5	224.7	43.65	25.24	1	5	19	5	19	43	8.94	0	11.299		23.2		12.3	265.7	171.9	198.2	151.7		41154		21739.7	471486	305065	351773	269133		21438.7		10118.9	373595	247278	247411	173540	High	High	High	High	High	Peak Found
FALSE	High	Master Protein	P46096	Synaptotagmin-1 OS=Mus musculus OX=10090 GN=Syt1 PE=1 SV=1	14.967	0.00661843	6.4	95.1		71.91	1	5	14	5	12	47.4	8.53	0	5.31		9.1			205.3	136.7		28.9		5358.63			120520	80204.9		16987		2791.51			95497	65012		10953.5	High	Peak Found	Medium	n/a	Peak Found	Peak Found
FALSE	High	Master Protein	E9PVU0	Unconventional myosin-6 OS=Mus musculus OX=10090 GN=Myo6 PE=1 SV=1	14.357	0.00108998	10.2	166.2	29.16	20.79	1	47	349	1	46	146.2	8.47	0	201.779		9.8		14.8	224.3	202.5	190.9	133		14842.8		22553.8	340836	307633	290019	202000		7732.19		10497.9	270071	249360	203977	130253	High	Peak Found	High	Peak Found	High	Peak Found
FALSE	High	Master Protein	Q8CFA2	Aminomethyltransferase, mitochondrial OS=Mus musculus OX=10090 GN=Amt PE=1 SV=1	13.948	0.000829342	20.7	30.8	51.18	46.51	1	8	62	8	26	44	8.7	0	27.792	45.2	57.4	30.6	13.8	104.2	44.8	55.4		173680	220603	117682	53078.2	400740	172407	212842		170517	114921	93919.8	24705.7	317538	139749	149697		High	High	High	High	High	High
FALSE	High	Master Protein	Q3UVG3	Protein FAM91A1 OS=Mus musculus OX=10090 GN=Fam91a1 PE=1 SV=1	13.867	0.00348072	9	187	109.56	44	1	12	60	12	16	93.4	6.35	0	24.713	47.3	8.2		7.2	236	65.7	167.4	169.9	60359.5	10422.6		9171.61	301423	83876.9	213870	217070	59260.2	5429.56		4269.01	238841	67988.5	150420	139969	High	Peak Found	High	High	High	High
FALSE	High	Master Protein	Q9CR62	Mitochondrial 2-oxoglutarate/malate carrier protein OS=Mus musculus OX=10090 GN=Slc25a11 PE=1 SV=3	13.526	2.22045e-16	29	144.3	87.94	16.85	1	14	111	14	53	34.1	9.94	0	50.355		0.2	33.8	43.4	158.2	190.7	178.8	127.7		7216.97	1.20639e+06	1.55111e+06	5.6493e+06	6.81023e+06	6.38304e+06	4.5584e+06		3759.6	962794	721980	4.47638e+06	5.5202e+06	4.48935e+06	2.93932e+06	High	High	High	High	Peak Found	High
FALSE	High	Master Protein	A0A0R4J050	N-acyl-L-amino-acid amidohydrolase OS=Mus musculus OX=10090 GN=Acy1 PE=1 SV=1	13.476	0.00315794	9.5	145.1	82.94	17.75	1	7	21	7	21	45.8	6.21	0	16.292			20.8	5.4	169.2	115.7	155.3	177.6			26717.5	6963.59	216885	148351	199104	227737			21322.8	3241.27	171855	120249	140035	146848	n/a	High	High	High	Peak Found	Peak Found
FALSE	High	Master Protein	Q8BV49	Pyrin and HIN domain-containing protein 1 OS=Mus musculus OX=10090 GN=Pyhin1 PE=1 SV=1	12.62	0.00431999	57.5	100.7	39.16	60.29	1	6	33	6	18	46.9	9.45	0	21.536	88.1	38.9	42.1	63.3	198.9	48.6	80.8	101.2	144589	63767.7	69123.1	103861	326242	79708.1	132503	166099	141956	33219.1	55165.9	48343	258507	64609.3	93192.8	107103	High	Peak Found	High	High	High	High
FALSE	High	Master Protein	Q9D0F3	Protein ERGIC-53 OS=Mus musculus OX=10090 GN=Lman1 PE=1 SV=1	12.609	0.0102764	11.9	150		2.88	1	5	20	5	18	57.8	6.34	0	8.442				22.5		277.4	288.9					8220.69		101560	105789					3826.4		82322.2	74404.1		High	n/a	High	Peak Found	Medium	Peak Found
FALSE	High	Master Protein	A0A0B4J1E3	DNA-binding protein SMUBP-2 OS=Mus musculus OX=10090 GN=Ighmbp2 PE=1 SV=1	12.368	0.00956316	9.8	114.2	40.39	15.33	1	5	14	5	6	109.3	8.48	0.001	4.598		11.1		20	159.2	174.1	213.3			7026.91		12644.5	100721	110177	134943			3660.59		5885.48	79809.3	89306.7	94909.1		High	Peak Found	High	Peak Found	High	Peak Found
FALSE	High	Master Protein	Q03311	Cholinesterase OS=Mus musculus OX=10090 GN=Bche PE=1 SV=2	12.241	2.99356e-05	19.2	235.3	96.07	9.31	1	5	22	5	9	68.4	7.25	0	8.727			85.5	16.3		428.2		488.6			108648	20744.7		544071		620772			86709.8	9655.83		441010		400282	High	High	High	High	n/a	Peak Found
FALSE	High	Master Protein	A0A0R4J0M9	Ubiquitinyl hydrolase 1 OS=Mus musculus OX=10090 GN=Vcpip1 PE=1 SV=1	12.237	0.000524185	12.7	59.3	75.79	48.6	1	28	83	28	33	134.4	7.17	0	73.355		22.7	68.6	18.6	207.7	106.7	105.4	69.6		70225.9	212082	57446.5	642177	329786	325838	215104		36583.4	169258	26739	508847	267316	229170	138702	High	High	High	High	High	High
FALSE	High	Master Protein	Q91WT8	RNA-binding protein 47 OS=Mus musculus OX=10090 GN=Rbm47 PE=1 SV=1	12.232	0.00424391	64.4	99.1	160.99	2.7	1	14	74	13	28	64	8.19	0	37.128	31.9		719.3	3.9	50.3	47.7	49.1		75505.2		1.70327e+06	9226.72	119135	112865	116210		74130.1		1.35935e+06	4294.66	94399.6	91485.4	81733.6		High	High	High	High	High	High
FALSE	High	Master Protein	Q8R0H9	ADP-ribosylation factor-binding protein GGA1 OS=Mus musculus OX=10090 GN=Gga1 PE=1 SV=1	12.105	0.0115889	18.5	230.3		36.19	1	5	27	5	9	69.9	5.27	0	10.484		19.8			369	179.5	247.3			10646.1			197974	96307.5	132688			5545.97			156870	78064.4	93322.8		High	Peak Found	High	Medium	Peak Found	Medium
FALSE	High	Master Protein	Q9CWD8	Iron-sulfur protein NUBPL OS=Mus musculus OX=10090 GN=Nubpl PE=1 SV=2	11.913	0.0132207	15	178.7	146.3	10.88	1	4	23	4	16	34.1	9.07	0	7.644		16.2	251.6	12.9		178.1	207.8			8494.49	132342	6799.6		93682.2	109302			4425.11	105620	3164.94		75936.4	76874.8		High	Peak Found	High	High	n/a	High
FALSE	High	Master Protein	E9Q1W7	TBC domain-containing protein kinase-like protein OS=Mus musculus OX=10090 GN=Tbck PE=1 SV=1	11.693	0.00192189	17.7	126	100.22	63.7	1	9	26	9	10	100.6	6.43	0	9.825		39.1		6.7	106	125.5	209.7	27.9		98663.9		16824	267066	316187	528608	70230.5		51397.8		7830.87	211617	256293	371783	45285.6	High	High	High	High	High	Peak Found
FALSE	High	Master Protein	P58854	Gamma-tubulin complex component 3 OS=Mus musculus OX=10090 GN=Tubgcp3 PE=1 SV=2	11.596	0.0154432	17.8	183		61.51	1	10	24	10	12	103.4	8.32	0	18.129		15.3			292.6	257.8	74.5	96.2		8262.6			158164	139371	40252.4	52008.6		4304.3			125326	112971	28310.5	33535.9	High	Peak Found	n/a	n/a	High	High
FALSE	High	Master Protein	F6ZFU0	Elongation factor 1-delta (Fragment) OS=Mus musculus OX=10090 GN=Eef1d PE=1 SV=1	11.571	3.22325e-07	13.4	202.1	108.14	30.92	1	7	45	1	17	61.4	7.39	0	28.766		6.7	49.9		140.2	288.4	317.3	261.1		41261.8	309384		868998	1.78767e+06	1.96681e+06	1.61866e+06		21494.8	246914		688575	1.44904e+06	1.38331e+06	1.04373e+06	n/a	Peak Found	Peak Found	n/a	Peak Found	Peak Found
FALSE	High	Master Protein	A6H6A9	Rab GTPase-activating protein 1-like OS=Mus musculus OX=10090 GN=Rabgap1l PE=1 SV=1	11.546	2.98263e-06	26.4	236.8	68.93	28.49	1	15	78	13	22	92.3	5.31	0	44.404	62.8	15.6	29.1	18.3	302.9	167.4	243.2	176.3	299849	74647.4	138963	87447.2	1.4461e+06	799447	1.16102e+06	841902	294388	38886.7	110903	40703.1	1.14586e+06	648011	816571	542870	High	High	High	High	High	High
FALSE	High	Master Protein	Q5HZH2	18S rRNA aminocarboxypropyltransferase OS=Mus musculus OX=10090 GN=Tsr3 PE=1 SV=1	11.376	3.73693e-08	22.1	150.6	27.61	56.26	1	8	78	8	31	35.3	5.1	0	19.789	14.1	22.8	19.4	12.5	120	195.5	105.6	38	222165	358916	306742	197291	1.89307e+06	3.08251e+06	1.66613e+06	599468	218119	186973	244805	91831	1.50003e+06	2.4986e+06	1.17183e+06	386545	High	High	High	High	High	High
FALSE	High	Master Protein	P46061	Ran GTPase-activating protein 1 OS=Mus musculus OX=10090 GN=Rangap1 PE=1 SV=2	11.324	2.90893e-06	25.6	266.1	82.17	68.23	1	9	29	9	18	63.5	4.68	0	16.768	39.3	20		4.4	191.2	265.5	226.5	2	190298	96910.6		21510.7	926539	1.28637e+06	1.0974e+06	9661.98	186832	50484.5		10012.4	734169	1.0427e+06	771830	6230.18	High	Peak Found	High	Peak Found	Medium	High
FALSE	High	Master Protein	Q9DAW9	Calponin-3 OS=Mus musculus OX=10090 GN=Cnn3 PE=1 SV=1	11.082	3.13083e-14	23.4	209	45.27	18	1	9	48	8	35	36.4	5.72	0	32.323	43.3	22.2		19.9	185.5	215.9	142.4	212.9	1.15538e+06	593800		530363	4.95352e+06	5.76412e+06	3.80207e+06	5.68494e+06	1.13433e+06	309333		246862	3.92506e+06	4.67225e+06	2.67409e+06	3.66573e+06	High	Peak Found	High	Peak Found	High	High
FALSE	High	Master Protein	Q9CX56	26S proteasome non-ATPase regulatory subunit 8 OS=Mus musculus OX=10090 GN=Psmd8 PE=1 SV=2	10.908	0.00787741	40.9	110.9	41.56	22.23	1	7	26	7	18	39.9	9.58	0	15.942	37.3	31.2	77.8	56.2	96.2		151.2	124.1	48310.9	40395	100855	72819.2	124719		196113	160932	47431.1	21043.3	80490.3	33894.4	98824.5		137931	103771	High	High	High	High	Peak Found	n/a
FALSE	High	Master Protein	Q62376	U1 small nuclear ribonucleoprotein 70 kDa OS=Mus musculus OX=10090 GN=Snrnp70 PE=1 SV=2	10.877	0.00772934	2.7	37.2		29.28	1	7	31	7	18	52	9.94	0	19.409				6.5	89.5	91.3	103.4	47.7				13738.6	188539	192274	217865	100568				6394.76	149394	155853	153230	64847.4	High	n/a	High	Peak Found	Peak Found	High
FALSE	High	Master Protein	O55135	Eukaryotic translation initiation factor 6 OS=Mus musculus OX=10090 GN=Eif6 PE=1 SV=2	10.795	0.011627	15.5	166.8		22.18	1	3	6	3	21	26.5	4.74	0	7.501				15.8	115.9	179.2	171.1					16426.6	120113	185802	177329					7645.92	95175	150606	124720		High	n/a	n/a	Peak Found	Peak Found	Peak Found
FALSE	High	Master Protein	Q6PGL7	WASH complex subunit 2 OS=Mus musculus OX=10090 GN=Washc2 PE=1 SV=1	10.793	0.00080733	24.4	263.8	98.1		1	4	15	4	6	145.2	4.77	0	10.386	92.4	16.7			424				81838.2	14801.5			375650				80347.8	7710.67			297657				High	High	High	High	High	High
FALSE	High	Master Protein	A0A140LHG8	Microsomal signal peptidase 25 kDa subunit OS=Mus musculus OX=10090 GN=Spcs2 PE=1 SV=1	10.735	4.23829e-05	32.5	117.9	70.74	21.66	1	4	64	4	20	28.4	8.38	0	19.276	30.9	3.5	27.6	53.3	101.5	110.5	90.2	146.4	169126	19011.7	150886	291450	555063	604011	493082	800342	166046	9903.91	120419	135658	439820	489596	346797	516071	High	High	High	High	High	High
FALSE	High	Master Protein	Q62093	Serine/arginine-rich splicing factor 2 OS=Mus musculus OX=10090 GN=Srsf2 PE=1 SV=4	10.491	1.00334e-05	80.5	116.7	36.44	42.92	1	4	34	4	15	25.5	11.85	0	24.052	73.4	52.9	80.3	32.1	87.5	168.3	93.5	66	632709	456075	691834	276749	754235	1.44972e+06	805106	568695	621186	237587	552140	128816	597639	1.1751e+06	566251	366702	Peak Found	Peak Found	High	Peak Found	High	High
FALSE	High	Master Protein	G3X922	DnaJ heat shock protein family (Hsp40) member C13 OS=Mus musculus OX=10090 GN=Dnajc13 PE=1 SV=1	10.254	4.89567e-05	6.3	116.7	62.45	28.23	1	48	173	48	24	254.3	6.77	0	110.989	9.4	3.7			169.4	100.3	118.4	94.5	54227.6	21007.1			974786	577275	681559	543640	53239.9	10943.4			772399	467925	479357	350546	High	High	High	n/a	High	High
FALSE	High	Master Protein	P11031	Activated RNA polymerase II transcriptional coactivator p15 OS=Mus musculus OX=10090 GN=Sub1 PE=1 SV=3	10.244	0.00970512	10.2	104.9	94.24	34.76	1	3	17	3	26	14.4	9.6	0	5.515		4.2	26.1	7.3	115.3	75.2	59.1			9302.55	57556.2	16209.9	254482	166046	130489			4846.06	45934.5	7545.03	201646	134593	91776		Peak Found	Peak Found	High	Peak Found	Peak Found	High
FALSE	High	Master Protein	Q8VEH6	COBW domain-containing protein 1 OS=Mus musculus OX=10090 GN=Cbwd1 PE=1 SV=1	10.202	0.00165841	31.7	310.5	80.45	11.79	1	10	20	10	38	43.7	4.89	0	18.077			50.2	13.8	269.5	246.9	235.6	306.3			64561.3	17743.3	346397	317307	302822	393700			51525.2	8258.77	274477	257201	212983	253863	High	n/a	Peak Found	Peak Found	High	High
FALSE	High	Master Protein	O88876	Short-chain dehydrogenase/reductase 3 OS=Mus musculus OX=10090 GN=Dhrs3 PE=1 SV=2	10.032	0.0200485	22.7	227.9		22.27	1	5	29	5	18	33.6	8.69	0	9.48		28.4			285.3	209.7		331.1		10081.4			101138	74333		117395		5251.78			80139.3	60252.4		75697.7	High	Peak Found	High	High	Peak Found	Peak Found
FALSE	High	Master Protein	Q91Z25	Actin-related protein 2/3 complex subunit OS=Mus musculus OX=10090 GN=Arpc1b PE=1 SV=1	9.718	0.00765629	19.7	84.9	66.1	27.43	1	9	40	8	33	41.5	8.35	0	32.541	25.9	4.3		22.2	74.8	138.6	105.3	86.8	71964	11976.5		61467.9	207584	384564	292148	240738	70653.4	6239.04		28610.8	164485	311717	205475	155231	High	Peak Found	High	Peak Found	High	Peak Found
FALSE	High	Master Protein	Q9JHI5	Isovaleryl-CoA dehydrogenase, mitochondrial OS=Mus musculus OX=10090 GN=Ivd PE=1 SV=1	9.409	0.0001502	21.7	122.6	23.51	40.49	1	13	63	13	36	46.3	8.29	0	34.359	21.7	20.9	22.5	12.7	70.8	149.8	97.1	183.2	98538.6	94732.3	102258	57479.3	321158	679238	440579	830831	96744	49349.7	81610.4	26754.3	254479	550573	309870	535731	High	High	High	Peak Found	Peak Found	High
FALSE	High	Master Protein	P41241	Tyrosine-protein kinase CSK OS=Mus musculus OX=10090 GN=Csk PE=1 SV=2	9.337	0.00250083	75	186.9	74.35	124.44	1	11	37	11	28	50.7	7.06	0	21.172	75.6	10.4		98.8	745.3	47.6			105869	14632.9		138404	1.04425e+06	66698.3			103941	7622.84		64421.6	827441	54064			High	Peak Found	n/a	Peak Found	High	High
FALSE	High	Master Protein	P53566	CCAAT/enhancer-binding protein alpha OS=Mus musculus OX=10090 GN=Cebpa PE=1 SV=2	9.068	0.0303654	17.3	46.4	134.48	54.18	1	4	20	4	8	37.4	7.66	0	6.587		32.7	267	14.5	58.5		131.2			16152.1	131897	7147.36	28906.9		64810			8414.24	105264	3326.81	22905.2		45582.5		High	Peak Found	High	Peak Found	Peak Found	Peak Found
FALSE	High	Master Protein	Q62086	Serum paraoxonase/arylesterase 2 OS=Mus musculus OX=10090 GN=Pon2 PE=1 SV=2	8.844	0.000835196	71.1	182	86.06	22.65	1	5	33	5	18	39.6	5.83	0	13.236	68.3	138.2		12.7	187	194.6	163.5	112.1	135301	273812		25175.8	370482	385424	323873	222100	132837	142639		11718.3	293562	312415	227788	143213	High	High	Medium	Peak Found	High	High
FALSE	High	Master Protein	Q9R020	Zinc finger Ran-binding domain-containing protein 2 OS=Mus musculus OX=10090 GN=Zranb2 PE=1 SV=2	8.81	0.0324419	20.5	180.3		40.89	1	6	15	6	19	37.3	9.89	0	19.926				24.8	162.1	294.1						8698.18	56904.7	103199						4048.65	45090	83650.5			High	n/a	High	Peak Found	Peak Found	High
FALSE	High	Master Protein	P97861	Keratin, type II cuticular Hb6 OS=Mus musculus OX=10090 GN=Krt86 PE=2 SV=2	8.765	0.0213854	32.5	81.8	66.54	54.46	1	38	116	6	64	53.2	5.76	0	226.655	12.6	4.5			9.5	25.5	35	14.2	84983.4	30600.1			64305.5	172326	236261	95734.6	83435.6	15940.8			50954.3	139683	166169	61731	Peak Found	Peak Found	n/a	Peak Found	Peak Found	Peak Found
FALSE	High	Master Protein	G3XA17	Eukaryotic translation initiation factor 4 gamma 2 OS=Mus musculus OX=10090 GN=Eif4g2 PE=1 SV=1	8.541	0.000299342	16.5	93.4	84	77.13	1	16	53	16	17	102	7.14	0	29.268	71	12.6	11.4	38.3	8.9	116.6	132.4	246.6	301620	53654.6	48459.3	162839	37809.5	495254	562415	1.04764e+06	296127	27950.7	38674.5	75794.9	29959.4	401440	395561	675535	High	High	High	Peak Found	High	High
FALSE	High	Master Protein	Q6ZPF4	Formin-like protein 3 OS=Mus musculus OX=10090 GN=Fmnl3 PE=1 SV=2	8.5	0.00130505	201.8	102.7	49.74	46.64	1	22	109	15	26	117.1	6.67	0	61.384	104.8	179.3	156.1	327.2	89.1	122.5	81.4	31.1	228836	391533	340860	714262	194435	267449	177643	67825.4	224668	203965	272035	332460	154066	216787	124941	43734.7	High	High	High	High	High	High
FALSE	High	Master Protein	Q9CR51	V-type proton ATPase subunit G 1 OS=Mus musculus OX=10090 GN=Atp6v1g1 PE=1 SV=3	8.231	0.00435585	23.7	195.2			1	2	12	2	24	13.7	7.97	0	12.25		69.7						573.9		49606.7						408333		25842						263299	n/a	Peak Found	High	n/a	n/a	n/a
FALSE	High	Master Protein	Q8K205	Processing of 1, ribonuclease P/MRP family, (S. cerevisiae) OS=Mus musculus OX=10090 GN=Pop1 PE=1 SV=1	8.14	0.0316186	8.6	126.8	15.1	41.65	1	6	28	6	7	117.3	9.11	0	11.723		14.6		11.8	192.9	90.5	226.3			8656.22		6986.05	114351	53633.6	134133			4509.36		3251.73	90608.8	43474	94339.3		High	High	High	High	Medium	High
FALSE	High	Master Protein	E9QQ10	A-kinase anchor protein 9 OS=Mus musculus OX=10090 GN=Akap9 PE=1 SV=1	7.982	0.0312612	29.6	128.8	122.92		1	153	860	6	49	433.9	5.03	0	558.464	193.8	16.5		30.3			131.9		166692	14215.5		26091.4			113473		163656	7405.41		12144.5			79808.1		High	Peak Found	High	High	High	n/a
FALSE	High	Master Protein	A3KGB4	TBC1 domain family member 8B OS=Mus musculus OX=10090 GN=Tbc1d8b PE=1 SV=1	7.863	0.00177883	71.1	189.8	76.75	55.93	1	17	62	17	19	127.8	5.49	0	37.285	75.5	76		6	232.5	237.1	174.6	33.8	143860	144800		11375.8	442952	451615	332639	64478	141240	75431.9		5294.99	350986	366068	233954	41576.3	High	High	High	High	High	High
FALSE	High	Master Protein	Q91YW3	DnaJ homolog subfamily C member 3 OS=Mus musculus OX=10090 GN=Dnajc3 PE=1 SV=1	7.861	0.0064333	15	82.4	105.91	49.65	1	10	67	10	26	57.4	5.85	0	37.611		5.9		40.9	26.9	122.8	88.6	81.8		24484.6		170516	111982	512140	369555	341122		12755		79368.3	88732.4	415128	259917	219960	High	High	High	High	High	High
FALSE	High	Master Protein	Q99PV0	Pre-mRNA-processing-splicing factor 8 OS=Mus musculus OX=10090 GN=Prpf8 PE=1 SV=2	7.849	0.00771135	48.9	83.6	68.4	47.86	1	33	83	33	16	273.4	8.84	0	61.158			81	28.2	58.4	159.4	101.4	65.9			243010	84575.8	175214	478351	304291	197757			193942	39366.6	138836	387739	214015	127516	High	High	High	High	Peak Found	Peak Found
FALSE	High	Master Protein	Q8VCI5	Peroxisomal biogenesis factor 19 OS=Mus musculus OX=10090 GN=Pex19 PE=1 SV=1	7.779	1.65737e-06	193.6	25.6	56.62	15.23	1	11	125	11	54	32.7	4.34	0	64.938	365.8	184.6	112.7	140.9	22.5		21.3	16.7	5.47844e+06	2.76376e+06	1.68763e+06	2.10968e+06	337525		319490	250288	5.37866e+06	1.43975e+06	1.34687e+06	981971	267447		224706	161389	High	High	High	High	High	n/a
FALSE	High	Master Protein	Q9JI39	ATP-binding cassette sub-family B member 10, mitochondrial OS=Mus musculus OX=10090 GN=Abcb10 PE=1 SV=1	7.772	0.0239423	28.8	184.3		85.53	1	8	28	8	12	77.1	9.6	0	18.315		34			54.6	178.8	264.3	605		33974.8			54557.2	178634	264061	604328		17698.8			43229.9	144796	185721	389679	High	Peak Found	High	High	High	High
FALSE	High	Master Protein	P70333	Heterogeneous nuclear ribonucleoprotein H2 OS=Mus musculus OX=10090 GN=Hnrnph2 PE=1 SV=1	7.565	0.00545422	86.3	99.6	71.72	35.29	1	10	170	4	34	49.2	6.3	0	61.775	83.2	7.2	128.9	62.2	46.4	98.7	83.1		241125	21003.5	373727	180287	134553	286138	240824		236733	10941.5	298265	83916.2	106617	231936	169377		High	High	High	High	Medium	Peak Found
FALSE	High	Master Protein	Q8K310	Matrin-3 OS=Mus musculus OX=10090 GN=Matr3 PE=1 SV=1	7.421	0.0364322	19.4	109.9	106.78	77.21	1	18	55	18	31	94.6	6.25	0	37.439			60.7	8.5	128.7	219.8	26.7				60953.7	8506.31	129298	220818	26869.5				48646	3959.34	102453	178990	18898		High	High	High	High	Peak Found	Peak Found
FALSE	High	Master Protein	G3X9K3	Brefeldin A-inhibited guanine nucleotide-exchange protein 1 OS=Mus musculus OX=10090 GN=Arfgef1 PE=1 SV=1	7.273	1.77313e-07	7.8	196.7	57.24	43.29	1	43	303	27	28	208.4	5.86	0	148.488		9.8	2.4	7.5	244.7	192.4	186.4	67.7		166264	41418.2	126746	4.14173e+06	3.25603e+06	3.15537e+06	1.14556e+06		86613.3	33055.1	58994.9	3.28182e+06	2.63926e+06	2.21925e+06	738674	High	Peak Found	High	Peak Found	High	High
FALSE	High	Master Protein	O88822	Lathosterol oxidase OS=Mus musculus OX=10090 GN=Sc5d PE=2 SV=2	7.126	0.0277392	14.3	101.7	99.59		1	1	4	1	2	35	8.75	0.009	2.306	90.6	4.9	56.1	10.8	175.7				107977	5786.33	66887.5	12904.5	209366				106011	3014.32	53381.7	6006.5	165897				Peak Found	Peak Found	High	Peak Found	High	n/a
FALSE	High	Master Protein	Q9CZU3	Exosome RNA helicase MTR4 OS=Mus musculus OX=10090 GN=Mtrex PE=1 SV=1	6.746	0.0356874	57.8	103.6	121.82	35.11	1	15	82	15	17	117.6	6.4	0	29.721		15.6	209.8			79.6	132.1			24976.6	335443			127242	211277			13011.3	267711			103139	148597		High	High	High	High	High	High
FALSE	High	Master Protein	O54950	5'-AMP-activated protein kinase subunit gamma-1 OS=Mus musculus OX=10090 GN=Prkag1 PE=1 SV=2	6.686	0.00500426	11.6	77.3	34.1	10.25	1	6	19	6	19	37.5	7.14	0	12.571		33.3		20.4	187.4	162.1				76262		46628.4	428737	370804				39727.8		21703.6	339722	300564			High	Peak Found	High	High	Peak Found	High
FALSE	High	Master Protein	Q91X72	Hemopexin OS=Mus musculus OX=10090 GN=Hpx PE=1 SV=2	6.492	2.46685e-05	20.6	135.3	49.34	25.86	1	19	58	19	51	51.3	7.8	0	60.143	11	21.2		32.1	171.2	139.2		100.5	136692	264038		400022	2.13296e+06	1.7336e+06		1.2517e+06	134202	137548		186194	1.69011e+06	1.40521e+06		807114	High	Peak Found	High	Peak Found	Peak Found	Peak Found
FALSE	High	Master Protein	Q80U72	Protein scribble homolog OS=Mus musculus OX=10090 GN=Scrib PE=1 SV=2	6.49	0.000158386	31.7	205.4		40.27	1	14	44	14	10	174	5.12	0	25.302		37.1			335.5	241	142.5			199026			1.79822e+06	1.29176e+06	763798			103680			1.42487e+06	1.04706e+06	537199		High	High	High	n/a	Medium	Medium
FALSE	High	Master Protein	Q9CQ65	S-methyl-5'-thioadenosine phosphorylase OS=Mus musculus OX=10090 GN=Mtap PE=1 SV=1	6.445	0.0544831	16.3	106.3	102.07	2.58	1	4	17	4	17	31	7.14	0	10.247	93.3	17.6		17.5	113.1	115	118.9		85156.4	16089.8		16014.7	103213	104961	108563		83605.5	8381.8		7454.18	81784	85078.5	76355.2		Peak Found	Peak Found	n/a	Peak Found	High	High
FALSE	High	Master Protein	Q8K019	Bcl-2-associated transcription factor 1 OS=Mus musculus OX=10090 GN=Bclaf1 PE=1 SV=2	6.386	0.0718325	5.7	1.7	39.16	137.01	1	9	29	9	12	105.9	9.99	0	30.735		7	14.6	16.3	4.3	46.6		3.3		25958.7	54030.2	60395.1	15794.8	172822		12198.6		13522.9	43120.5	28111.5	12515.5	140085		7865.8	High	High	High	High	Peak Found	Peak Found
FALSE	High	Master Protein	Q8R3C6	Probable RNA-binding protein 19 OS=Mus musculus OX=10090 GN=Rbm19 PE=1 SV=1	6.354	0.0434171	100	117.2	78.27		1	6	22	6	6	106	6.57	0	11.676	138	238.2	58.9	34.4				105.7	168646	291141	72011.6	42070.8				129248	165575	151667	57471.2	19582.2				83340.9	Peak Found	Peak Found	High	High	n/a	n/a
FALSE	High	Master Protein	Q922R1	UPF0183 protein C16orf70 homolog OS=Mus musculus OX=10090 PE=1 SV=2	6.278	0.0270611	107.9	113.9	97.74	61.54	1	9	27	9	31	47.4	7.74	0	25.274	291.9	367.3	35.3	24.7	110.5	136.7	103.8	9.7	431931	543454	52184.9	36599.5	163525	202250	153593	14359.9	424064	283106	41647.8	17035.6	129574	163938	108026	9259.46	High	High	High	High	Peak Found	Medium
FALSE	High	Master Protein	Q6NV99	HAUS augmin-like complex, subunit 6 OS=Mus musculus OX=10090 GN=Haus6 PE=1 SV=1	6.264	0.0611315	6.9	80.8		67.53	1	11	50	11	14	105.5	6.67	0	19.736				11.2	336.1	132.3	100.1					9363.84	280583	110414	83591.8					4358.49	222328	89498.8	58792.2		High	High	High	High	High	High
FALSE	High	Master Protein	Q99JZ4	GTP-binding protein SAR1a OS=Mus musculus OX=10090 GN=Sar1a PE=1 SV=1	6.201	0.0422839	24.4	97.2	106.15		1	7	80	4	36	22.4	6.68	0	28.982	247.2	52.7		33.8	209.8				185649	39611.5		25410.6	157567				182268	20635.1		11827.6	124853				High	Peak Found	High	Peak Found	High	High
FALSE	High	Master Protein	Q9ESZ8	General transcription factor II-I OS=Mus musculus OX=10090 GN=Gtf2i PE=1 SV=3	6.037	0.000639559	23.6	142.7		22.24	1	7	16	7	10	112.2	6.55	0	8.597				28.5	117.2	161.4	203.2	184				175641	720957	993194	1.25017e+06	1.13189e+06				81753.8	571270	805058	879277	729855	High	n/a	High	Peak Found	High	High
FALSE	High	Master Protein	A0A0R4J0B7	Protein SDA1 OS=Mus musculus OX=10090 GN=Sdad1 PE=1 SV=1	6.015	0.00615698	131	122.3	58.06	68.45	1	9	39	9	13	79.5	9.2	0	20.763		201.1	123.7	54.4	314.9	115.5	97.9			414010	254631	111996	648274	237726	201562			215674	203217	52129.5	513678	192695	141763		High	High	High	High	High	High
FALSE	High	Master Protein	A2A9M4	Dedicator of cytokinesis protein 7 OS=Mus musculus OX=10090 GN=Dock7 PE=1 SV=2	5.94	0.00070692	114.4	4.5	95.97	48.57	1	11	40	11	6	241.3	6.76	0	14.153	118.5	27.9	339.7	83.6	3.4	7.9	3.9		1.51353e+06	356782	4.33883e+06	1.06773e+06	44013.9	101238	49610.1		1.48596e+06	185861	3.46274e+06	496986	34875.6	82061.1	34892		High	High	High	High	High	High
FALSE	High	Master Protein	A0A1W2P8A8	Receptor expression-enhancing protein OS=Mus musculus OX=10090 GN=Reep3 PE=1 SV=1	5.907	0.016523	33	103.4	89.71	43.42	1	9	43	8	34	30.6	9.26	0	25.765		15.7		70.3	110.2	59.4	98.7	175.4		48127.7		215120	337047	181767	301887	536530		25071.6		100130	267069	147336	212324	345962	High	High	High	High	High	High
FALSE	High	Master Protein	Q9DCU9	4-hydroxy-2-oxoglutarate aldolase, mitochondrial OS=Mus musculus OX=10090 GN=Hoga1 PE=1 SV=1	5.901	0.0505124	19.2	118.7	56.45	44.2	1	5	29	5	16	34.6	7.72	0	14.554		19.6		45.6	152.8		339.2	184.7		19750.2		45993.7	154305		342486	186424		10288.6		21408.2	122268		240879	120209	High	High	High	High	High	High
FALSE	High	Master Protein	Q9D0F4	NF-kappa-B-activating protein OS=Mus musculus OX=10090 GN=Nkap PE=2 SV=1	5.746	0.00232642	31	162.1	86.25	13.22	1	6	28	6	16	47.2	10.13	0	14.662	62.6	120.7	20.6	18.4	176.2	152.3	200.3	204.9	185420	357488	61132.7	54442	521913	451324	593428	606958	182044	186229	48788.9	25340.5	413552	365832	417372	391375	High	Peak Found	High	Medium	High	High
FALSE	High	Master Protein	Q8BGM4	Methyltransferase-like 27 OS=Mus musculus OX=10090 GN=Mettl27 PE=1 SV=1	5.655	0.00212833	40.2	299.3	74.93	24.4	1	4	26	4	18	25.8	5.01	0	8.707	102.9	19.8	30.6	44.5	303.9	318.7	248.8	177.5	285079	54779.6	84719.3	123342	842041	883009	689469	491815	279887	28536.8	67612.9	57410.8	667215	715745	484921	317129	High	High	High	High	Peak Found	High
FALSE	High	Master Protein	Q04857	Collagen alpha-1(VI) chain OS=Mus musculus OX=10090 GN=Col6a1 PE=1 SV=1	5.655	0.0724241	36.7	207.5	102.38	17.43	1	8	19	8	10	108.4	5.36	0	16.839	281.1	13.3	187.2	25.7	346.6	444.1			89350.6	4217.04	59486	8173.21	110164	141140			87723.3	2196.82	47474.7	3804.3	87291.6	114404			Peak Found	Peak Found	High	Peak Found	High	High
FALSE	High	Master Protein	A3KMP2	Tetratricopeptide repeat protein 38 OS=Mus musculus OX=10090 GN=Ttc38 PE=1 SV=2	5.604	0.00268752	32	174.8	54.24	18.9	1	17	36	17	49	52.2	6.3	0	72.963	19.7	8.7	20	36.7	128.1	85.3	96.3	121.8	107656	47657.7	108903	200330	699015	465405	525250	664451	105695	24826.7	86913.4	93245.7	553884	377246	369421	428447	Medium	Peak Found	Peak Found	Peak Found	Peak Found	High
FALSE	High	Master Protein	Q6ZPR6	Inhibitor of Bruton tyrosine kinase OS=Mus musculus OX=10090 GN=Ibtk PE=1 SV=3	5.597	0.0517973	19.2	198.6	84.68	25.37	1	26	98	11	25	149.5	7.72	0	59.98	47.7	7.8	53.6	8	163	172	275.7	237	49546.7	8149.31	55614.8	8268.49	169317	178609	286268	246106	48644.4	4245.29	44385.2	3848.65	134163	144776	201339	158693	High	High	High	High	High	Peak Found
FALSE	High	Master Protein	Q3TZZ7	Extended synaptotagmin-2 OS=Mus musculus OX=10090 GN=Esyt2 PE=1 SV=1	5.502	0.00966826	89.7	101	73.24	42.9	1	16	78	16	25	94.1	7.75	0	39.647	197.5	26.1	65	115.3	82.6	164.9	115.3	60.4	636421	84199.4	209631	371637	266280	531569	371478	194806	624830	43862.7	167303	172982	210994	430877	261270	125613	High	High	High	High	High	High
FALSE	High	Master Protein	A0A087WQS2	Basic leucine zipper and W2 domain-containing protein 1 OS=Mus musculus OX=10090 GN=Bzw1 PE=1 SV=1	5.423	0.100318	23	124.6	56.99	35.56	1	7	22	6	13	51.2	6.95	0	13.471		18.1		42.6	116.5		194.8			8746.95		20556.5	56235.9		94018.8			4556.62		9568.23	44560.1		66125.8		High	High	High	Peak Found	Peak Found	n/a
FALSE	High	Master Protein	Q3V384	AFG1-like ATPase OS=Mus musculus OX=10090 GN=Afg1l PE=1 SV=1	5.414	0.0784255	11.9	39	68.55	42.08	1	12	47	12	32	54.3	8.03	0	29.204	38.7	13.4			105.9	51.8	117.3	53	58915	20447.6			161260	78875	178720	80755.1	57842	10651.9			127779	63934	125698	52072	High	High	High	High	High	Medium
FALSE	High	Master Protein	E9QA45	GTP-binding protein 2 OS=Mus musculus OX=10090 GN=Gtpbp2 PE=1 SV=1	5.412	0.0904229	24	129.6		38.59	1	3	7	3	6	65.8	7.42	0.002	3.691		24.9			105.6	188.1	171.5	78.2		16298.4			69213	123315	112401	51247.7		8490.46			54842.9	99956.1	79054.3	33045.2	n/a	Peak Found	n/a	n/a	Peak Found	Peak Found
FALSE	High	Master Protein	Q9WTP7	GTP:AMP phosphotransferase AK3, mitochondrial OS=Mus musculus OX=10090 GN=Ak3 PE=1 SV=3	5.379	0.0494229	14.7	45.4	65.28	70.3	1	11	67	11	56	25.4	8.84	0	44.826	9.2	14.2	31.9	9.9		11.2	36.5	63	58354.2	89415.8	201542	62341.4		70461.9	230559	398113	57291.4	46580.1	160847	29017.4		57114.6	162158	256709	High	Peak Found	High	High	Peak Found	Medium
FALSE	High	Master Protein	Q9CVB6	Actin-related protein 2/3 complex subunit 2 OS=Mus musculus OX=10090 GN=Arpc2 PE=1 SV=3	5.369	0.0635289	11.1	49.5	114.13	23.91	1	10	36	10	32	34.3	7.36	0	32.149		3.1		28.6	35.2		49.5			12629.6		118252	145786		205122			6579.23		55041.5	115518		144268		High	Peak Found	High	Peak Found	Peak Found	n/a
FALSE	High	Master Protein	A0A0N4SWD9	Selenocysteine-specific elongation factor (Fragment) OS=Mus musculus OX=10090 GN=Eefsec PE=1 SV=1	5.345	0.0326388	39	208.4	127.81		1	16	518	1	65	26	8.94	0	126.711		14.8		292	350.9					12283.4		242899	291934					6398.88		113060	231322				High	Peak Found	n/a	Peak Found	Peak Found	n/a
FALSE	High	Master Protein	Q6ZPT1	Kelch-like protein 9 OS=Mus musculus OX=10090 GN=Klhl9 PE=2 SV=2	5.216	0.106653	39.4	213.4	43.55	16.42	1	5	17	5	10	69.4	6.44	0	6.682		56.9		107.5	422.9	481.5	345.2			7265.71		13732	54048.1	61536.4	44110.8			3784.99		6391.67	42826.5	49879.8	31024.2		n/a	Peak Found	High	Peak Found	High	High
FALSE	High	Master Protein	Q9WTU0	Lysine-specific demethylase PHF2 OS=Mus musculus OX=10090 GN=Phf2 PE=1 SV=2	5.191	0.00217865	29.1	171.4	83.07	26.47	1	3	19	2	2	120.7	9.17	0.001	4.456	60.7	8	64.4	12.6	102.4	173.3	201.2	153.3	341035	45005.1	362220	70886	575687	974578	1.13138e+06	862075	334824	23444.9	289081	32994.6	456162	789968	795724	555878	Medium	Peak Found	Peak Found	Peak Found	High	Medium
FALSE	High	Master Protein	Q8BWJ3	Phosphorylase b kinase regulatory subunit alpha, liver isoform OS=Mus musculus OX=10090 GN=Phka2 PE=1 SV=1	5.118	0.0252969	36.7	154.6	55.47	63.75	1	11	43	11	11	138.4	6.37	0	21.072	28.1	38.3	17.8	8.5	157	207.1	56.7	54.6	99495.9	135716	63129.3	30227.7	555510	733014	200825	193340	97683.8	70699.9	50382.3	14069.8	440174	594162	141245	124668	High	High	Medium	Peak Found	High	High
FALSE	High	Master Protein	Q9ET01	Glycogen phosphorylase, liver form OS=Mus musculus OX=10090 GN=Pygl PE=1 SV=4	5.094	2.46144e-07	44.3	233.7	29.46	10.11	1	40	501	36	49	97.4	7.09	0	206.183	41.8	58	29.8	35.6	236.6	199.2	207.2	187.4	3.59287e+06	4.98597e+06	2.5623e+06	3.05812e+06	2.03502e+07	1.71316e+07	1.78246e+07	1.61158e+07	3.52744e+06	2.59738e+06	2.04492e+06	1.42343e+06	1.61251e+07	1.38864e+07	1.25365e+07	1.03917e+07	High	High	High	High	High	High
FALSE	High	Master Protein	E9QM99	Dedicator of cytokinesis protein 10 OS=Mus musculus OX=10090 GN=Dock10 PE=1 SV=1	5.079	0.00202083	28.3	96.9	67.82	43.35	1	32	148	31	17	249.4	7.09	0	77.185	18.4	17.6	62	73.2	78.8	105.2	126.7	209.3	146455	139801	493878	582890	627840	838011	1.00903e+06	1.66667e+06	143788	72828	394155	271312	497486	679270	709678	1.07469e+06	High	High	High	High	High	High
FALSE	High	Master Protein	Q9JK92	Heat shock protein beta-8 OS=Mus musculus OX=10090 GN=Hspb8 PE=1 SV=1	5.07	0.0624565	24.4	123.7	61.26	13.2	1	5	28	5	33	21.5	5.02	0	10.599		8.9	23.7	37.5	123.9	116.6	97.3	134.2		17247.6	46122.5	72884.7	240988	226863	189314	261162		8984.93	36809.5	33924.9	190954	183890	133149	168401	High	High	High	High	Peak Found	Medium
FALSE	High	Master Protein	Q9D4V7	Rab-like protein 3 OS=Mus musculus OX=10090 GN=Rabl3 PE=1 SV=1	5.019	0.098238	163.5	160.5		66.53	1	2	10	2	9	26.3	7.15	0.003	3.264				164.2	161.3	414.7	129.2					80614.1	79164.1	203566	63426.5					37522.6	62727.8	165005	44609.5		High	n/a	n/a	Peak Found	High	High
FALSE	High	Master Protein	P53995	Anaphase-promoting complex subunit 1 OS=Mus musculus OX=10090 GN=Anapc1 PE=1 SV=2	4.945	0.0460524	101.4	287.9	77.49	58	1	10	36	10	6	215.9	6.35	0	18.132	198.4	33.1	144.5	40.9	208.3	228.5	25.9	254.5	231147	38557.8	168405	47609.2	242719	266164	30188.8	296523	226937	20086.3	134401	22160.1	192325	215746	21232.5	191202	High	High	High	High	High	Peak Found
FALSE	High	Master Protein	A0A0R4J007	Paladin OS=Mus musculus OX=10090 GN=Pald1 PE=1 SV=1	4.91	0.102307	29.2	161.1	122.17	46.22	1	9	26	9	13	96.7	6.57	0	16.911	218	20.9		32.7	128.1			252.6	152551	14593.1		22857.5	89674.3			176751	149772	7602.11		10639.3	71056			113971	High	High	High	High	High	High
FALSE	High	Master Protein	Q99JX7	Nuclear RNA export factor 1 OS=Mus musculus OX=10090 GN=Nxf1 PE=1 SV=3	4.879	0.0870518	25.3	189		19.41	1	8	34	8	17	70.3	8.73	0	19.275				24.1	142.5	183.1	228.9	177.1				23140.1	137061	176050	220117	170273				10770.8	108604	142701	154814	109795	High	High	High	High	High	High
FALSE	High	Master Protein	F8VPK0	Tetratricopeptide repeat domain 37 OS=Mus musculus OX=10090 GN=Ttc37 PE=1 SV=1	4.861	0.00546158	60.8	298.4	108.38		1	20	54	20	16	173.8	7.12	0	32.494		26.3	295	75		368.2				49546.4	556026	141380		693988				25810.6	443754	65806.6		562529			High	High	High	High	n/a	High
FALSE	High	Master Protein	Q9JJI8	60S ribosomal protein L38 OS=Mus musculus OX=10090 GN=Rpl38 PE=1 SV=3	4.858	5.44424e-07	45.8	215	106.81	17.2	1	4	333	4	47	8.2	10.1	0	25.627	29.7	176.3	13.5	56.6	190	194.5	132.5	196.5	9.82965e+06	5.83994e+07	4.45785e+06	1.87463e+07	6.29287e+07	6.44285e+07	4.39079e+07	6.50905e+07	9.65063e+06	3.04225e+07	3.55773e+06	8.72566e+06	4.98633e+07	5.22241e+07	3.08815e+07	4.19713e+07	High	High	High	High	High	High
FALSE	High	Master Protein	Q9CR02	Translation machinery-associated protein 16 OS=Mus musculus OX=10090 GN=Tma16 PE=1 SV=1	4.837	5.83652e-07	0.2	273.7	62.77	13.95	1	7	25	7	29	25.8	9.19	0	12.682	0.2	0.1	0.4	0.2	239.8	271.4	282.3	204.9	69545.4	25393.8	120172	45441.7	6.83773e+07	7.74045e+07	8.04889e+07	5.84288e+07	68278.9	13228.6	95907.4	21151.3	5.41807e+07	6.27421e+07	56609880	37675720	High	High	High	Peak Found	High	Peak Found
FALSE	High	Master Protein	Q8BMK0	Centrosomal protein of 85 kDa OS=Mus musculus OX=10090 GN=Cep85 PE=1 SV=2	4.806	6.50257e-07	24.4	117.3	91	76.38	1	8	29	8	13	85.3	6.24	0	14.653	34.7	3.9	74	19.5	94.6	317.7	44.9	165	1.18327e+07	1.34479e+06	2.52095e+07	6.62951e+06	3.22407e+07	1.08228e+08	1.52855e+07	5.61936e+07	11617188	700552	20119278	3.08577e+06	2.55468e+07	8.77272e+07	1.07507e+07	36234380	High	High	Medium	High	High	High
FALSE	High	Master Protein	Q00PI9	Heterogeneous nuclear ribonucleoprotein U-like protein 2 OS=Mus musculus OX=10090 GN=Hnrnpul2 PE=1 SV=2	4.799	6.66493e-07	4.2	182.7	81.66	60.17	1	14	80	14	23	84.9	4.89	0	36.556	2.3	8	9.6	0.9	145.8	405.3	101.8	240.6	101277	346060	419202	38569.6	6.34469e+06	1.76361e+07	4.42861e+06	1.04695e+07	99432.8	180276	334557	17952.6	5.02739e+06	1.42954e+07	3.11475e+06	6.75088e+06	High	High	High	High	High	High
FALSE	High	Master Protein	Q5QGU6	Receptor-transporting protein 3 OS=Mus musculus OX=10090 GN=Rtp3 PE=1 SV=2	4.773	0.0872502	12.4	59.1		84.62	1	3	9	3	10	52.2	8.72	0	9.179			12.8		91.6	40.5	9.4	150.2			29486.9		211743	93533.2	21617.4	347260			23532.9		167780	75815.6	15204.1	223918	n/a	n/a	Peak Found	High	High	High
FALSE	High	Master Protein	Q8R4H9	Zinc transporter 5 OS=Mus musculus OX=10090 GN=Slc30a5 PE=1 SV=1	4.761	0.00551477	70.9	348.7	36.25	44.4	1	7	27	7	9	83.7	7.39	0	12.881		96.8		57.3	631.5	378.2	210.6	355.4		215803		127752	1.40757e+06	843066	469391	792119		112420		59463.4	1115329	683368	330134	510769	High	Peak Found	High	Peak Found	High	High
FALSE	High	Master Protein	Q6P3B9	Putative ribosome-binding factor A, mitochondrial OS=Mus musculus OX=10090 GN=Rbfa PE=2 SV=1	4.756	0.107192	14.4	156.9	56.83	25.7	1	9	29	9	32	39.3	7.33	0	13.844		8.1		19	135.6	179.9	108			7403.34		17350.4	123578	163994	98453.4			3856.69		8075.9	97920.6	132930	69244.7		High	High	Medium	Peak Found	High	High
FALSE	High	Master Protein	Q9D881	Cytochrome c oxidase polypeptide Vb OS=Mus musculus OX=10090 GN=Cox5b-ps PE=1 SV=1	4.709	0.0519966	34.4	164.9	52.79	33.86	1	4	36	4	25	13.8	8.12	0	11.194		27.1		59.4		192.5	272.7	137.4		38335.7		84001.3		272353	385687	194363		19970.5		39099.2		220763	271263	125328	n/a	Peak Found	High	Peak Found	n/a	Peak Found
FALSE	High	Master Protein	Q91WK2	Eukaryotic translation initiation factor 3 subunit H OS=Mus musculus OX=10090 GN=Eif3h PE=1 SV=1	4.701	0.143005	23.8	111.8	34.94		1	4	12	4	15	39.8	6.67	0	10.621		14.6		24.2		88.5				5986.19		9915.11		36215.4				3118.44		4615.08		29355.3			n/a	Peak Found	High	Peak Found	High	High
FALSE	High	Master Protein	Q80VP1	Epsin-1 OS=Mus musculus OX=10090 GN=Epn1 PE=1 SV=3	4.673	0.121566	41.6	155.5	93.35	47.01	1	7	16	7	13	60.2	4.81	0	12.205	105.1			21.5	339.2	177.6	145.5		46534.3			9527.29	150215	78664.8	64455.2		45686.8			4434.57	119027	63763.7	45332.9		High	n/a	High	Peak Found	Peak Found	High
FALSE	High	Master Protein	Q9JII6	Aldo-keto reductase family 1 member A1 OS=Mus musculus OX=10090 GN=Akr1a1 PE=1 SV=3	4.661	0.0206765	36.9	185.3	81.24	50.66	1	5	26	4	21	36.6	7.39	0	8.69	104.9	9.9	73.7	26.1	157.7	114.1	307.8	365.9	209351	19817.9	147000	52072.6	314667	227751	614342	730187	205538	10323.9	117318	24237.7	249335	184609	432082	470835	High	Peak Found	High	Peak Found	High	High
FALSE	High	Master Protein	Q6QD59	Vesicle transport protein SEC20 OS=Mus musculus OX=10090 GN=Bnip1 PE=1 SV=1	4.653	0.0892771	57.9	269.2	58.06	32.79	1	8	25	8	35	26.2	8.75	0	17.103		80.3	135.7	37.8	373.5	465.1	232.6			34503	58304.8	16225.8	160537	199908	99994.5			17974	46532	7552.47	127206	162041	70328.7		High	Peak Found	High	High	High	Peak Found
FALSE	High	Master Protein	Q60790	Ras GTPase-activating protein 3 OS=Mus musculus OX=10090 GN=Rasa3 PE=1 SV=2	4.587	0.115022	10.9	91.9	104.83	54.37	1	23	120	21	30	95.9	7.34	0	54.561		9.4	45.7	7	64	97.4	116.7	23.3		16366.2	79582.4	12151.4	111387	169465	203121	40533.4		8525.77	63513.3	5655.97	88260.5	137364	142860	26136.5	High	High	High	High	High	High
FALSE	High	Master Protein	P42932	T-complex protein 1 subunit theta OS=Mus musculus OX=10090 GN=Cct8 PE=1 SV=3	4.582	1.40698e-06	69.4	204.5	19.87	12.49	1	33	745	33	67	59.5	5.62	0	250.671	62.7	68.7	42.5	65.9	209.9	209.2	166.1	171.4	2.00514e+07	2.19819e+07	1.35824e+07	2.10838e+07	6.71289e+07	6.69042e+07	5.31388e+07	5.48334e+07	1.96862e+07	1.14512e+07	1.08399e+07	9.81366e+06	5.31914e+07	5.42308e+07	3.73738e+07	3.53573e+07	High	High	High	High	High	High
FALSE	High	Master Protein	E9QNL4	Inhibitor of nuclear factor kappa-B kinase subunit alpha OS=Mus musculus OX=10090 GN=Chuk PE=1 SV=1	4.579	0.0159341	17.4	122.8	66.1	59.65	1	13	49	12	20	84.8	6.77	0	20.231	30.4	10.3	27.4	5.8	153.3	92.5	226.4	47.6	127376	43326	114926	24403	642448	387767	948553	199386	125056	22570.2	91720.5	11358.6	509062	314314	667141	128567	High	High	High	High	High	High
FALSE	High	Master Protein	Q4KL35	PDZ domain-containing protein MAGIX OS=Mus musculus OX=10090 GN=Magix PE=1 SV=1	4.562	0.111466	47.1	235.4		7.52	1	6	16	6	30	34.8	11.19	0	11.319		55.5				263.2	292.8			30065.7				142484	158488			15662.4				115494	111469		High	High	High	n/a	High	High
FALSE	High	Master Protein	P52480	Pyruvate kinase PKM OS=Mus musculus OX=10090 GN=Pkm PE=1 SV=4	4.536	0.00029637	50.3	115.3	44.89	18.61	1	17	108	10	45	57.8	7.47	0	77.459	87.3	92.2	35.5	44.3	171.1	117.4	125.1	162.9	1.14624e+06	1.21084e+06	465506	581646	2.24622e+06	1.54081e+06	1.64195e+06	2.1382e+06	1.12536e+06	630775	371512	270733	1.77986e+06	1.24894e+06	1.15483e+06	1.37874e+06	Peak Found	Peak Found	High	High	High	High
FALSE	High	Master Protein	Q6PAV2	Probable E3 ubiquitin-protein ligase HERC4 OS=Mus musculus OX=10090 GN=Herc4 PE=1 SV=2	4.516	0.128632	34.4	68.2	116.3	107.96	1	11	28	11	16	118.3	6.29	0	19.898		166		16.2		37.6	280.2			143821		14018.7		32584.2	242828			74922.1		6525.14		26412	170787		High	High	High	High	n/a	Peak Found
FALSE	High	Master Protein	E9PV41	Protein diaphanous homolog 1 OS=Mus musculus OX=10090 GN=Diaph1 PE=1 SV=1	4.514	0.0891048	7.9	57.8		47.46	1	18	65	18	16	140.3	5.58	0	42.462				13.9	52.9	103.9	178	100.6				34369.7	130747	256629	439957	248679				15997.7	103601	208017	309433	160352	High	High	High	Peak Found	Peak Found	Peak Found
FALSE	High	Master Protein	Q91X91	Nicotinate-nucleotide pyrophosphorylase [carboxylating] OS=Mus musculus OX=10090 GN=Qprt PE=1 SV=1	4.463	0.0342955	18.1	64.1	113.81	85.35	1	9	33	9	39	31.5	6.71	0	51.02	7.1	8.7	18.6	70	12.7	21.1	96	118	52735.4	64546.9	138276	519951	94608.6	156819	713583	876548	51775	33624.9	110355	242016	74965.8	127113	501881	565210	Peak Found	Peak Found	Peak Found	Peak Found	Peak Found	Peak Found
FALSE	High	Master Protein	Q8BUK6	Protein Hook homolog 3 OS=Mus musculus OX=10090 GN=Hook3 PE=1 SV=2	4.432	0.0586305	52.3	273.2	38.3	11.83	1	13	36	12	20	83.2	5.19	0	26.962		125.4		72	539.6			456.3		80118.9		45967.8	344698			291466		41737		21396.1	273131			187941	High	High	n/a	High	High	High
FALSE	High	Master Protein	E9Q4U7	Protein diaphanous homolog 2 OS=Mus musculus OX=10090 GN=Diaph2 PE=1 SV=1	4.406	0.0174082	26.6	120.9	142.22	58.31	1	16	66	16	15	125.3	6.77	0	32.588	18.2	5.4	262.3	52	205.7	166	29.9	117.8	64124	19139.7	922410	182768	723518	583774	105174	414112	62956.2	9970.59	736159	85071.3	573300	473192	73971.7	267025	High	High	High	High	High	High
FALSE	High	Master Protein	Q60989	E3 ubiquitin-protein ligase XIAP OS=Mus musculus OX=10090 GN=Xiap PE=1 SV=2	4.252	0.0715583	48.8	207.5		65.11	1	12	40	12	31	56	6.23	0	25.226			116.9		817.8		302.2				63791.1		446288		164890				50910.5		353628		115971		High	High	High	High	Peak Found	n/a
FALSE	High	Master Protein	P10630	Eukaryotic initiation factor 4A-II OS=Mus musculus OX=10090 GN=Eif4a2 PE=1 SV=2	4.244	0.165271	25.1	106.7		33.93	1	15	208	3	34	46.4	5.48	0	55.319		31.4			114.6	212.8	133.3			11572.4			42225.4	78381.7	49112.8			6028.49			33458.5	63534.2	34542.3		n/a	Peak Found	n/a	n/a	Peak Found	Peak Found
FALSE	High	Master Protein	Q6ZPE2-2	Isoform 2 of Myotubularin-related protein 5 OS=Mus musculus OX=10090 GN=Sbf1	4.244	0.000742859	88.8	198	57.79	10.8	1	56	223	54	38	211.3	7.33	0	148.43	137.9	34.7	85.5	53.9	149.9	157.5	153.1	122.6	1.47605e+06	371786	915652	576753	1.60464e+06	1.68557e+06	1.63823e+06	1.31227e+06	1.44916e+06	193677	730765	268455	1.27148e+06	1.36628e+06	1.15221e+06	846171	High	High	High	High	High	High
FALSE	High	Master Protein	P62892	60S ribosomal protein L39 OS=Mus musculus OX=10090 GN=Rpl39 PE=1 SV=2	4.179	5.85545e-06	40.1	179.8	93.36	27.54	1	2	153	2	25	6.4	12.56	0	15.551	123.8	13.1	85.7	13.4	171.9	134.3	101.9	196.6	6.56649e+07	6.93959e+06	4.54748e+07	7.09975e+06	9.11559e+07	7.12349e+07	5.40682e+07	1.04274e+08	64469021	3.6151e+06	36292632	3.30465e+06	7.22299e+07	5.77412e+07	3.80275e+07	6.72371e+07	High	High	High	High	High	High
FALSE	High	Master Protein	P09671	Superoxide dismutase [Mn], mitochondrial OS=Mus musculus OX=10090 GN=Sod2 PE=1 SV=3	4.178	0.135651	7	10.1	50.28	92.63	1	5	48	5	20	24.6	8.62	0	18.577	22.1	9.2	19.4	7.4	33	5.5	63.4	11.4	124312	51640	109505	41879.6	185741	30833.1	357222	64048.5	122048	26901.3	87393.6	19493.3	147177	24992.5	251243	41299.4	High	Peak Found	High	High	Peak Found	Peak Found
FALSE	High	Master Protein	Q9CYR6	Phosphoacetylglucosamine mutase OS=Mus musculus OX=10090 GN=Pgm3 PE=1 SV=1	4.152	0.165163	14.1	78.1		45.42	1	4	9	4	8	59.4	6.2	0	16.043				16.8	66.4	170.7	121	71.7				12211.6	48190.6	123848	87786.4	52021.4				5684	38185.2	100388	61742.4	33544.1	High	n/a	n/a	Peak Found	Peak Found	Peak Found
FALSE	High	Master Protein	Q99JX3	Golgi reassembly-stacking protein 2 OS=Mus musculus OX=10090 GN=Gorasp2 PE=1 SV=3	4.117	0.00372124	25.2	133.4	101.43	48.98	1	8	57	8	24	47	4.79	0	41.784	25.8	65.9		2.8	241.9	139.1	134	68.9	250168	638352		26800	2.34437e+06	1.34855e+06	1.29835e+06	667415	245612	332542		12474.3	1.85762e+06	1.0931e+06	913165	430359	High	Peak Found	n/a	Peak Found	High	High
FALSE	High	Master Protein	Q91Z50	Flap endonuclease 1 OS=Mus musculus OX=10090 GN=Fen1 PE=1 SV=1	4.099	0.159443	24.1	44.8	16.46	13.88	1	8	16	8	28	42.6	8.34	0	25.675		25.4		32.1	49.8	48.3	56.7	64.9		36574.7		46209	71554.4	69370.9	81492.9	93337.4		19053.2		21508.4	56698.1	56230.3	57316	60185.2	High	Peak Found	n/a	Peak Found	Peak Found	Peak Found
FALSE	High	Master Protein	P04117	Fatty acid-binding protein, adipocyte OS=Mus musculus OX=10090 GN=Fabp4 PE=1 SV=3	4.099	0.0155965	53.2	226.5	17.95	18.47	1	3	6	3	23	14.6	8.4	0.001	4.321		46.2		59.6	241.5	247.2	161.3	206.7		134432		173520	702935	719701	469394	601610		70030.8		80766.5	556990	583371	330137	387926	n/a	Peak Found	n/a	Peak Found	Peak Found	Peak Found
FALSE	High	Master Protein	Q9JMC8	Band 4.1-like protein 4B OS=Mus musculus OX=10090 GN=Epb41l4b PE=1 SV=2	4.071	0.121883	27.4	181.9	98.58	26.46	1	13	89	10	27	59.5	9.29	0	36.534	60.9			10.9	205	209	142	120.2	81338.4			14520.4	273820	279236	189677	160612	79857			6758.64	216969	226341	133405	103565	High	n/a	High	Peak Found	High	High
FALSE	High	Master Protein	A0A087WRX8	Serine/arginine repetitive matrix protein 2 (Fragment) OS=Mus musculus OX=10090 GN=Srrm2 PE=1 SV=1	4.065	0.0951133	18.6	75.6	65.54	16.63	1	9	181	1	63	19.7	6.38	0	51.232	49.9	19.9		15.7	77.9	74.4	83.8	106.1	158343	63079.9		49725.8	247079	236090	266070	336593	155459	32860.7		23145.3	195780	191368	187134	217040	High	High	High	High	High	High
FALSE	High	Master Protein	E9QK62	Ephexin-1 OS=Mus musculus OX=10090 GN=Ngef PE=1 SV=1	4.065	0.098836	60.9	209.7	38.31	35.4	1	16	47	16	25	82.2	5.99	0	26.298	72.6		32.1	54	207.7	312	166	147	99336.8		43950.9	73781.6	283963	426553	227018	200967	97527.7		35076.4	34342.4	225006	345753	159668	129586	High	High	High	High	High	Peak Found
FALSE	High	Master Protein	F6QC57	E3 ubiquitin-protein ligase OS=Mus musculus OX=10090 GN=Ubr3 PE=1 SV=1	4.022	0.000268604	49.3	180.3	79.25	21.37	1	7	21	7	4	212.9	5.9	0	10.215	131.6	23.3	78	25.8	220.3	164.4		148	2.02931e+06	358556	1.20311e+06	398344	3.39762e+06	2.53442e+06		2.28193e+06	1992348	186785	960184	185413	2.6922e+06	2054340		1.47142e+06	High	High	Peak Found	Peak Found	High	High
FALSE	High	Master Protein	P46412	Glutathione peroxidase 3 OS=Mus musculus OX=10090 GN=Gpx3 PE=1 SV=2	4.01	0.147566	12.6	84.6	92.23	33.2	1	3	15	3	19	25.4	8.22	0	7.963		10.7	65.6	19.6	109.3	190.9	90.9	157.6		12251.2	74992.5	22344.7	124850	218019	103811	180047		6382.14	59850.1	10400.6	98928.1	176721	73013.2	116096	High	High	High	High	Peak Found	High
FALSE	High	Master Protein	Q9R190	Metastasis-associated protein MTA2 OS=Mus musculus OX=10090 GN=Mta2 PE=1 SV=1	3.974	0.0235764	88.4	144.3	23.47	54.43	1	6	41	5	9	75	9.67	0	16.049	68.8	81.6	102.7	60.5		122.2	250.9	92	201657	239274	301173	177311		358412	735830	269816	197984	124647	240360	82531.3		290520	517528	173981	High	High	High	High	n/a	Peak Found
FALSE	High	Master Protein	Q99JR8	SWI/SNF-related matrix-associated actin-dependent regulator of chromatin subfamily D member 2 OS=Mus musculus OX=10090 GN=Smarcd2 PE=1 SV=2	3.926	0.0675106	43.5	159.1	58.75	11.37	1	11	35	10	28	59	9.64	0	18.9	32.2	65.8	102	30.3		155.4	182.5		58988.3	120731	187072	55558.6		284891	334698		57914	62893.4	149299	25860.3		230925	235402		High	High	High	Peak Found	n/a	High
FALSE	High	Master Protein	Q91VW5	Golgin subfamily A member 4 OS=Mus musculus OX=10090 GN=Golga4 PE=1 SV=2	3.885	1.71002e-05	33.6	174.7	42.88	29.42	1	95	595	95	47	257.4	5.36	0	428.505	36.6	12.1	41.5	29.7	216.9	185.9	102	158.2	4.39169e+06	1.45345e+06	4.97598e+06	3.56e+06	2.59908e+07	2.22808e+07	1.22296e+07	1.89618e+07	4.31171e+06	757156	3.97124e+06	1.65704e+06	2.05945e+07	1.80602e+07	8.60135e+06	1.22268e+07	High	High	High	High	High	High
FALSE	High	Master Protein	Q9R1Z8	Vinexin OS=Mus musculus OX=10090 GN=Sorbs3 PE=1 SV=1	3.873	0.165705	44.5	172.4		77.03	1	4	12	4	6	82.3	9.2	0	6.787		79.8			569	167.7				29291			208937	61583				15258.8			165557	49917.6			High	Peak Found	High	n/a	Peak Found	High
FALSE	High	Master Protein	F8WIE5	HECT-type E3 ubiquitin transferase OS=Mus musculus OX=10090 GN=Hectd1 PE=1 SV=1	3.825	0.0458594	36.7	181.1	75.21	26.12	1	33	107	33	15	289	5.36	0	57.098	91.2	39.3		18.6	263.3	226.5	166.2	150.3	196269	84569.3		40101.6	566716	487364	357668	323473	192694	44055.4		18665.7	449054	395045	251557	208580	High	High	High	High	High	High
FALSE	High	Master Protein	E9PUU4	Gem-associated protein 5 OS=Mus musculus OX=10090 GN=Gemin5 PE=1 SV=1	3.824	2.14242e-05	2.1	140.1	61.33	68.69	1	23	98	23	20	166.6	6.74	0	46.186	2.2	0.4	3.6	2.5	131	349.3	56.4	187.4	546981	92122.5	877781	612319	3.23349e+07	8.61975e+07	1.391e+07	4.62539e+07	537019	47990.1	700541	285010	2.56214e+07	6.98695e+07	9.78328e+06	2.98251e+07	High	High	High	High	High	High
FALSE	High	Master Protein	Q9DCC4	Pyrroline-5-carboxylate reductase 3 OS=Mus musculus OX=10090 GN=Pycr3 PE=1 SV=2	3.773	0.0800434	36.3	90	83.23	7.6	1	5	38	5	24	28.7	7.27	0	15.383		96		24.9	116.3	126.2	133	112.7		216718		56142	262437	284762	300249	254388		112897		26131.8	207949	230821	211173	164033	High	High	High	Peak Found	High	High
FALSE	High	Master Protein	Q8BGV0	Probable asparagine--tRNA ligase, mitochondrial OS=Mus musculus OX=10090 GN=Nars2 PE=1 SV=1	3.696	0.144516	20.5	77.9	4.11	36.29	1	8	24	8	18	53.9	7.36	0	16.701	31.6		29.8		159.1	74.4	116.9		39873		37622.9		200592	93732.7	147345		39146.9		30026.2		158945	75977.4	103631		High	High	High	High	Peak Found	Peak Found
FALSE	High	Master Protein	O35623	BET1 homolog OS=Mus musculus OX=10090 GN=Bet1 PE=1 SV=1	3.667	0.0556149	31.4	150.9	77.52	32.23	1	2	19	2	25	13.3	9.07	0	8.612	67.3	14.3	44.3	11.3	116	142.1	59.8	126	230793	48990.9	151939	38666.5	397909	487611	205249	432400	226589	25521.2	121260	17997.7	315295	395245	144356	278817	High	Peak Found	Peak Found	Peak Found	High	High
FALSE	High	Master Protein	Q06180	Tyrosine-protein phosphatase non-receptor type 2 OS=Mus musculus OX=10090 GN=Ptpn2 PE=1 SV=2	3.663	0.152349	16.4	59.9	36.34	36.82	1	5	8	5	13	47.3	8.37	0	8.269		50.1		29.6	104.1	182.9	219.1	108.7		67597.3		39959.5	140577	246952	295745	146753		35214		18599.5	111390	200173	208005	94628.1	n/a	Peak Found	High	High	Peak Found	Peak Found
FALSE	High	Master Protein	Q8C4X2	Casein kinase I isoform gamma-3 OS=Mus musculus OX=10090 GN=Csnk1g3 PE=1 SV=2	3.644	0.179254	151	150.3	101.08	25.46	1	12	38	12	32	48.9	9.11	0	22.046		152.2	392	18	126.3		181.7			99432.5	256059	11783	82482.4		118698			51798.2	204356	5484.53	65357.2		83483		High	High	High	High	High	High
FALSE	High	Master Protein	Q8CBB7	AP-1 complex subunit gamma OS=Mus musculus OX=10090 GN=Ap1g1 PE=1 SV=1	3.632	0.0190654	39.2	116.7	133.31	33.75	1	13	58	13	17	91.7	6.8	0	30.191	41.7	5	32.4	230.2	103.6	115.6	166.8	73.7	246239	29623.7	191201	1.35853e+06	611436	681880	984053	435056	241754	15432.1	152594	632343	484488	552715	692109	280530	High	Peak Found	High	High	Peak Found	Peak Found
FALSE	High	Master Protein	Q8BWR4	Ubiquitin carboxyl-terminal hydrolase 40 OS=Mus musculus OX=10090 GN=Usp40 PE=1 SV=2	3.607	0.123243	57.7	152.4	60.16	36.92	1	16	57	16	16	139.9	5.63	0	28.141	40.9	25.4	105.1	101.5	268.2	130.1	221.8	129.4	56338.9	35013.1	144948	140004	369913	179485	305942	178438	55312.8	18239.6	115680	65166.3	293111	145486	215177	115059	Peak Found	High	High	High	High	High
FALSE	High	Master Protein	O08759	Ubiquitin-protein ligase E3A OS=Mus musculus OX=10090 GN=Ube3a PE=1 SV=2	3.602	0.214282	97.4	133.5	105.66		1	9	24	9	12	99.8	5.08	0	14.334		38		262.6			136.9			16872.7		116567			60775			8789.65		54257.4			42744.6		Medium	Peak Found	High	Peak Found	n/a	n/a
FALSE	High	Master Protein	P04938	Major urinary protein 11 OS=Mus musculus OX=10090 GN=Mup11 PE=1 SV=2	3.593	0.133848	5.7	117.9	144.22	25.92	1	6	30	2	45	20.7	4.94	0	18.25	128.7	7.8		8.4	138.7	173.4		231.6	199696	12079		12996.6	215150	269034		359372	196059	6292.43		6049.39	170480	218072		231728	High	Peak Found	n/a	Peak Found	Peak Found	High
FALSE	High	Master Protein	Q9JLZ6	Hypermethylated in cancer 2 protein OS=Mus musculus OX=10090 GN=Hic2 PE=2 SV=4	3.592	0.0709471	31.6	113.4		34.15	1	1	16	1	2	66.7	6.35	0.002	3.655	44.4				201.5	226.9	110.2	126.2	92710.4				420728	473805	230113	263577	91021.9				333376	384054	161845	169958	Peak Found	n/a	n/a	n/a	High	High
FALSE	High	Master Protein	Q99LM2	CDK5 regulatory subunit-associated protein 3 OS=Mus musculus OX=10090 GN=Cdk5rap3 PE=1 SV=1	3.581	5.32674e-05	10.5	157.8	36.17	18.12	1	17	71	17	38	57	4.83	0	45.309	10.4	13.8	5.7	14.5	163.4	153.8	197.4	227.4	331080	437658	181430	461611	5.18897e+06	4.88526e+06	6.26953e+06	7.22224e+06	325050	227993	144796	214861	4.11162e+06	3.95987e+06	4.40952e+06	4.657e+06	High	High	Peak Found	High	High	High
FALSE	High	Master Protein	Q9EQP2	EH domain-containing protein 4 OS=Mus musculus OX=10090 GN=Ehd4 PE=1 SV=1	3.574	0.166806	42.4	151.6	104.42	19.22	1	9	54	5	17	61.4	6.76	0	24.988	175	26.3			211.6		278.1		139231	20956			168380		221346		136696	10916.8			133421		155678		High	Peak Found	High	High	High	High
FALSE	High	Master Protein	K4DI59	DNA ligase OS=Mus musculus OX=10090 GN=Lig3 PE=1 SV=1	3.539	0.223919	40.1	141.7	14.83	55.33	1	9	31	9	10	113.1	8.98	0	16.604		68.2		55.2	414.6	138.8	217.1			23722.7		19218.4	144319	48330.4	75558.3			12358		8945.39	114355	39175.4	53142		High	High	High	High	High	High
FALSE	High	Master Protein	Q8R574	Phosphoribosyl pyrophosphate synthase-associated protein 2 OS=Mus musculus OX=10090 GN=Prpsap2 PE=1 SV=1	3.536	0.225258	23.4	82.8			1	6	26	5	17	40.9	7.17	0	10.524		77					272.2			7195.8					25444.8			3748.57					17895.9		High	Peak Found	High	n/a	n/a	n/a
FALSE	High	Master Protein	Q9JMG1	Endothelial differentiation-related factor 1 OS=Mus musculus OX=10090 GN=Edf1 PE=1 SV=1	3.53	0.239361	20.3	71.5			1	1	9	1	7	16.4	9.99	0.003	3.289		53.9				190.3				9098.56				32120.8				4739.79				26036.3			n/a	Peak Found	n/a	n/a	n/a	Peak Found
FALSE	High	Master Protein	Q5I2A0	Serine protease inhibitor A3G OS=Mus musculus OX=10090 GN=Serpina3g PE=1 SV=2	3.501	0.204804	29.1	67.3	43.51	69.56	1	3	3	2	8	49	6.46	0	5.338		39.8	96.3	60.7	140.1	139.4	421.1			28867.9	69802.7	44019.5	101619	101071	305392			15038.4	55708.3	20489.3	80521	81925.5	214790		n/a	Peak Found	High	Peak Found	Peak Found	Peak Found
FALSE	High	Master Protein	O70570	Polymeric immunoglobulin receptor OS=Mus musculus OX=10090 GN=Pigr PE=1 SV=1	3.382	0.173047	161.6	146	59.75	4.36	1	8	29	8	13	84.9	5.4	0	18.583	276.4	36.3	164.4	257.2	180.2	191.7			200624	26335.2	119366	186744	130824	139149			196970	13719	95264.2	86921.6	103662	112791			High	High	High	High	Peak Found	High
FALSE	High	Master Protein	Q791T5	Mitochondrial carrier homolog 1 OS=Mus musculus OX=10090 GN=Mtch1 PE=1 SV=1	3.366	0.00206654	127.7	90	37.5	14.08	1	11	98	11	33	41.5	9.32	0	45.827	105.5	96.1	123.9	205.3	85.6	75.7	95.8	69.6	1.38258e+06	1.25986e+06	1.62427e+06	2.69133e+06	1.12268e+06	992783	1.25547e+06	911744	1.3574e+06	656309	1.2963e+06	1.25271e+06	889583	804724	883001	587905	High	High	High	High	High	High
FALSE	High	Master Protein	I7HJQ9	Phosphatidylinositol-3,5-bisphosphate 3-phosphatase OS=Mus musculus OX=10090 GN=Mtmr1 PE=1 SV=1	3.357	0.152267	65.8	142.9	102.65	9.02	1	7	24	6	14	75.5	6.8	0	15.918	249	18.6	134.7	23.2	110.8	121.3	132.8		441385	32955.4	238818	41120.4	196447	215055	235324		433346	17167.7	190596	19139.9	155660	174318	165509		High	Peak Found	High	High	High	High
FALSE	High	Master Protein	Q8BKJ9	NAD-dependent protein deacetylase sirtuin-7 OS=Mus musculus OX=10090 GN=Sirt7 PE=1 SV=2	3.328	0.166247	70	211.3	78.23	24.51	1	9	32	9	30	45.1	9.58	0	19.55	165.1	34.1	102.7	28.3	158.4	183.4	174.3	265.5	209744	43325.6	130527	35942.1	201193	232976	221382	337333	205924	22570	104171	16729.6	159421	188844	155703	217517	High	High	High	High	High	High
FALSE	High	Master Protein	Q99J99	3-mercaptopyruvate sulfurtransferase OS=Mus musculus OX=10090 GN=Mpst PE=1 SV=4	3.323	0.201649	30.1	107.4	69.88	107.23	1	6	40	6	27	33.1	6.47	0	14.153		61.1		20.7	50.4	559.4	112.6	142.8		78733.6		26654.9	64968.1	720643	145017	184009		41015.4		12406.8	51479.3	584135	101994	118651	High	High	High	High	High	High
FALSE	High	Master Protein	P81122	Insulin receptor substrate 2 OS=Mus musculus OX=10090 GN=Irs2 PE=1 SV=2	3.253	0.000187353	25.7	132.2	101.72	66.39	1	9	36	9	8	136.7	8.69	0	15.494	40.9	5.2	95.5	16.4	128.2	307.8	60.2	138.4	9.65605e+06	1.22327e+06	2.25184e+07	3.87371e+06	3.02306e+07	7.26028e+07	1.41916e+07	3.26568e+07	9480192	637248	1.79715e+07	1.80306e+06	23954058	5.885e+07	9.98128e+06	2.10576e+07	High	Peak Found	High	High	High	High
FALSE	High	Master Protein	A2RSJ4	UHRF1-binding protein 1-like OS=Mus musculus OX=10090 GN=Uhrf1bp1l PE=1 SV=2	3.246	0.030626	43.8	147.3	80.76	64.95	1	28	101	27	26	161.8	6.61	0	74.493	68	4.9	81.6	24.2	233.4	36.5	198.4	93.7	423714	30702.6	509010	151022	1.45495e+06	227580	1.23688e+06	584327	415997	15994.2	406231	70294.7	1.15287e+06	184470	869932	376782	High	High	High	High	High	High
FALSE	High	Master Protein	Q8VE38	Oxidoreductase NAD-binding domain-containing protein 1 OS=Mus musculus OX=10090 GN=Oxnad1 PE=1 SV=2	3.236	0.223945	24.7	66.5	52.49	75.01	1	6	30	6	24	34.7	8.13	0	14.993		42.7		19.6	103.4	58.6	25.6	188.2		67102.6		30772.6	162649	92177	40234.6	296018		34956.3		14323.4	128879	74716.3	28298	190876	High	High	High	High	High	High
FALSE	High	Master Protein	A0A0A6YVV8	Muscleblind-like protein 1 OS=Mus musculus OX=10090 GN=Mbnl1 PE=1 SV=1	3.209	0.19225	66.3	70.5	62.36	113.45	1	3	5	3	7	41.7	8.9	0	7.511	77.4	138.7	73.3	20.6	26.5		241.7		114062	204418	107968	30321.3	39085.7		356096		111985	106489	86167.4	14113.3	30970.7		250451		Peak Found	Peak Found	Peak Found	Peak Found	Peak Found	High
FALSE	High	Master Protein	Q3UPL0	Protein transport protein Sec31A OS=Mus musculus OX=10090 GN=Sec31a PE=1 SV=2	3.165	0.000349501	40.8	90	41.91	15.33	1	30	166	30	29	133.5	6.76	0	112.963	65.4	30.1	76.1	37.7	105.2	88.5	114.3	128.3	2.25841e+06	1.0405e+06	2.62909e+06	1.3026e+06	3.63183e+06	3.05433e+06	3.94537e+06	4.43203e+06	2217274	542037	2.09823e+06	606308	2.87778e+06	2.47577e+06	2.77488e+06	2.85784e+06	High	High	High	High	High	High
FALSE	High	Master Protein	O35841	Apoptosis inhibitor 5 OS=Mus musculus OX=10090 GN=Api5 PE=1 SV=2	3.162	0.201976	71.1	224.7	60.68		1	2	5	2	4	56.8	5.92	0.002	3.834	140.1		181.5	39.5			443.1		53246.6		68987	15009.3			168385		52276.8		55057.3	6986.24			118429		High	n/a	Peak Found	Peak Found	n/a	n/a
FALSE	High	Master Protein	Q8BL97	Serine/arginine-rich splicing factor 7 OS=Mus musculus OX=10090 GN=Srsf7 PE=1 SV=1	3.157	0.199122	33.8	106.8	79.67	12.64	1	4	51	3	14	30.8	11.9	0	12.581	39.9	5.1	61.8	18.3			78	93.3	80864.4	10286.9	125416	37143.5			158216	189267	79391.6	5358.83	100093	17288.8			111277	122042	High	High	High	High	High	High
FALSE	High	Master Protein	Q8K183	Pyridoxal kinase OS=Mus musculus OX=10090 GN=Pdxk PE=1 SV=1	3.146	0.241161	31.1	100.7	45.9	62.84	1	6	23	6	26	35	6.29	0	13.914		24.6		48.3	111.7	167	35.8			23713.6		46501.7	107458	160664	34426.5			12353.3		21644.6	85147.4	130230	24213		High	Peak Found	High	Peak Found	High	High
FALSE	High	Master Protein	Q80ZJ1	Ras-related protein Rap-2a OS=Mus musculus OX=10090 GN=Rap2a PE=1 SV=2	3.081	0.283178	50.7	168.9	101.3	17.54	1	2	17	2	14	20.6	4.82	0.002	4.019		29	175.6		184.3	238	262.5			7855.72	47521.6		49873.5	64410.9	71055.5			4092.34	37926.1		39518.7	52209.9	49975.1		n/a	Peak Found	Peak Found	n/a	High	High
FALSE	High	Master Protein	Q9JJK2	LanC-like protein 2 OS=Mus musculus OX=10090 GN=Lancl2 PE=1 SV=1	3.075	0.0646287	95.9	182.1	52.03	37.77	1	9	44	9	28	50.7	7.28	0	21.952	86	16.8	76.4	97.8	265.1	115.5	164.2	144.2	239340	46789.1	212628	272046	737764	321320	456977	401238	234981	24374.2	169695	126627	584588	260454	321404	258724	High	High	High	High	Peak Found	Peak Found
FALSE	High	Master Protein	Q8VCM4	Lipoyltransferase 1, mitochondrial OS=Mus musculus OX=10090 GN=Lipt1 PE=1 SV=1	3.06	0.212349	47.7	113.4	92.61	30.85	1	8	51	8	25	42.1	8.48	0	19.979	197.7	26.7	129.1	18.4	139.4	150.7	79.9		229983	31001.8	150193	21387.8	162166	175331	92926.4		225795	16150	119867	9955.16	128496	142119	65357.5		High	High	High	High	High	High
FALSE	High	Master Protein	Q8C5H8	NAD kinase 2, mitochondrial OS=Mus musculus OX=10090 GN=Nadk2 PE=1 SV=2	3.051	0.00517441	73.2	128.6	20.99	18.4	1	12	55	12	31	50.8	8.07	0	39.526	73.7	52.2	85.1	61.8	105.6	125	157.6	112.6	1.06736e+06	755614	1.23277e+06	894721	1.52933e+06	1.80948e+06	2.28186e+06	1.62991e+06	1.04792e+06	393628	983849	416456	1.21181e+06	1.46672e+06	1.60489e+06	1.05099e+06	High	High	High	High	High	High
FALSE	High	Master Protein	Q9Z1K5	E3 ubiquitin-protein ligase ARIH1 OS=Mus musculus OX=10090 GN=Arih1 PE=1 SV=3	3.049	0.296076	28.3	86.2		4.84	1	4	10	4	7	64	5.08	0	8.058				53.1		167.5	156.4					14087.9		44449.9	41510.8					6557.36		36030	29195.6		High	n/a	High	Peak Found	n/a	Peak Found
FALSE	High	Master Protein	A2ADA5	tRNA pseudouridine synthase-like 1 OS=Mus musculus OX=10090 GN=Pusl1 PE=1 SV=1	3.048	0.195672	51	212.5	73.2	15.84	1	3	23	3	14	32	10.04	0	9.136	94.5	17.4		47.3	146.5	193.5	200.8	216.1	129501	23886.7		64846.9	200819	265204	275191	296128	127143	12443.5		30183.6	159124	214967	193549	190947	Peak Found	Peak Found	High	High	High	High
FALSE	High	Master Protein	Q07113	Cation-independent mannose-6-phosphate receptor OS=Mus musculus OX=10090 GN=Igf2r PE=1 SV=1	3.036	0.0225918	53.3	206.9	29.67	44.32	1	25	89	25	13	273.6	5.71	0	60.893	45.5	76.7	58.3	39.9	230.9	264.4	172.8	76.1	337527	568994	432205	295618	1.71271e+06	1.96113e+06	1.28182e+06	564823	331380	296411	344935	137598	1.35712e+06	1.58964e+06	901533	364206	High	Peak Found	High	Peak Found	High	High
FALSE	High	Master Protein	Q8BKH7	Target of rapamycin complex 2 subunit MAPKAP1 OS=Mus musculus OX=10090 GN=Mapkap1 PE=1 SV=1	3.021	0.287241	21.4	171.6		56.02	1	10	27	10	23	59	7.53	0	17.407		24.5			315	74	141	273.6		11099.6			142763	33536.3	63900.8	123970		5782.19			113123	27183.7	44943	79937.2	High	Peak Found	High	n/a	High	Peak Found
FALSE	High	Master Protein	Q9DCN1	NAD-capped RNA hydrolase NUDT12 OS=Mus musculus OX=10090 GN=Nudt12 PE=1 SV=1	3.02	0.214667	46.4	103.9	49.31	62.14	1	15	50	15	41	51.5	7.12	0	37.591	28.7	59.3			151.8	43.5	56.3	174.1	59416.9	123035			314731	90157.8	116705	361139	58334.8	64093.7			249386	73079.6	82081.4	232868	High	High	High	n/a	High	High
FALSE	High	Master Protein	Q6DFZ1	Golgi-specific brefeldin A-resistance factor 1 OS=Mus musculus OX=10090 GN=Gbf1 PE=1 SV=1	2.991	0.00569212	66.2	154.9	44.97	15.84	1	38	185	38	27	206.7	5.8	0	105.856	16.9	60.3	65.4	63.1	158.5	135.4	153.7	109.8	258604	924202	1.00229e+06	966812	2.42921e+06	2.07507e+06	2.35648e+06	1.68311e+06	253894	481452	799909	450012	1.92485e+06	1.682e+06	1.65737e+06	1.08529e+06	High	High	High	High	High	High
FALSE	High	Master Protein	P19253	60S ribosomal protein L13a OS=Mus musculus OX=10090 GN=Rpl13a PE=1 SV=4	2.973	0.000700362	49.4	68.4	94.38	118.51	1	8	218	8	34	23.4	11.02	0	46.658	108.6	5.5	52.3	24.1	45.4	53.4	325.9	44.7	7.22993e+06	368080	3.47973e+06	1.60716e+06	3.02405e+06	3.55055e+06	2.16878e+07	2.97762e+06	7.09825e+06	191747	2.77711e+06	748069	2.39619e+06	2.87799e+06	1.52535e+07	1.92001e+06	High	High	High	High	High	High
FALSE	High	Master Protein	Q9JKX6	ADP-sugar pyrophosphatase OS=Mus musculus OX=10090 GN=Nudt5 PE=1 SV=1	2.934	0.0700353	4.9	82.4	81.17	40.64	1	6	29	6	32	24	5.48	0	14.487	19.3	2.9	19.9	3.9	146.9	211.5	145	69.2	98758.5	15024.1	101885	20106.6	753038	1.08452e+06	743420	355037	96959.9	7826.62	81312.9	9358.81	596690	879085	522866	228933	High	High	High	High	Peak Found	Peak Found
FALSE	High	Master Protein	Q9D1R9	60S ribosomal protein L34 OS=Mus musculus OX=10090 GN=Rpl34 PE=1 SV=2	2.93	0.00144363	38.7	117.8	72.08	62.68	1	3	80	3	14	13.3	11.47	0	15.45	55.7	8.1	48.4	17	57.5	70.1	212.6	108.8	2.46977e+06	360261	2.1454e+06	752401	2.54923e+06	3.10765e+06	9.42106e+06	4.8198e+06	2.42479e+06	187674	1.71221e+06	350212	2.01996e+06	2.51898e+06	6.62607e+06	3.10788e+06	High	High	High	High	High	High
FALSE	High	Master Protein	E9PY39	Predicted gene 20431 OS=Mus musculus OX=10090 GN=Gm20431 PE=3 SV=1	2.928	0.263947	31.9	55.5	74.15	37.06	1	4	35	4	10	42.1	6.76	0	11.714	71.8	34.2		13.5	77.9	45.5			132035	62875.6		24887.8	143240	83748.8			129630	32754.3		11584.3	113500	67884.7			High	Peak Found	High	Peak Found	High	High
FALSE	High	Master Protein	P14206	40S ribosomal protein SA OS=Mus musculus OX=10090 GN=Rpsa PE=1 SV=4	2.928	0.0458727	21.4	155.9	69.21	8.91	1	8	78	8	43	32.8	4.87	0	23.739	43.5	10.1	35.5	10.4	155.6	137.4	125.4	141.4	301921	70122.8	246271	71922.6	1.08101e+06	954524	871005	982230	296422	36529.7	196545	33477.1	856568	773713	612600	633355	High	High	High	High	High	High
FALSE	High	Master Protein	Q9QXG2	Rab proteins geranylgeranyltransferase component A 1 OS=Mus musculus OX=10090 GN=Chm PE=1 SV=1	2.923	0.310855	178.4	521.6	25.18	20.48	1	2	7	2	2	73.9	4.68	0.002	3.929		242		346.8	979.5		731.7			12669		18157.2	51288.4		38313.9			6599.79		8451.46	40639.8		26947.1		n/a	Peak Found	n/a	Peak Found	High	High
FALSE	High	Master Protein	P43276	Histone H1.5 OS=Mus musculus OX=10090 GN=H1-5 PE=1 SV=2	2.915	0.00683213	69.3	156.8	48.8	38.48	1	8	116	6	30	22.6	10.92	0	35.115	99.6	65.8	58.3	25.5	134.5	145.7	178.2	60.2	1.40339e+06	926837	822096	359342	1.89574e+06	2.05386e+06	2.51159e+06	848170	1.37783e+06	482825	656100	167259	1.50214e+06	1.66481e+06	1.76647e+06	546912	High	High	High	High	High	High
FALSE	High	Master Protein	O70152	Dolichol-phosphate mannosyltransferase subunit 1 OS=Mus musculus OX=10090 GN=Dpm1 PE=1 SV=1	2.89	0.065388	30.4	131.5	77.17	42.16	1	8	35	8	40	29.2	9.51	0	21.12	16.4		27.1	72.7	139.1	144.2	99.1	46.5	100082		165806	444089	849821	881009	605452	284375	98259.2		132327	206705	673379	714123	425829	183369	High	High	High	High	Peak Found	High
FALSE	High	Master Protein	J3QMP9	Centrosomal protein of 131 kDa OS=Mus musculus OX=10090 GN=Cep131 PE=1 SV=1	2.889	0.305299	36.8	189.4		46.15	1	12	48	12	12	120.3	8.65	0	24.145				40.8	149.5	294.3						12533.6	45960.9	90487.4						5833.9	36418.4	73346.8			High	Medium	High	Peak Found	High	High
FALSE	High	Master Protein	P70372	ELAV-like protein 1 OS=Mus musculus OX=10090 GN=Elavl1 PE=1 SV=2	2.857	0.173061	29.8	105.5	102.56	19.48	1	5	26	5	18	36.1	9.04	0	16.05	163.9	29.3		31.9	107.2	151.6	113		442920	79177.3		86288.5	289831	409831	305427		434853	41246.5		40163.8	229656	332199	214814		High	High	High	Peak Found	Peak Found	Peak Found
FALSE	High	Master Protein	Q3UKR0	Daxx OS=Mus musculus OX=10090 GN=Daxx PE=1 SV=1	2.845	0.329724	62.5	177.7	53.45	17.92	1	6	27	6	11	81.5	4.7	0	11.263		54.3		120.2	261.1		202.3			9880.14		21884.5	47512.1		36824.1			5146.95		10186.4	37647.6		25899.3		High	Peak Found	High	Peak Found	High	High
FALSE	High	Master Protein	Q3TUQ5	Pinin OS=Mus musculus OX=10090 GN=Pnn PE=1 SV=1	2.837	0.159112	108.4	56	51.38	81.48	1	15	56	15	25	82.5	7.01	0	42.154	98	104.1	18.4	96	31.3	146.8	50.1		353180	375231	66170.1	345984	112683	528948	180597		346748	195472	52809.1	161042	89287.3	428752	127018		High	Peak Found	High	High	High	High
FALSE	High	Master Protein	A0A0R4J034	Pyridoxal-dependent decarboxylase domain-containing protein 1 OS=Mus musculus OX=10090 GN=Pdxdc1 PE=1 SV=1	2.826	0.00100579	49.4	104.1	116.32	53.19	1	29	213	29	51	87.4	5.67	0	134.536	47.7	21.5	245.4	44.5	167.7	112	84.1	39.6	2.3474e+06	1.05955e+06	1.20899e+07	2.19157e+06	8.26024e+06	5.51823e+06	4.14075e+06	1.94891e+06	2.30465e+06	551963	9.64869e+06	1.02009e+06	6.54523e+06	4.47293e+06	2.91229e+06	1.25668e+06	High	High	High	High	High	High
FALSE	High	Master Protein	Q9WTI7	Unconventional myosin-Ic OS=Mus musculus OX=10090 GN=Myo1c PE=1 SV=2	2.805	0.0802053	14.2	91.7	90.55	49.86	1	28	138	27	31	121.9	9.35	0	78.475	6.8	13	18.7	53.2	45.2	126.8	162.2	79.4	49209.5	93446.8	134917	383519	325646	914702	1.16952e+06	572543	48313.3	48680	107675	178513	258035	741434	822553	369184	High	High	High	High	High	High
FALSE	High	Master Protein	P35980	60S ribosomal protein L18 OS=Mus musculus OX=10090 GN=Rpl18 PE=1 SV=3	2.794	0.0856445	107.2	62.6	63.06	114.02	1	6	59	6	34	21.6	11.78	0	35.296	184.4	45.9	113.7	57.7	57.4	39	247.4	23.4	1.12099e+06	278836	691571	350733	349158	237045	1.50425e+06	142077	1.10057e+06	145256	551931	163252	276665	192142	1.05798e+06	91613	High	High	High	High	Peak Found	Peak Found
FALSE	High	Master Protein	A0A0A0MQA3	Alpha-1-antitrypsin 1-1 OS=Mus musculus OX=10090 GN=Serpina1a PE=1 SV=1	2.775	0.262401	19.9	55.2	47.1		1	12	55	3	34	48.8	6.43	0	34.946	76.2	34.8		37.1		102.9			118527	54194.3		57690.9		160113			116368	28231.9		26852.8		129784			Peak Found	Peak Found	n/a	Peak Found	n/a	Peak Found
FALSE	High	Master Protein	Q8VCG4	Complement component C8 gamma chain OS=Mus musculus OX=10090 GN=C8g PE=1 SV=1	2.77	0.225755	5.1	42.2	22.85	15.25	1	6	14	6	38	22.5	9.25	0	29.624		9.2		12.8	90.3	93.2	69.6			29038.9		40228.3	284510	293714	219324			15127.5		18724.7	225440	238077	154256		High	Medium	n/a	Medium	Peak Found	Peak Found
FALSE	High	Master Protein	Q6P069	Sorcin OS=Mus musculus OX=10090 GN=Sri PE=1 SV=1	2.755	0.331942	37.2	102.4	87.26		1	3	7	3	15	21.6	5.59	0	5.535		11.6	113.2	51.2	141					3992.66	38832.9	17553.2	48366.9					2079.93	30991.8	8170.29	38324.9				High	Peak Found	Peak Found	High	Peak Found	n/a
FALSE	High	Master Protein	E9Q238	KN motif and ankyrin repeat domains 1 OS=Mus musculus OX=10090 GN=Kank1 PE=1 SV=1	2.751	0.148951	22.6	230	92.39	48.88	1	11	26	9	13	148.2	5.57	0	32.56	86.3	12.6	26.8	20.3	305.4	276.5	71	203.2	154741	22623.1	47979.5	36346.5	547443	495676	127249	364308	151923	11785.2	38291.6	16917.8	433782	401783	89497.6	234911	High	High	Peak Found	Peak Found	High	High
FALSE	High	Master Protein	Q61635	GTP-binding protein OS=Mus musculus OX=10090 GN=Ifi47 PE=1 SV=1	2.732	0.103255	81.3	96.7	55.8	18.13	1	19	111	17	56	46.8	6.74	0	53.346	60.5	87.9	22.7	117.2	76.2	98.7	70	101.1	231730	336394	87037.1	448671	291721	377933	268139	386867	227510	175240	69462.7	208838	231154	306343	188589	249457	High	High	High	High	High	High
FALSE	High	Master Protein	Q8BTY1	Kynurenine--oxoglutarate transaminase 1 OS=Mus musculus OX=10090 GN=Kyat1 PE=1 SV=1	2.731	0.263539	19.3	118.3	83.41	11.81	1	9	50	8	27	47.5	6.95	0	14.942	80.7	21.4		21.3	127.7	157.5	130.9		132816	35151		35002.4	210061	259147	215359		130397	18311.5		16292.2	166448	210058	151468		High	High	Medium	High	High	High
FALSE	High	Master Protein	Q6PIJ4	Nuclear factor related to kappa-B-binding protein OS=Mus musculus OX=10090 GN=Nfrkb PE=1 SV=1	2.719	0.274762	71.9	195.5	43.85	77.82	1	3	9	3	3	138.7	9.22	0.003	3.048	91.5		48.2		147.5	471.2	63.8	220.7	81850.8		43104.9		132033	421727	57066.5	197534	80360.1		34401.3		104620	341841	40136.3	127372	High	n/a	High	n/a	Peak Found	Peak Found
FALSE	High	Master Protein	Q7TT28	RNA exonuclease 1 homolog OS=Mus musculus OX=10090 GN=Rexo1 PE=1 SV=1	2.71	0.232035	70.1	241.4	51.32	83.74	1	7	24	7	8	130.7	8.97	0	13.29	72	51.7		137.1	462.5	247.6	42.4		66017.8	47413.9		125723	424264	227140	38914.4		64815.5	24699.7		58519.1	336177	184114	27369.5		High	Medium	High	Peak Found	High	Peak Found
FALSE	High	Master Protein	Q570Y9	DEP domain-containing mTOR-interacting protein OS=Mus musculus OX=10090 GN=Deptor PE=1 SV=2	2.71	0.0825924	54	85.8	71.99	33.52	1	8	79	8	23	46.1	7.91	0	23.86	97.6	146.7	63.6	10.5	151.3	171.2	103.4	79.3	322765	485463	210458	34894.1	500440	566343	342073	262273	316887	252897	167962	16241.8	396537	459063	240589	169117	High	High	High	High	High	High
FALSE	High	Master Protein	P48760-4	Isoform 4 of Folylpolyglutamate synthase, mitochondrial OS=Mus musculus OX=10090 GN=Fpgs	2.696	0.342361	32.9	88.6		11.03	1	6	9	6	19	65	8.09	0	9.741		49.1			122.5	143.2				15233.1			37983.3	44409.3				7935.48			30097.1	35997.1			High	Peak Found	High	n/a	Peak Found	Medium
FALSE	High	Master Protein	Q8CI52	Protein Aster-C OS=Mus musculus OX=10090 GN=Gramd1c PE=1 SV=2	2.691	0.0889428	65.3	175.8	79.09	12.04	1	4	8	4	7	76	7.56	0.002	4.043	65.6	63.6		227.4	176.5	214.9	174.6		164108	159058		568925	441671	537719	436952		161120	82859.6		264812	349970	435861	307319		High	High	n/a	Peak Found	Peak Found	Peak Found
FALSE	High	Master Protein	Q8CE96	tRNA (adenine(58)-N(1))-methyltransferase non-catalytic subunit TRM6 OS=Mus musculus OX=10090 GN=Trmt6 PE=1 SV=1	2.668	0.279841	37.5	142.9	84.94	67.82	1	3	8	3	6	55.5	6.95	0.002	3.898	44.7	18.3	105.3	21.6	201.2	69.7	61.6	270.3	61344.3	25108.5	144563	29604.3	276150	95634.6	84613.7	370947	60227.1	13080	115373	13779.6	218815	77519	59510.9	239192	High	Peak Found	High	Peak Found	Peak Found	Peak Found
FALSE	High	Master Protein	Q9JMB0	G kinase-anchoring protein 1 OS=Mus musculus OX=10090 GN=Gkap1 PE=1 SV=1	2.643	0.261665	90.2	257.3	76.59	19.32	1	8	25	8	27	41.7	8.82	0	25.768	352.5		98.1	110.9	362.8	275.6			237418		66058	74674	244334	185601			233094		52719.7	34757.7	193605	150443			High	High	High	High	High	High
FALSE	High	Master Protein	Q0VEE6	Zinc finger protein 800 OS=Mus musculus OX=10090 GN=Znf800 PE=1 SV=1	2.643	0.322956	43.3	222.4		18.5	1	5	15	5	6	74.8	9.42	0	7.212		39.4			187.7	202.5	263.8			22879.6			108911	117471	153034			11918.9			86298.9	95218.8	107633		High	Peak Found	High	Peak Found	High	Medium
FALSE	High	Master Protein	Q8BGR2	Volume-regulated anion channel subunit LRRC8D OS=Mus musculus OX=10090 GN=Lrrc8d PE=1 SV=1	2.639	0.33902	112.3	296.5	95.7		1	11	46	10	16	98.1	7.44	0	23.851			542.8	104.7	629.1						74189.3	14306.4	85979.8						59209.1	6659.06	68128.5				High	n/a	High	High	High	High
FALSE	High	Master Protein	P39054	Dynamin-2 OS=Mus musculus OX=10090 GN=Dnm2 PE=1 SV=2	2.636	0.102339	21	56.9	62.42	51.35	1	29	133	15	38	98.1	7.43	0	83.374	9.4	21.5	34.1	52.2	60.7	60.7	88.6	161.8	70668.7	161353	255668	391723	455747	455538	664516	1.21387e+06	69381.7	84054.9	204044	182331	361124	369247	467370	782722	High	High	High	High	Peak Found	High
FALSE	High	Master Protein	A6H6A9-3	Isoform 3 of Rab GTPase-activating protein 1-like OS=Mus musculus OX=10090 GN=Rabgap1l	2.632	0.332201	73.8	97.8	60.41	21.06	1	10	59	6	32	42.7	7.33	0	38.499	192.9	91.5	61	64.2	126.9	83.3	101.5		159569	75713.3	50450.2	53106	104970	68915.5	84001.3		156662	39442	40263.4	24718.7	83176.3	55861.1	59080.2		High	High	High	High	High	High
FALSE	High	Master Protein	Q8K301	Probable ATP-dependent RNA helicase DDX52 OS=Mus musculus OX=10090 GN=Ddx52 PE=2 SV=2	2.628	0.325009	82.4	216.4		61.45	1	7	31	7	17	67.4	9.57	0	15.623		81.2			181.1	251.5	34.8	314.3		38424.8			85689.2	118973	16476.5	148671		20017			67898.2	96436.9	11588.3	95864.8	n/a	High	High	High	Peak Found	Peak Found
FALSE	High	Master Protein	P56382	ATP synthase subunit epsilon, mitochondrial OS=Mus musculus OX=10090 GN=Atp5f1e PE=1 SV=2	2.614	0.162772	3.4	8.5	81.22	19.57	1	1	6	1	15	5.8	10.01	0	5.172	22.9	3.9	21.8	3.9	19.6	25.3	20.9	29.9	360427	61154.4	343343	61678.3	307697	397470	328889	470386	353863	31857.7	274016	28708.7	243812	322179	231316	303312	Peak Found	Peak Found	Peak Found	Peak Found	Peak Found	Peak Found
FALSE	High	Master Protein	Q9CU62	Structural maintenance of chromosomes protein 1A OS=Mus musculus OX=10090 GN=Smc1a PE=1 SV=4	2.598	0.117478	54	157.4	61.4	57.01	1	24	82	23	20	143.1	7.64	0	58.966	97.9	47.6	66.9	14.7	166.4	163.1	411.4	147.1	326284	158826	222992	48992.2	554611	543536	1.37151e+06	490449	320342	82738.8	177966	22803.9	439462	440577	964617	316248	High	High	High	High	High	High
FALSE	High	Master Protein	O08547	Vesicle-trafficking protein SEC22b OS=Mus musculus OX=10090 GN=Sec22b PE=1 SV=3	2.591	0.002582	58.6	174.6	44.6	46.12	1	11	316	11	53	24.7	8.51	0	92.142	51.8	86	28.9	47.2	247.9	177.5	122.2	80.6	5.07564e+06	8.42193e+06	2.82637e+06	4.62004e+06	2.42808e+07	1.73842e+07	1.19679e+07	7.88984e+06	4.9832e+06	4.3873e+06	2.25567e+06	2.15044e+06	1.92396e+07	1.40912e+07	8.4173e+06	5.08748e+06	High	High	High	High	High	High
FALSE	High	Master Protein	P61406	Telomerase-binding protein EST1A OS=Mus musculus OX=10090 GN=Smg6 PE=1 SV=1	2.583	0.384193	20.8	53.7		96.25	1	7	8	7	5	160.4	6.77	0	10.014		33.5			198.2			37.7		5827.17			34524.7			6560.94		3035.6			27356.6			4230.58	High	Peak Found	n/a	Medium	Peak Found	n/a
FALSE	High	Master Protein	Q8BJL0	SWI/SNF-related matrix-associated actin-dependent regulator of chromatin subfamily A-like protein 1 OS=Mus musculus OX=10090 GN=Smarcal1 PE=1 SV=1	2.581	0.355141	46.6	180.4	82.72	12.59	1	5	18	5	6	100.8	8.9	0	6.864	135.8			35.6	245.8		293.8		42151.3			11038.6	76312.1		91226.6		41383.6			5138.04	60468		64161.9		Peak Found	High	High	High	Peak Found	High
FALSE	High	Master Protein	Q5FW57	Glycine N-acyltransferase-like protein OS=Mus musculus OX=10090 GN=Gm4952 PE=1 SV=3	2.569	0.184925	52.3	82.4	60.81	48.09	1	14	62	12	56	34.1	7.8	0	41.09	49.7	121.5	69.5	26.2	98.5	42.4	87	154.1	133873	327082	187138	70479.8	265051	114201	234299	414759	131435	170390	149352	32805.5	210020	92568	164788	267442	Medium	High	High	Medium	Peak Found	High
FALSE	High	Master Protein	K3W4L7	Phenazine biosynthesis-like domain-containing protein 1 OS=Mus musculus OX=10090 GN=Pbld1 PE=1 SV=1	2.566	0.340439	28.3	78.3		9.88	1	12	42	7	47	32.2	7.46	0	30.118		34.2			94.6	81.5	104	94.6		35840.6			99097.4	85374.4	108968	99120		18670.8			78522.6	69202.3	76639.8	63913.9	n/a	Peak Found	High	High	Peak Found	Peak Found
FALSE	High	Master Protein	G3X977	Inter-alpha-trypsin inhibitor heavy chain H2 OS=Mus musculus OX=10090 GN=Itih2 PE=1 SV=1	2.565	0.383466	64.3	164.9		37.39	1	10	20	10	13	106.3	7.4	0	15.583		168.6				566.9	329.8			7712.32				25937.6	15089.6			4017.64				21024.4	10612.9		n/a	Peak Found	High	Peak Found	Peak Found	Peak Found
FALSE	High	Master Protein	Q8C5W0	Calmin OS=Mus musculus OX=10090 GN=Clmn PE=1 SV=2	2.563	0.111224	33.7	176.3	87.21	36.79	1	22	66	22	26	117.2	5.03	0	51.864	101.4	56.8	14.4	16.1	283.1	172.1	145.5	135.8	439702	246269	62285.7	69821.4	1.22762e+06	746109	630920	588937	431694	128291	49709.1	32499	972741	604777	443742	379755	High	High	High	High	High	High
FALSE	High	Master Protein	A2AJ88	Patatin-like phospholipase domain-containing protein 7 OS=Mus musculus OX=10090 GN=Pnpla7 PE=1 SV=1	2.561	0.25045	177.7	82.8	48.59	110.61	1	25	139	23	24	150.4	6.92	0	52.071	261.5	222.7	60.3	173.7	32		262		401128	341515	92454.1	266464	49135.4		401890		393823	177908	73785.9	124028	38933.8		282659		High	High	High	High	High	High
FALSE	High	Master Protein	Q6ZQ08	CCR4-NOT transcription complex subunit 1 OS=Mus musculus OX=10090 GN=Cnot1 PE=1 SV=2	2.559	0.0802594	100.8	179.6	57.61	40.17	1	39	126	39	19	266.6	7.11	0	79.949	126.1	26.9	157.1	82.3	115	256.5	251.1	131.3	662812	141422	825928	432887	604633	1.34809e+06	1.31976e+06	690445	650741	73672.4	659158	201492	479098	1.09272e+06	928223	445208	High	High	High	High	High	High
FALSE	High	Master Protein	G3X928	SEC23-interacting protein OS=Mus musculus OX=10090 GN=Sec23ip PE=1 SV=1	2.557	0.163391	30.5	184.5		36.51	1	14	64	14	18	110.7	5.72	0	33.066	31.5				217.4	187.6	194.3	78.7	68737.6				473804	408717	423342	171453	67485.7				375432	331296	297747	110555	High	High	High	High	High	High
FALSE	High	Master Protein	Q3UUQ7	GPI inositol-deacylase OS=Mus musculus OX=10090 GN=Pgap1 PE=1 SV=3	2.555	0.340839	12.3	113.6	70.54	79.27	1	14	73	14	18	104.5	8.91	0	31.609		5.7		16.9	19.6	209.7	140.6	58.7		9721.24		29070.3	33683.8	359896	241245	100729		5064.17		13531.1	26690.3	291722	169674	64951.2	High	High	High	High	Medium	High
FALSE	High	Master Protein	Q9D051	Pyruvate dehydrogenase E1 component subunit beta, mitochondrial OS=Mus musculus OX=10090 GN=Pdhb PE=1 SV=1	2.553	0.0849855	68.1	187	36.38	22.18	1	10	75	10	35	38.9	6.87	0	32.379	47.4	42.3	89.7	80.5	189.2	204.9	152	122.6	272561	243295	515867	463139	1.08865e+06	1.17853e+06	874109	705441	267597	126742	411704	215572	862619	955284	614783	454878	High	High	High	High	High	High
FALSE	High	Master Protein	E9PWQ3	Collagen, type VI, alpha 3 OS=Mus musculus OX=10090 GN=Col6a3 PE=1 SV=2	2.547	0.16844	60.1	223.8	74.29	73.67	1	35	96	35	12	353.7	6.93	0	65.46	122.6	44.6	146.2	17.5	491.2	154.7			165399	60241.2	197286	23547.5	662692	208730			162386	31382	157450	10960.4	525103	169191			High	High	High	High	High	High
FALSE	High	Master Protein	Q6ZWY3	40S ribosomal protein S27-like OS=Mus musculus OX=10090 GN=Rps27l PE=1 SV=3	2.543	0.00314514	59.3	209.6	63.07	31.73	1	6	388	2	43	9.5	9.45	0	57.688	99.4	23.5	88.6	32.6	215.6	167.4	102.8	227.2	1.09469e+07	2.59202e+06	9.75839e+06	3.59231e+06	2.37481e+07	1.84424e+07	1.1324e+07	2.50214e+07	1.07475e+07	1.35028e+06	7.788e+06	1.67208e+06	1.88175e+07	1.49489e+07	7.96448e+06	1.61341e+07	High	High	High	High	High	High
FALSE	High	Master Protein	Q9Z2Z6	Mitochondrial carnitine/acylcarnitine carrier protein OS=Mus musculus OX=10090 GN=Slc25a20 PE=1 SV=1	2.541	0.00398874	56.4	163.6	46.65	23.47	1	15	138	15	52	33	9.11	0	61.035	81.7	31.1	79.9	37.9	122	142.8	178.4	208.4	2.11774e+06	805947	2.07252e+06	982780	3.16419e+06	3.70319e+06	4.62635e+06	5.40413e+06	2.07917e+06	419849	1.65404e+06	457444	2.50724e+06	3.00172e+06	3.25383e+06	3.48466e+06	High	High	High	High	High	High
FALSE	High	Master Protein	F6Y616	Polyadenylate-binding protein-interacting protein 1 OS=Mus musculus OX=10090 GN=Paip1 PE=1 SV=2	2.54	0.307608	59.4	115.2	59.83	83.55	1	3	12	3	8	53.9	4.78	0	6.9	101.1	23.4		72.3	140.2	59.5	361.4		98352.7	22806.2		70316.3	136444	57933.5	351651		96561.4	11880.6		32729.4	108115	46959.4	247325		High	High	High	High	Peak Found	Peak Found
FALSE	High	Master Protein	Q8R035	Peptidyl-tRNA hydrolase ICT1, mitochondrial OS=Mus musculus OX=10090 GN=Mrpl58 PE=1 SV=1	2.534	0.124202	44.2	147.6		38.79	1	6	27	6	31	23.5	10.18	0	13.872	49				165.3	162	204.6	67.7	122525				413436	405012	511653	169198	120294				327597	328292	359858	109101	High	n/a	High	n/a	High	High
FALSE	High	Master Protein	Q5EG47	5'-AMP-activated protein kinase catalytic subunit alpha-1 OS=Mus musculus OX=10090 GN=Prkaa1 PE=1 SV=2	2.529	0.117842	68.1	77.7	36.49	36.48	1	12	78	10	26	63.9	8.12	0	40.687	61.9	72.7	80.1	133.2	112.6	73.9	102.6	45	261752	307434	338802	563556	476396	312419	434038	190539	256985	160154	270391	262312	377485	253239	305270	122862	High	Peak Found	High	High	High	High
FALSE	High	Master Protein	B1B1A8	Myosin light chain kinase, smooth muscle OS=Mus musculus OX=10090 GN=Mylk PE=1 SV=1	2.527	0.199409	8.9	152.1		20.81	1	18	49	17	11	213.5	6.25	0	25.038		13.1			232.1	222.3	154.5			22414.5			398279	381589	265211			11676.6			315588	309306	186530		High	High	High	High	High	High
FALSE	High	Master Protein	Q80WQ2	Protein VAC14 homolog OS=Mus musculus OX=10090 GN=Vac14 PE=1 SV=1	2.526	0.274722	49.2	153.2	42.15	32.85	1	11	37	11	19	88	6.13	0	21.811		35.4		65.5	170.3	166.7	73.6	134.6		60915.6		112645	292892	286715	126545	231619		31733.2		52431.6	232082	232403	89002.4	149351	High	High	High	High	High	High
FALSE	High	Master Protein	P62835	Ras-related protein Rap-1A OS=Mus musculus OX=10090 GN=Rap1a PE=1 SV=1	2.523	0.0913453	35	110.1	65.72	25.58	1	7	59	7	40	21	6.67	0	24.459	22.5	16.6	75.1	50	99.6	106.8	104.1	163.9	164369	121459	549295	365246	728267	780517	760925	1.1979e+06	161375	63272.5	438382	170007	577063	632667	535178	772422	High	High	High	Peak Found	Peak Found	High
FALSE	High	Master Protein	Q9CR57	60S ribosomal protein L14 OS=Mus musculus OX=10090 GN=Rpl14 PE=1 SV=3	2.519	0.0855745	27.4	89.6	98.95	91.92	1	6	82	6	29	23.5	11.02	0	30.09	57.4	6	72.5	5.1	60.8	60.4	266	60.1	922680	96214	1.16587e+06	81323.6	977130	971068	4.27697e+06	966606	905876	50121.6	930457	37852.9	774256	787123	3.0081e+06	623281	High	High	High	High	High	High
FALSE	High	Master Protein	P0C0A3	Charged multivesicular body protein 6 OS=Mus musculus OX=10090 GN=Chmp6 PE=1 SV=2	2.512	0.382077	37.3	93.7			1	1	1	1	7	23.4	5.44	0.002	4.29				103.7		260.5						21660.8		54411.3						10082.2		44104.4			n/a	n/a	n/a	Peak Found	n/a	Peak Found
FALSE	High	Master Protein	E9Q512	Thyroid hormone receptor interactor 11 OS=Mus musculus OX=10090 GN=Trip11 PE=1 SV=1	2.505	0.0036604	22	117.9	47.04	36.52	1	56	301	56	36	226.3	5.26	0	227.593	12.1	38.8	20.1	24.3	149.6	137.4	102	58.6	553261	1.77289e+06	915941	1.10792e+06	6.83086e+06	6.26953e+06	4.65809e+06	2.67439e+06	543184	923564	730996	515693	5.41263e+06	5.08192e+06	3.27615e+06	1.72448e+06	Medium	High	High	High	High	High
FALSE	High	Master Protein	Q05816	Fatty acid-binding protein 5 OS=Mus musculus OX=10090 GN=Fabp5 PE=1 SV=3	2.499	0.280153	47	117.9	56.41	65.98	1	2	16	2	7	15.1	6.54	0	6.665	33.5	37.2	49.6	100.9	295.1	107.6	100		64963.5	72180.6	96224.7	195877	572997	208855	194068		63780.4	37601.6	76795.2	91172.9	454030	169292	136493		Medium	Peak Found	High	High	Peak Found	Peak Found
FALSE	High	Master Protein	P35569	Insulin receptor substrate 1 OS=Mus musculus OX=10090 GN=Irs1 PE=1 SV=1	2.479	0.319723	118.1	62.9	39.19	14.17	1	11	42	11	12	130.6	8.73	0	23.127	107.3	165.9	226.9	101	62.2		82.5	71.1	112451	173895	237906	105838	65209.1		86524.6	74506.8	110403	90588.8	189869	49263.4	51670.3		60854.9	48043	High	High	High	Peak Found	High	High
FALSE	High	Master Protein	Q8CGC6	RNA-binding protein 28 OS=Mus musculus OX=10090 GN=Rbm28 PE=1 SV=4	2.463	0.0210383	66	110.5	79.42	75.72	1	12	52	12	18	84.2	9.54	0	30.923	68.1	16.7	169.9	68.5	68.3	333.2	84.1	155.5	1.50102e+06	368830	3.74685e+06	1.5117e+06	1.50693e+06	7.34842e+06	1.85398e+06	3.42922e+06	1.47369e+06	192138	2.99029e+06	703635	1.19406e+06	5.95644e+06	1.30395e+06	2.2112e+06	High	High	High	Peak Found	High	High
FALSE	High	Master Protein	P51410	60S ribosomal protein L9 OS=Mus musculus OX=10090 GN=Rpl9 PE=1 SV=2	2.461	0.00438421	69.2	130.2	7.71	13.08	1	12	493	12	65	21.9	9.95	0	106.796	65.5	60.8	62.3	72.1	130.6	128.8	98.1	111.9	4.22543e+07	3.92277e+07	4.0172e+07	4.65214e+07	8.426e+07	8.31123e+07	6.32922e+07	7.22087e+07	4.14848e+07	2.04352e+07	3.20605e+07	2.16538e+07	6.67657e+07	6.73687e+07	4.4515e+07	4.65611e+07	High	High	High	High	High	High
FALSE	High	Master Protein	Q56A08	G-patch domain and KOW motifs-containing protein OS=Mus musculus OX=10090 GN=Gpkow PE=1 SV=2	2.455	0.394629	16.7	41			1	5	20	5	12	53.8	8.07	0	10.89		54.9					134.7			24031.4					59006.9			12518.9					41501		n/a	Peak Found	High	n/a	n/a	n/a
FALSE	High	Master Protein	P80316	T-complex protein 1 subunit epsilon OS=Mus musculus OX=10090 GN=Cct5 PE=1 SV=1	2.449	0.0460171	53.4	87.9	28.54	14.75	1	22	148	21	45	59.6	6.02	0	77.481	54	78.3	39.5	53.9	81.8	112.8	86.3	91.4	867509	1.25786e+06	634413	865645	1.31405e+06	1.81177e+06	1.38535e+06	1.46745e+06	851709	655266	506313	402923	1.04123e+06	1.46858e+06	974349	946232	High	High	High	High	High	High
FALSE	High	Master Protein	A2AWA9	Rab GTPase-activating protein 1 OS=Mus musculus OX=10090 GN=Rabgap1 PE=1 SV=1	2.441	0.210992	58.3	87.8	91.32	35.64	1	19	71	17	21	120.7	5.25	0	55.291	16.2	64.2		159.9	171.7	85.9	87.5	107	53835.9	213539		531607	570849	285610	290912	355648	52855.4	111241		247441	452328	231508	204606	229327	High	High	High	High	High	High
FALSE	High	Master Protein	Q8K4L4	Protein POF1B OS=Mus musculus OX=10090 GN=Pof1b PE=2 SV=3	2.432	0.342655	97.2	236.4		13.19	1	1	2	1	2	67.7	6.23	0.004	2.79			123		346	314.8	284.1	254.1			67435.6		189749	172648	155800	139361			53819.2		150353	139944	109578	89861.6	n/a	n/a	Peak Found	n/a	Peak Found	Peak Found
FALSE	High	Master Protein	Q91YT0	NADH dehydrogenase [ubiquinone] flavoprotein 1, mitochondrial OS=Mus musculus OX=10090 GN=Ndufv1 PE=1 SV=1	2.42	0.238839	15.7	33.3	88.33	71.62	1	10	49	10	25	50.8	8.21	0	22.654	70.6	8.8	50.1	9.6	10.4	56	38.5	96.4	403214	50307.5	285955	54552.6	59215.6	319543	219740	550703	395870	26207.1	228215	25392	46921.2	259013	154548	355101	High	Peak Found	High	Peak Found	Peak Found	High
FALSE	High	Master Protein	Q8BRF7	Sec1 family domain-containing protein 1 OS=Mus musculus OX=10090 GN=Scfd1 PE=1 SV=1	2.416	0.122123	50.1	104.8	59.91	51.73	1	20	77	20	42	72.3	6.38	0	60.996	18.3	61.5	28	77.1	99.8	75.6	43.7	159.5	132964	447071	203623	560853	725821	549349	317814	1.15962e+06	130543	232897	162508	261054	575125	445289	223526	747741	High	High	High	High	High	High
FALSE	High	Master Protein	E9QAX2	Unconventional myosin-XVIIIa OS=Mus musculus OX=10090 GN=Myo18a PE=1 SV=1	2.41	0.34524	178.3	429.6			1	10	27	10	5	235.7	6.07	0	12.839		585.7			1411.6					74310.4			179093					38711.1			141909				High	Peak Found	High	Peak Found	Peak Found	High
FALSE	High	Master Protein	Q9CQP0	39S ribosomal protein L33, mitochondrial OS=Mus musculus OX=10090 GN=Mrpl33 PE=1 SV=1	2.405	0.15589	73	123.7	66.23	111.17	1	3	33	3	51	7.4	10.89	0	14.386	112.2	25.2	87.8	31.8	84.5	94.8	524.5	82.8	618732	138853	484024	175437	466284	522868	2.89271e+06	456486	607464	72333.8	386291	81658.7	369473	423823	2.03451e+06	294349	High	Peak Found	Peak Found	Peak Found	High	High
FALSE	High	Master Protein	Q8C2E7	WASH complex subunit 5 OS=Mus musculus OX=10090 GN=Washc5 PE=1 SV=2	2.4	0.242326	29.8	62.5	60.35	65.73	1	14	47	14	14	134	7.12	0	31.059	79.3	24.2	70.6	23.3	41.3	87.2	85.8	201.1	270524	82422.4	241001	79601.4	140841	297568	292618	686123	265597	42937	192339	37051.2	111599	241201	205806	442422	High	High	High	High	Peak Found	High
FALSE	High	Master Protein	Q9DBT9	Dimethylglycine dehydrogenase, mitochondrial OS=Mus musculus OX=10090 GN=Dmgdh PE=1 SV=1	2.399	0.0353216	44.6	115.9	28.93	36.83	1	28	190	28	46	97.2	7.88	0	75.673	33.9	39.8	50.3	65.1	88.3	95.4	191	141.6	540164	632977	800653	1.03628e+06	1.40611e+06	1.51859e+06	3.03946e+06	2.25308e+06	530326	329742	638987	482347	1.11417e+06	1.23093e+06	2.13773e+06	1.45281e+06	High	High	High	High	High	High
FALSE	High	Master Protein	P08228	Superoxide dismutase [Cu-Zn] OS=Mus musculus OX=10090 GN=Sod1 PE=1 SV=2	2.394	0.378141	79.1	189.4	79.4		1	3	12	3	25	15.9	6.51	0	10.614	262.5	61.1	125.7	46.8		209.9			116014	27025.7	55564.9	20672.5		92774			113901	14078.7	44345.3	9622.23		75200.2			High	Peak Found	Peak Found	Peak Found	n/a	Peak Found
FALSE	High	Master Protein	Q91XD4	Formimidoyltransferase-cyclodeaminase OS=Mus musculus OX=10090 GN=Ftcd PE=1 SV=1	2.392	0.0831973	77.5	46.5	40.16	54.24	1	22	141	22	57	58.9	6.11	0	61.856	79.2	125.9	43.1	95.1	61.3	34.4	111	44.3	1.10892e+06	1.76257e+06	603099	1.33093e+06	857658	481930	1.55389e+06	619617	1.08872e+06	918191	481322	619492	679589	390640	1.09289e+06	399537	High	High	Medium	High	High	High
FALSE	High	Master Protein	A2AS89	Agmatinase, mitochondrial OS=Mus musculus OX=10090 GN=Agmat PE=1 SV=1	2.389	0.305081	49.5	74.5	104.19	84.54	1	8	67	8	26	38.2	7.87	0	22.868	44.1	13.6		152.6	44.8	66.4	212.4		103556	31917.7		358061	104989	155813	498303		101670	16627.2		166663	83190.9	126298	350469		High	High	High	High	High	High
FALSE	High	Master Protein	Q3U5D9	Aryl hydrocarbon receptor OS=Mus musculus OX=10090 GN=Ahr PE=1 SV=1	2.389	0.131605	86	173.1	52.74	31.25	1	15	102	14	23	90.3	6.47	0	42.57	19.6	69	82.2	106.1	203.2	137.4	92.5	167.3	82529.3	290816	346572	447675	857199	579410	390065	705602	81026.3	151497	276593	208375	679225	469655	274343	454982	High	High	High	High	High	High
FALSE	High	Master Protein	Q3TQC7	Ectonucleoside triphosphate diphosphohydrolase 5 OS=Mus musculus OX=10090 GN=Entpd5 PE=1 SV=1	2.387	0.0557822	58.2	104.6	83.5	12.07	1	8	24	8	21	49.8	5.47	0	25.776	151	16.6	88.7	34.1	83.6	112.7	98.6	98.8	2.33451e+06	257251	1.37148e+06	526283	1.29175e+06	1.74109e+06	1.52467e+06	1.52686e+06	2.29199e+06	134012	1.09456e+06	244963	1.02356e+06	1.41128e+06	1.07234e+06	984540	High	Peak Found	Peak Found	Peak Found	High	High
FALSE	High	Master Protein	P34927	Asialoglycoprotein receptor 1 OS=Mus musculus OX=10090 GN=Asgr1 PE=1 SV=4	2.38	0.113863	64.6	88.9	28.25	31.98	1	11	72	11	41	32.6	6.44	0	34.427	65.2	61.5	93.6	48.5	92.4	82.1	113.1	48.7	513973	484455	737332	382335	728374	647196	891102	383449	504612	252371	588451	177962	577148	524600	626735	247253	High	High	High	High	High	High
FALSE	High	Master Protein	A0A0R4J083	Long-chain specific acyl-CoA dehydrogenase, mitochondrial OS=Mus musculus OX=10090 GN=Acadl PE=1 SV=1	2.375	0.113484	92.7	103.2	72.4	48.57	1	13	66	13	32	47.9	8.15	0	49.57	60.3	125.6	148.4	11.1	40	147	78.9	119	411240	856648	1.01186e+06	75908	272860	1.0024e+06	538318	811914	403751	446261	807550	35332.1	216209	812520	378613	523534	High	High	High	Medium	Peak Found	High
FALSE	High	Master Protein	Q62172	RalA-binding protein 1 OS=Mus musculus OX=10090 GN=Ralbp1 PE=1 SV=4	2.375	0.0861144	58.5	110.3	30.53	26.39	1	14	151	14	23	75	5.92	0	43.96	74.1	43.4	88.7	55.7	124.1	99.5	118.3	179.5	736679	430965	881877	554060	1.23379e+06	988926	1.17601e+06	1.78403e+06	723262	224506	703810	257892	977626	801598	827118	1.15036e+06	High	High	High	High	High	High
FALSE	High	Master Protein	Q9DCP2	Sodium-coupled neutral amino acid transporter 3 OS=Mus musculus OX=10090 GN=Slc38a3 PE=1 SV=1	2.369	0.0901511	52.1	88.3	55.67	22.6	1	7	62	7	16	55.6	7.09	0	19.974	87.5	27.6	81.4	31.8	93.7	111.2	65.1	79.3	1.17706e+06	370795	1.09513e+06	427694	1.25978e+06	1.49613e+06	876164	1.06662e+06	1.15562e+06	193161	874003	199074	998224	1.21272e+06	616228	687770	High	High	High	Peak Found	High	High
FALSE	High	Master Protein	Q9EQI8	39S ribosomal protein L46, mitochondrial OS=Mus musculus OX=10090 GN=Mrpl46 PE=1 SV=1	2.364	0.0729833	36.1	139.8	57.17	31.22	1	10	99	10	43	32.1	7.4	0	41.814	37.3	31.4	84.2	29.2	107.9	170.1	162.4	86	443670	373193	1.00159e+06	347029	1.28402e+06	2.02325e+06	1.932e+06	1.02364e+06	435590	194411	799349	161528	1.01743e+06	1.64e+06	1.35882e+06	660059	High	High	High	High	High	High
FALSE	High	Master Protein	Q921L5	Conserved oligomeric Golgi complex subunit 2 OS=Mus musculus OX=10090 GN=Cog2 PE=1 SV=2	2.359	0.43221	36.7	86.6		72.34	1	5	7	5	7	82	6.21	0	6.174		56.4			121.9	133.1	401.5			15514.6			33522.2	36602.4	110426			8082.16			26562.3	29668.9	77665.2		n/a	Peak Found	n/a	n/a	Peak Found	Medium
FALSE	High	Master Protein	Q01405	Protein transport protein Sec23A OS=Mus musculus OX=10090 GN=Sec23a PE=1 SV=2	2.35	0.414938	30.5	71.6			1	7	51	6	11	86.1	7.08	0	14.237		55					129.3			26067.3					61251.4			13579.4					43079.7		High	Peak Found	n/a	n/a	High	High
FALSE	High	Master Protein	Q91WJ2	Solute carrier family 22 (organic cation transporter), member 26 OS=Mus musculus OX=10090 GN=Slc22a26 PE=1 SV=1	2.344	0.0781358	55	156.9	98.39	45.39	1	11	73	10	24	61.3	8.27	0	38.348	15.4	22.8	192	107.2	137.9	92.9	143.8	262	167399	247733	2.08961e+06	1.16718e+06	1.50096e+06	1.01115e+06	1.56573e+06	2.85197e+06	164350	129053	1.66768e+06	543276	1.18933e+06	819610	1.10122e+06	1.83899e+06	Peak Found	Peak Found	High	High	Peak Found	Medium
FALSE	High	Master Protein	A2AIL4	NADH dehydrogenase (ubiquinone) complex I, assembly factor 6 OS=Mus musculus OX=10090 GN=Ndufaf6 PE=1 SV=1	2.333	0.404541	56.7	127.8	17.14	42.99	1	2	10	2	6	38.3	9.44	0	5.503		52	66.4		111.2	132.5	240.7			31829.2	40611.4		68031.9	81058.2	147221			16581	32411.2		53907	65703.7	103544		High	High	High	High	Peak Found	Peak Found
FALSE	High	Master Protein	Q99J08	SEC14-like protein 2 OS=Mus musculus OX=10090 GN=Sec14l2 PE=1 SV=1	2.329	0.20124	84.3	100.2	70.85	11.91	1	12	65	12	45	46.3	7.11	0	38.863	142.3	33.4	140.5	34.3	85.3	78.1	100.6	79.8	526503	123739	520048	126927	315657	288976	372335	295532	516914	64460.6	415041	59079.2	250119	234237	261873	190563	High	High	High	High	High	High
FALSE	High	Master Protein	Q4V9W2	Protein SREK1IP1 OS=Mus musculus OX=10090 GN=Srek1ip1 PE=1 SV=1	2.319	0.363871	57.3	129.5	81.28	15.51	1	1	5	1	8	18.1	9.91	0	7.489	154.8	29.3	83.1	27.6	117.2	136.9	105.9	95.6	280683	53076.5	150666	50055.4	212578	248170	192083	173348	275572	27649.6	120244	23298.8	168442	201160	135097	111777	High	Peak Found	Peak Found	Peak Found	Peak Found	Peak Found
FALSE	High	Master Protein	P11032	Granzyme A OS=Mus musculus OX=10090 GN=Gzma PE=1 SV=2	2.316	0.0770797	65.9	146.3	59.43	63.49	1	10	79	10	40	28.6	9.36	0	35.442	57.7	16.7	100.7	55.9	85.7	30.2	187.3	185.7	673165	194328	1.1738e+06	651923	998701	352117	2.18303e+06	2.1643e+06	660905	101233	936789	303444	791349	285417	1.53538e+06	1.39557e+06	High	High	High	High	High	High
FALSE	High	Master Protein	P06801	NADP-dependent malic enzyme OS=Mus musculus OX=10090 GN=Me1 PE=1 SV=2	2.309	0.26415	84	84.4	30.49	35.15	1	16	67	16	38	63.9	7.44	0	35.946		71.9	84.4	126.8	96.5	74.6	123.4	52.2		178690	209861	315197	240068	185509	306931	129732		93086.4	167486	146711	190224	150369	215872	83652.8	High	High	High	High	Peak Found	Peak Found
FALSE	High	Master Protein	Q6ZPJ3	(E3-independent) E2 ubiquitin-conjugating enzyme UBE2O OS=Mus musculus OX=10090 GN=Ube2o PE=1 SV=3	2.309	0.161591	171.2	148	76.96	30.8	1	20	55	20	20	140.7	5.06	0	42.678	379.5	45.8	192.2	123.7		136.6	73.8	133.2	981376	118457	496965	319876		353152	190985	344599	963503	61709	396619	148889		286256	134325	222202	High	High	High	High	High	High
FALSE	High	Master Protein	Q8K268	ATP-binding cassette sub-family F member 3 OS=Mus musculus OX=10090 GN=Abcf3 PE=1 SV=1	2.308	0.18754	30.1	168.9	68.65	30.71	1	17	123	17	28	79.8	6.16	0	45.8	59.2	57.1	14.6	15	182.7	146.9	202.6	93.2	177397	171253	43883	44864.2	547882	440463	607486	279332	174167	89212.2	35022.3	20882.5	434129	357028	427260	180117	High	High	High	High	High	High
FALSE	High	Master Protein	P48771	Cytochrome c oxidase subunit 7A2, mitochondrial OS=Mus musculus OX=10090 GN=Cox7a2 PE=1 SV=2	2.304	0.398102	18.9	43.7	15.69	4.91	1	2	5	2	28	9.3	10.27	0	6.757		26.1		32.7	65.1		69.7			41734.7		52153.3	103840		111307			21741.2		24275.3	82280.8		78285.3		n/a	Peak Found	n/a	Peak Found	Peak Found	n/a
FALSE	High	Master Protein	Q6PER3	Microtubule-associated protein RP/EB family member 3 OS=Mus musculus OX=10090 GN=Mapre3 PE=1 SV=1	2.3	0.133435	11.3	129.8	75.12	19.14	1	4	23	4	15	31.9	5.54	0	7.43	24.6	2.3	21.4	8.2	194.1	139.1	165.6	126.6	148272	13635.3	128876	49707	1.17085e+06	839544	998960	763870	145572	7103.13	102854	23136.6	927758	680513	702593	492554	High	Peak Found	High	High	Medium	High
FALSE	High	Master Protein	Q9ESX4	Nucleolar protein of 40 kDa OS=Mus musculus OX=10090 GN=Zcchc17 PE=1 SV=1	2.289	0.106791	78.2	78.2	61.95	53.81	1	8	69	8	35	27.5	9.63	0	32.89	194.9	56.4	138.3	53.2	137.2	94	83	26.1	1.98056e+06	572669	1.40585e+06	540756	1.39437e+06	955578	843372	264773	1.94449e+06	298325	1.12198e+06	251700	1.10487e+06	774567	593165	170729	High	High	High	High	High	High
FALSE	High	Master Protein	E9PVA6	ARF GTPase-activating protein GIT2 OS=Mus musculus OX=10090 GN=Git2 PE=1 SV=1	2.288	0.364412	60.6	207.5	43.72	22.58	1	9	60	6	12	84.4	7.59	0	24.783	132.4	56	126.3	61	353		255.8		76237.6	32234.7	72730.4	35092.2	203232		147264		74849.1	16792.3	58044.8	16334	161037		103574		High	High	Peak Found	Peak Found	High	High
FALSE	High	Master Protein	A2AMW0	F-actin-capping protein subunit beta OS=Mus musculus OX=10090 GN=Capzb PE=1 SV=1	2.283	0.0363421	79.2	135.4	44.96	16.03	1	13	144	13	51	29.3	6.92	0	53.48	127.7	42.8	91	64.2	118.6	146.2	143.9	103.6	2.1438e+06	719154	1.52846e+06	1.07712e+06	1.99162e+06	2.4547e+06	2.41613e+06	1.74028e+06	2.10476e+06	374635	1.21984e+06	501357	1.57811e+06	1.98972e+06	1.69933e+06	1.12216e+06	High	High	High	High	High	High
FALSE	High	Master Protein	Q9ES28	Rho guanine nucleotide exchange factor 7 OS=Mus musculus OX=10090 GN=Arhgef7 PE=1 SV=2	2.281	0.372594	103	95.1	51.74	39.74	1	16	73	13	23	97	6.8	0	40.793	125	67	42.1	148.4	91.9	130.4	77.7	47.3	224980	120530	75685.1	267100	165395	234711	139828	85136.4	220883	62788.8	60402.9	124324	131055	190251	98344.6	54897.1	High	High	High	High	High	High
FALSE	High	Master Protein	Q6ZPL9	ATP-dependent RNA helicase DDX55 OS=Mus musculus OX=10090 GN=Ddx55 PE=1 SV=2	2.28	0.377998	105.4	88.7	61.05	63.92	1	10	68	10	21	68.4	9.38	0	22.133	200.3	54.4	142.1	60.7		127.2	48		308340	83769.8	218727	93423.6		195788	73902		302725	43638.9	174562	43484.9		158700	51977.1		High	High	High	High	High	High
FALSE	High	Master Protein	Q5U4B1	Replication factor C subunit 1 OS=Mus musculus OX=10090 GN=Rfc1 PE=1 SV=1	2.275	0.230746	19.4	93.9	31.31	62.16	1	15	55	15	17	126	9.35	0	26.242	32.6	18.8	24.6	16.3	226.5	92.7	49.5	116.6	132074	76085.6	99616.4	66235.3	918067	375734	200595	472638	129669	39635.9	79502	30829.9	727456	304561	141084	304763	High	High	High	High	Medium	High
FALSE	High	Master Protein	P07901	Heat shock protein HSP 90-alpha OS=Mus musculus OX=10090 GN=Hsp90aa1 PE=1 SV=4	2.266	0.137395	65.3	94	43.99	31.52	1	27	550	14	39	84.7	5.01	0	149.282	33.4	89.9	61.2	42.5	58.4	51.5	98.5	92.4	358727	965627	657580	455948	626666	553123	1.05787e+06	992586	352193	503032	524803	212225	496557	448347	744030	640033	High	High	High	High	High	High
FALSE	High	Master Protein	Q9WTX5	S-phase kinase-associated protein 1 OS=Mus musculus OX=10090 GN=Skp1 PE=1 SV=3	2.257	0.420279	51.8	171.3	73.16	42.94	1	3	10	3	21	18.7	4.54	0	5.691	106.6			33.9	145.3	272			52149.7			16590.9	71102.3	133115			51200			7722.4	56339.9	107900			High	Peak Found	Peak Found	Peak Found	Peak Found	Medium
FALSE	High	Master Protein	F6Q8A4	Non-specific serine/threonine protein kinase (Fragment) OS=Mus musculus OX=10090 GN=Rps6ka1 PE=1 SV=1	2.257	0.217487	66.1	148.4	47.31	5.32	1	20	39	11	32	83.6	8.78	0	38.584	119.7	29.3	125.1	127.6	285.2		264.6		166303	40750.8	173751	177273	396134		367412		163275	21228.7	138668	82513.5	313888		258410		High	High	Peak Found	Peak Found	High	n/a
FALSE	High	Master Protein	Q02257	Junction plakoglobin OS=Mus musculus OX=10090 GN=Jup PE=1 SV=3	2.253	0.0217239	53.6	89.5	77.98	87.66	1	31	279	24	55	81.7	6.14	0	148.76	44	13.1	125.7	60.9	77.2	263.3	28.3	96.9	1.46221e+06	434331	4.17333e+06	2.02063e+06	2.56392e+06	8.73975e+06	940159	3.21528e+06	1.43558e+06	226259	3.33066e+06	940524	2.03159e+06	7.08422e+06	661238	2.07326e+06	High	Medium	High	High	High	High
FALSE	High	Master Protein	Q9JLQ0	CD2-associated protein OS=Mus musculus OX=10090 GN=Cd2ap PE=1 SV=3	2.25	0.461329	45.8	103		8.17	1	5	13	5	8	70.4	6.38	0	11.324		92.5			197.6	208	231.5			14345.2			30662.8	32274.1	35919.3			7472.96			24296.5	26160.6	25263		High	High	High	High	High	Peak Found
FALSE	High	Master Protein	Q9DCR2	AP-3 complex subunit sigma-1 OS=Mus musculus OX=10090 GN=Ap3s1 PE=1 SV=2	2.234	0.166221	52.5	195.3	131.5	31.78	1	6	23	6	40	21.7	5.39	0	24.28	326.1	6.5	21	96	167	198.3	101.4		994126	19686.6	64030.7	292508	509143	604516	309207		976020	10255.5	51101.8	136151	403434	490006	217473		High	Medium	High	High	High	High
FALSE	High	Master Protein	Q8K0R6	Glycolipid transfer protein domain-containing protein 2 OS=Mus musculus OX=10090 GN=Gltpd2 PE=1 SV=1	2.23	0.408659	68.7	153.1		3.22	1	3	4	3	14	34.4	9.16	0.002	3.955			125.6		273.8	286.5					49813		108601	113654					39754.9		86052.9	92125.2			n/a	n/a	High	n/a	Peak Found	Peak Found
FALSE	High	Master Protein	Q8VE88	Protein FAM114A2 OS=Mus musculus OX=10090 GN=Fam114a2 PE=1 SV=2	2.223	0.231835	149.5	234.3	67.22	78.66	1	11	40	11	31	54	4.93	0	35.812	210.6	249.6	46	80.7	225.9	14.2	204.3		382031	452913	83397.3	146377	409844	25689.3	370610		375074	235940	66557.9	68132.6	324751	20823.1	260659		High	High	High	High	High	High
FALSE	High	Master Protein	A0A1D5RM85	60S ribosomal protein L18a (Fragment) OS=Mus musculus OX=10090 GN=Rpl18a PE=1 SV=1	2.205	0.1374	56.3	76.7	86.9	114.68	1	6	79	6	26	24.6	9.94	0	31.605	85.8	8.5	60	15.4	37.1	45.5	255.1	37.6	1.86113e+06	183830	1.30097e+06	333377	804196	987407	5.53322e+06	814783	1.82724e+06	95764	1.03828e+06	155173	637227	800367	3.89165e+06	525383	High	Peak Found	High	High	High	High
FALSE	High	Master Protein	Q6WKZ7	Nostrin OS=Mus musculus OX=10090 GN=Nostrin PE=1 SV=2	2.204	0.124651	42.1	143.5	55.25	28.82	1	18	141	18	39	57.6	9.11	0	62.714	77.3	24.5	27.6	46	184.8	122.6	120.2	96.3	863599	274084	308162	514098	2.0636e+06	1.36988e+06	1.34306e+06	1.07595e+06	847871	142781	245938	239292	1.63515e+06	1.11039e+06	944611	693789	High	High	High	High	High	High
FALSE	High	Master Protein	A0A1D5RMH7	PH and SEC7 domain-containing protein 3 OS=Mus musculus OX=10090 GN=Psd3 PE=1 SV=1	2.189	0.202908	21.9	125.2	51.95	16.18	1	23	98	23	23	141.9	6.68	0	72.069	42.8	21.1		16.8	121.7	126.9	119.2	86.4	237148	116840		92732.7	673643	702727	659997	478533	232829	60866.2		43163.3	533780	569613	464192	308565	High	High	High	High	High	High
FALSE	High	Master Protein	Q01279	Epidermal growth factor receptor OS=Mus musculus OX=10090 GN=Egfr PE=1 SV=1	2.189	0.0563728	21.4	105.6	109.64	60.96	1	29	201	29	29	134.8	6.86	0	124.831	65.4	14.8	1.8	19.2	131.7	141.9	52.4	33.8	1.78437e+06	403320	49558.1	523308	3.59691e+06	3.87477e+06	1.42948e+06	921487	1.75188e+06	210105	39551.4	243579	2.85012e+06	3.14079e+06	1.00539e+06	594187	High	High	High	High	High	High
FALSE	High	Master Protein	B2RX12	ATP-binding cassette sub-family C member 3 OS=Mus musculus OX=10090 GN=Abcc3 PE=1 SV=2	2.188	0.160299	17.2	186	51.5	24.14	1	23	118	22	19	169.1	7.14	0	63.994	14.3	28.8	27.3	8	156.9	214.1	212.9	284.9	61251.6	123490	116850	34417.5	671641	916400	911339	1.21964e+06	60136.1	64330.6	93255.7	16019.9	532193	742810	640967	786441	High	High	High	High	High	High
FALSE	High	Master Protein	Q9JKN1	Zinc transporter 7 OS=Mus musculus OX=10090 GN=Slc30a7 PE=1 SV=1	2.184	0.356627	40.8	89.1	132.81	18.24	1	2	10	2	7	41.8	6.84	0	6.684	53.6	22.2		407.3	117	129.6		89.6	89096.2	36866.5		677112	194558	215427		148974	87473.5	19205.2		315168	154164	174620		96060.3	High	Peak Found	n/a	Peak Found	High	High
FALSE	High	Master Protein	P04104	Keratin, type II cytoskeletal 1 OS=Mus musculus OX=10090 GN=Krt1 PE=1 SV=4	2.174	0.0140655	36.9	103.7	93.48	74.08	1	10	415	4	8	65.6	8.15	0	85.031	52.9	6	111.9	26	89.5	259.4	39.1	121.3	2.22681e+07	2.5266e+06	4.70821e+07	1.09459e+07	3.7667e+07	1.09163e+08	1.64603e+07	5.10416e+07	2.18625e+07	1.3162e+06	37575412	5.09487e+06	2.98465e+07	8.84844e+07	1.1577e+07	3.29123e+07	High	High	High	High	High	High
FALSE	High	Master Protein	P05202	Aspartate aminotransferase, mitochondrial OS=Mus musculus OX=10090 GN=Got2 PE=1 SV=1	2.171	0.0142502	28.7	45.1	27.33	64.24	1	22	397	22	66	47.4	9	0	152.666	28.5	40.8	26	46.2	32.2	32.1	89.4	121	4.31562e+06	6.16669e+06	3.9312e+06	6.98104e+06	4.86872e+06	4.84783e+06	1.35263e+07	1.82933e+07	4.23702e+06	3.21247e+06	3.13742e+06	3.24939e+06	3.85787e+06	3.92953e+06	9.51339e+06	1.17958e+07	High	High	High	High	High	High
FALSE	High	Master Protein	Q9D665	Short-chain dehydrogenase/reductase family 42E member 1 OS=Mus musculus OX=10090 GN=Sdr42e1 PE=1 SV=1	2.169	0.396978	59.2	144	57.29	21.59	1	10	33	10	35	43.9	6.8	0	19.848	108.5	40.3	114.7	35.2		160.9	115.2	178.5	104119	38680.9	110149	33769.5		154497	110549	171391	102223	20150.4	87907.9	15718.3		125231	77751.6	110515	High	High	High	High	High	High
FALSE	High	Master Protein	P41105	60S ribosomal protein L28 OS=Mus musculus OX=10090 GN=Rpl28 PE=1 SV=2	2.167	0.014445	86.5	148.6	61.31	33.13	1	8	129	8	50	15.7	12.02	0	22.415	94.7	21.7	135.6	62.9	169.2	72.2	148.4	118.5	4.62233e+06	1.06017e+06	6.62177e+06	3.07331e+06	8.2637e+06	3.52609e+06	7.24697e+06	5.78552e+06	4.53814e+06	552285	5.28471e+06	1.4305e+06	6.54797e+06	2.85816e+06	5.09698e+06	3730582	High	High	High	High	High	High
FALSE	High	Master Protein	Q9DB30	Phosphorylase b kinase gamma catalytic chain, liver/testis isoform OS=Mus musculus OX=10090 GN=Phkg2 PE=2 SV=2	2.164	0.349019	34.9	152.6	56.41	60.02	1	12	65	12	33	46.5	6.48	0	26.228	84.4	33.4		35.6	140.7	172.6	172	14.7	156617	61967.5		66021.4	260962	320209	319001	27283	153764	32281.2		30730.3	206780	259553	224361	17592.5	High	High	High	Peak Found	High	High
FALSE	High	Master Protein	Q9DBC0	Protein adenylyltransferase SelO, mitochondrial OS=Mus musculus OX=10090 GN=Selenoo PE=1 SV=4	2.162	0.264106	70.4	77	49.79	37.54	1	14	66	12	32	74.2	5.83	0	37.656	127.8	72.4	39.2	62.6	81.7	114.1	66.3	45.6	513810	290970	157366	251409	328530	458779	266466	183279	504452	151577	125591	117021	260320	371874	187412	118181	High	Medium	High	High	High	High
FALSE	High	Master Protein	A3KGU9	Spectrin alpha chain, non-erythrocytic 1 OS=Mus musculus OX=10090 GN=Sptan1 PE=1 SV=2	2.146	0.217621	45.5	65.6	77.53	64.08	1	37	128	37	16	287.4	5.35	0	79.654	25	8.6	85.3	78.6	77.2	106.5	53.2	12.2	134883	46387.5	459565	423251	415720	573722	286307	65472.9	132426	24165	366771	197006	329407	465044	201367	42217.8	High	High	High	High	High	High
FALSE	High	Master Protein	Q8K0E8	Fibrinogen beta chain OS=Mus musculus OX=10090 GN=Fgb PE=1 SV=1	2.146	0.198813	45.8	49.6	54.77	76.06	1	17	101	17	48	54.7	7.08	0	58.845	53.5	10.7	35.9	59.4	56.7	141.3	29.6	39.8	519040	104149	348262	576115	550326	1.37085e+06	287629	386295	509587	54255.2	277942	268158	436066	1.11118e+06	202296	249089	High	Peak Found	High	High	High	High
FALSE	High	Master Protein	P58710	L-gulonolactone oxidase OS=Mus musculus OX=10090 GN=Gulo PE=1 SV=3	2.142	0.0160365	49.2	133	30.06	20.94	1	19	248	19	55	50.4	8.24	0	91.839	69.6	52.7	43.9	34.2	146.7	168.5	115.2	107.9	3.51787e+06	2.66499e+06	2.21638e+06	1.72715e+06	7.4103e+06	8.51098e+06	5.82121e+06	5.44984e+06	3.4538e+06	1.38829e+06	1.76886e+06	803920	5.87176e+06	6.89879e+06	4.0942e+06	3.51413e+06	High	High	High	High	High	High
FALSE	High	Master Protein	Q9R092	17-beta-hydroxysteroid dehydrogenase type 6 OS=Mus musculus OX=10090 GN=Hsd17b6 PE=1 SV=1	2.141	0.311991	43.3	78.9	48.19	33.32	1	16	223	9	56	36.1	8.4	0	90.896		22.7	9.2	27.6	27.5	53.5	32	53.8		181869	73388.3	221116	220349	428336	256342	430291		94742.5	58569.9	102921	174599	347198	180292	277458	n/a	Peak Found	High	High	Peak Found	Peak Found
FALSE	High	Master Protein	Q9D404	3-oxoacyl-[acyl-carrier-protein] synthase, mitochondrial OS=Mus musculus OX=10090 GN=Oxsm PE=1 SV=1	2.14	0.349244	32.1	96.5	76.25	44.97	1	12	65	12	47	48.6	7.06	0	32.805	84.4	12.9	60.4	20	100.8	180.3	108.1	59	217867	33255.3	155784	51725.5	260250	465264	278920	152173	213899	17324	124328	24076.1	206217	377131	196172	98123.2	High	High	High	High	High	High
FALSE	High	Master Protein	Q9ERG0	LIM domain and actin-binding protein 1 OS=Mus musculus OX=10090 GN=Lima1 PE=1 SV=3	2.133	0.473104	28.5	99.3	11.79	59.91	1	11	38	11	16	84	6.6	0	29.451		37.9		32.1	143.4		121.6	31.6		27142		22964.7	102542		86977.5	22624.4		14139.3		10689.1	81252		61173.5	14588.5	High	Peak Found	High	Peak Found	High	High
FALSE	High	Master Protein	Q8C405	Nuclear autoantigen Sp-100 OS=Mus musculus OX=10090 GN=Sp100 PE=1 SV=1	2.133	0.324934	53.9	151.1	103.52	84.52	1	7	26	7	16	68.1	9.31	0	18.817	27.3	7.1	193.2	97.3	135.3	154.3	370.6	24.6	53168.7	13767.5	376542	189712	263690	300866	722459	47995.8	52200.4	7172.03	300511	88303.3	208942	243875	508123	30948.4	High	Peak Found	High	High	High	Peak Found
FALSE	High	Master Protein	Q8VE10	N-alpha-acetyltransferase 40 OS=Mus musculus OX=10090 GN=Naa40 PE=1 SV=1	2.132	0.188289	98.5	217.8		63.46	1	4	15	4	19	27.2	7.36	0	11.096			116		57.4	289.8	451.1	227.5			282583		139788	705629	1.09846e+06	553886			225525		110765	571965	772575	357153	High	High	Peak Found	Peak Found	High	Peak Found
FALSE	High	Master Protein	Q69ZX6	ATPase MORC2A OS=Mus musculus OX=10090 GN=Morc2a PE=1 SV=2	2.117	0.426482	96.7	169.7	27.83	63.09	1	13	25	12	15	117.3	8.34	0	20.58		52.8	93.8	83.8	60	131.3	164.8	309.6		68683.2	122019	108945	78029.7	170694	214283	402641		35779.7	97381.4	50709.7	61829	138360	150711	259628	High	High	High	High	Peak Found	Peak Found
FALSE	High	Master Protein	P68372	Tubulin beta-4B chain OS=Mus musculus OX=10090 GN=Tubb4b PE=1 SV=1	2.113	0.0329316	45.3	82.3	64.55	21.52	1	26	2105	1	66	49.8	4.89	0	286.206	91	23.1	81.3	26.2	81.3	86.3	78.5	121	3.07247e+06	780131	2.74494e+06	883711	2.74572e+06	2.91385e+06	2.65034e+06	4.08581e+06	3.01651e+06	406400	2.19069e+06	411332	2175648	2.36189e+06	1.86405e+06	2.63459e+06	High	High	High	High	High	High
FALSE	High	Master Protein	A0A0R4J069	Selenocysteine lyase OS=Mus musculus OX=10090 GN=Scly PE=1 SV=1	2.113	0.37752	168	58.9	44.24	35.08	1	7	46	7	21	47.2	6.67	0	16.914	251.8	231.7	232.6	66.6	45.2	95.6	81.4		297060	273391	274507	78556.9	53343.1	112809	96008.5		291650	142420	219079	36565.1	42267.9	91440.4	67525.2		High	High	High	High	High	Peak Found
FALSE	High	Master Protein	Q505D7	Optic atrophy 3 protein homolog OS=Mus musculus OX=10090 GN=Opa3 PE=1 SV=1	2.112	0.217193	33.5	126.7	72.32	13.84	1	3	21	3	16	20.1	8.34	0	8.695	24.9	108.1	46.3		152.7	173.3	177.2	212.3	67944	295295	126483		417145	473190	483957	579941	66706.6	153830	100944		330537	383556	340379	373954	Medium	Medium	High	n/a	High	High
FALSE	High	Master Protein	E9PX30	Mitogen-activated protein kinase kinase kinase kinase 5 OS=Mus musculus OX=10090 GN=Map4k5 PE=1 SV=1	2.111	0.419097	118.7	135.5	69.47	36.98	1	15	48	15	21	94.9	7.91	0	25.339	282.2	61.6	165.1	75.9	169.8	127.8	77.5		225983	49314.9	132212	60810.7	135964	102373	62025.3		221867	25690	105516	28304.9	107735	82981.2	43624		High	High	High	High	High	High
FALSE	High	Master Protein	P70404	Isocitrate dehydrogenase [NAD] subunit gamma 1, mitochondrial OS=Mus musculus OX=10090 GN=Idh3g PE=1 SV=1	2.107	0.146758	8.4	6.4	60.38	28.38	1	12	82	12	41	42.8	9.01	0	73.755	13.9	48.6	33.5	14.5	15.9	16.8	17	27.5	579141	2.01909e+06	1.39294e+06	601109	661244	698703	707331	1.14283e+06	568594	1.05182e+06	1.11168e+06	279792	523955	566350	497483	736911	High	High	High	High	High	High
FALSE	High	Master Protein	O89023	Tripeptidyl-peptidase 1 OS=Mus musculus OX=10090 GN=Tpp1 PE=1 SV=2	2.107	0.256835	52.8	126.8	64.55	31.99	1	4	12	4	12	61.3	6.57	0	9.195	78.1	17.5	94.7	34.3	131.5	190	89.7	117.4	257757	57678.7	312427	113176	433712	626651	295937	387398	253063	30047	249343	52678.7	343664	507947	208140	249799	High	High	High	High	Peak Found	High
FALSE	High	Master Protein	V9GX40	Synergin gamma OS=Mus musculus OX=10090 GN=Synrg PE=1 SV=1	2.104	0.0276236	101.3	129.3	56.68	37.54	1	37	242	37	38	141.6	5.07	0	137.643	156.7	137.4	43.5	59.1	198.7	139.8	94.1	94.6	3.88193e+06	3.40434e+06	1.07813e+06	1.46311e+06	4.92371e+06	3.46269e+06	2.33221e+06	2.34446e+06	3.81123e+06	1.77345e+06	860436	681021	3.90144e+06	2.80677e+06	1.6403e+06	1.51174e+06	High	High	High	High	High	High
FALSE	High	Master Protein	P54823	Probable ATP-dependent RNA helicase DDX6 OS=Mus musculus OX=10090 GN=Ddx6 PE=1 SV=1	2.097	0.0192474	27.4	98.2	61.25	63.81	1	12	81	12	32	54.2	8.66	0	34.827	38.1	9.5	51.7	21.6	103.1	100.3	102.5	293	2.8301e+06	702237	3.83342e+06	1.60261e+06	7.64557e+06	7.44122e+06	7.60714e+06	2.17414e+07	2.77855e+06	365822	3.05938e+06	745949	6.05818e+06	6.03167e+06	5.35029e+06	1.40192e+07	High	High	High	High	High	Peak Found
FALSE	High	Master Protein	Q9Z1Z0	General vesicular transport factor p115 OS=Mus musculus OX=10090 GN=Uso1 PE=1 SV=2	2.094	0.0347399	60.8	98.4	58.75	19.88	1	29	224	29	41	106.9	4.93	0	131.27	103.7	21.6	57	49.6	84.2	88	112.5	70.2	3.29073e+06	685506	1.8099e+06	1.57591e+06	2.67373e+06	2.79308e+06	3.57307e+06	2.22708e+06	3.2308e+06	357106	1.44445e+06	733523	2.11861e+06	2.264e+06	2.51303e+06	1.43605e+06	High	High	High	Medium	High	High
FALSE	High	Master Protein	P63242	Eukaryotic translation initiation factor 5A-1 OS=Mus musculus OX=10090 GN=Eif5a PE=1 SV=2	2.091	0.019726	52.8	106.2	7.12	8.78	1	9	142	9	47	16.8	5.24	0	62.485	62.2	52.6	55.9	58.6	119.3	113.9	97.3	116.1	3.43671e+06	2.90558e+06	3.08561e+06	3.23455e+06	6.59014e+06	6.29171e+06	5.37672e+06	6.41408e+06	3.37411e+06	1.51363e+06	2.46257e+06	1.50555e+06	5.22188e+06	5.0999e+06	3.78158e+06	4.13589e+06	High	High	High	High	High	High
FALSE	High	Master Protein	Q9EQH3	Vacuolar protein sorting-associated protein 35 OS=Mus musculus OX=10090 GN=Vps35 PE=1 SV=1	2.09	0.209969	44	56.1	19.64	50.56	1	25	116	25	36	91.7	5.44	0	79.908	35.4	43.8	56.2	41.8	39.6	35.2	75.3	103.1	278432	344486	441977	328975	311764	277177	592368	810841	273362	179456	352734	153125	247035	224672	416627	522841	High	High	High	High	Peak Found	Medium
FALSE	High	Master Protein	Q8BJ64	Choline dehydrogenase, mitochondrial OS=Mus musculus OX=10090 GN=Chdh PE=1 SV=1	2.088	0.0258651	72	158.8	29.48	30.33	1	18	105	18	37	66.4	8.51	0	58.798	94.6	50	96.4	65.9	164.7	184.2	122.3	254.2	1.91766e+06	1.01445e+06	1.95418e+06	1.33617e+06	3.33892e+06	3.73598e+06	2.48046e+06	5.1541e+06	1.88273e+06	528466	1.5596e+06	621934	2.64569e+06	3.02829e+06	1.74457e+06	3.32343e+06	High	High	High	High	High	High
FALSE	High	Master Protein	Q8CD15	Ribosomal oxygenase 2 OS=Mus musculus OX=10090 GN=Riox2 PE=1 SV=2	2.086	0.195532	66.7	195.3	52.25	14.51	1	15	71	15	35	53.5	6.38	0	38.436	61.5	21.8	92.7	49.1	125	162.5	179.1	159.5	288272	102268	434455	229930	585740	761512	839262	747144	283022	53275.5	346731	107023	464127	617263	590274	481769	High	High	High	High	High	High
FALSE	High	Master Protein	Q9D0K1	Peroxisomal membrane protein PEX13 OS=Mus musculus OX=10090 GN=Pex13 PE=1 SV=1	2.078	0.429094	102.6	144	104.43	81.06	1	7	16	7	24	44.6	7.53	0	18.803	396.9	54.9		89.2	125.3	324.2	59.9		417597	57768.2		93875.4	131844	341091	63034.8		409991	30093.7		43695.2	104470	276479	44334		High	High	n/a	High	Peak Found	High
FALSE	High	Master Protein	P22272	Interleukin-6 receptor subunit alpha OS=Mus musculus OX=10090 GN=Il6ra PE=1 SV=2	2.077	0.339919	92.6	192.3	23.61		1	3	6	3	11	50.4	6.73	0.002	4.176	140.3		196.5			344.9			91082.2		127594			223929			89423.4		101831			181511			Peak Found	High	Peak Found	n/a	n/a	High
FALSE	High	Master Protein	Q8VCA4	Cyp4f15 protein OS=Mus musculus OX=10090 GN=Cyp4f15 PE=1 SV=1	2.072	0.433308	45.5	80.5	49.44	43.68	1	20	160	11	40	60.5	6.86	0	76.312	53.7	17.5	32.6	63.4	40.1	103.4	74		132336	43127	80285	156011	98715.2	254493	182211		129926	22466.5	64074	72616.6	78219.8	206286	128154		High	High	High	High	High	Medium
FALSE	High	Master Protein	A0A1L1SQ51	Talin-2 OS=Mus musculus OX=10090 GN=Tln2 PE=1 SV=1	2.07	0.483119	95.6	180.2	116.72		1	36	211	27	18	271.8	5.57	0	96.648		72.1	622.3	101.3			191			34331.3	296191	48196.2			90900.1			17884.5	236384	22433.4			63932.3		High	High	High	High	High	High
FALSE	High	Master Protein	Q9CZU6	Citrate synthase, mitochondrial OS=Mus musculus OX=10090 GN=Cs PE=1 SV=1	2.056	0.260333	23.3	76.7	49.6	90.82	1	10	78	6	23	51.7	8.57	0	29.068	24.9	37.2	12	46.4	42.2	16.1	238.1	242.2	111534	166527	53875.5	207899	189102	72297.9	1.06715e+06	1.08549e+06	109503	86750.5	42997.1	96768.6	149840	58602.9	750555	699939	High	High	High	High	High	Peak Found
FALSE	High	Master Protein	Q3TIU4	2',5'-phosphodiesterase 12 OS=Mus musculus OX=10090 GN=Pde12 PE=1 SV=2	2.055	0.409841	79.9	164.2	76.24	35.45	1	7	13	7	16	67.5	6.92	0	12.073	73.1	30.2	193.2	72.3	149.4	105.3		215.8	98051.5	40459.1	259289	97019.1	200425	141313		289508	96265.8	21076.7	206934	45158.4	158812	114544		186678	High	Peak Found	Peak Found	High	Peak Found	Peak Found
FALSE	High	Master Protein	O35226-2	Isoform Rpn10B of 26S proteasome non-ATPase regulatory subunit 4 OS=Mus musculus OX=10090 GN=Psmd4	2.052	0.432607	34.5	70.8	86.91	33.4	1	11	186	2	41	41	4.79	0	61.851	123.5	16.5	129.2	19.3	127.5	78.8			154605	20605.9	161704	24169.3	159600	98611.9			151789	10734.4	129053	11249.8	126464	79932.3			High	Peak Found	High	High	Peak Found	Peak Found
FALSE	High	Master Protein	A0A286YDV7	Nucleolar and coiled-body phosphoprotein 1 (Fragment) OS=Mus musculus OX=10090 GN=Nolc1 PE=1 SV=1	2.044	0.421645	46.8	95.7	40.76		1	3	8	3	5	73.6	9.36	0	7.022	97.7		160.9	73.5		199.6			81911.5		134922	61649.2		167399			80419.7		107679	28695.2		135689			High	n/a	Peak Found	Peak Found	n/a	Medium
FALSE	High	Master Protein	Q9JMD0	BUB3-interacting and GLEBS motif-containing protein ZNF207 OS=Mus musculus OX=10090 GN=Znf207 PE=1 SV=1	2.04	0.101267	62.8	106.9	52.99	32.22	1	5	73	5	12	52.8	9.1	0	26.28	109.2	39.8	96	37.3	62.7	97.8	112.9	143.5	1.60391e+06	584273	1.41e+06	547623	921672	1.43647e+06	1.65933e+06	2.10888e+06	1.5747e+06	304370	1.1253e+06	254896	730313	1.16437e+06	1.16705e+06	1.35984e+06	High	High	High	High	High	High
FALSE	High	Master Protein	F6TCF9	BAG family molecular chaperone regulator 1 OS=Mus musculus OX=10090 GN=Bag1 PE=1 SV=1	2.025	0.441744	67	123.8	42.13	41.43	1	8	24	8	22	39.7	8.46	0	14.985	66.8	36.6	100.9	53.9	214.8	97.5	125.6	97.8	92984.2	50966.9	140414	75025.9	298925	135698	174772	136161	91290.8	26550.6	112062	34921.5	236862	109993	122921	87798.5	High	Peak Found	High	High	High	Peak Found
FALSE	High	Master Protein	Q7TNG8	Probable D-lactate dehydrogenase, mitochondrial OS=Mus musculus OX=10090 GN=Ldhd PE=1 SV=1	2.02	0.0262834	66	113.6	44.89	51.28	1	22	396	22	56	51.8	6.62	0	126.481	79	85.7	48.2	27.9	152	186.1	60.4	74.3	7.32989e+06	7.95068e+06	4.47182e+06	2.58835e+06	1.4098e+07	1.72675e+07	5.60457e+06	6.89277e+06	7.1964e+06	4.14181e+06	3.56888e+06	1.20477e+06	1.11709e+07	1.39966e+07	3.94183e+06	4.44456e+06	High	High	High	High	High	High
FALSE	High	Master Protein	G3XA48	Isopentenyl-diphosphate Delta-isomerase OS=Mus musculus OX=10090 GN=Idi1 PE=1 SV=1	2.017	0.449686	78.7	67.9	108.08	44.83	1	5	25	5	25	32.5	7.02	0	13.466		28.1		210	131.1	61.9	66.3			43841.7		328026	204834	96714.8	103576			22838.8		152683	162306	78394.6	72847.6		High	High	High	High	Peak Found	Peak Found
FALSE	High	Master Protein	Q5XJF6	Ribosomal protein OS=Mus musculus OX=10090 GN=Rpl10a PE=1 SV=1	2.013	0.0902242	79.9	117.2	80.15	68.65	1	9	94	9	39	24.8	9.94	0	54.234	24.5	8.8	80.4	94	44	44.7	174.5	94.9	584608	208765	1.91554e+06	2.24072e+06	1.048e+06	1.06585e+06	4.15881e+06	2.2615e+06	573961	108754	1.52876e+06	1.04296e+06	830409	863951	2.92499e+06	1.45825e+06	High	Medium	High	High	Peak Found	Peak Found
FALSE	High	Master Protein	G3X925	Pyruvate kinase OS=Mus musculus OX=10090 GN=Pklr PE=1 SV=1	2.008	0.201669	5.6	14.4	51.27	40.87	1	26	150	25	55	62.2	7.09	0	133.325	8.9	26.8	12	13.9	14.7	27.1	40.9	40.9	287683	870656	389192	451952	476331	878892	1.32648e+06	1.32914e+06	282444	453558	310607	210366	377434	712407	932944	857045	High	High	High	High	Peak Found	High
FALSE	High	Master Protein	Q9WUR9	Adenylate kinase 4, mitochondrial OS=Mus musculus OX=10090 GN=Ak4 PE=1 SV=1	2.005	0.436495	74.1	126.2	38.46	44.36	1	6	29	6	30	25	7.53	0	24.352		75.4	33	57.4	85	78.1	112.5	191.1		166889	73137.2	127033	188243	172973	249089	422984		86939.1	58369.5	59128.6	149160	140208	175191	272746	n/a	Peak Found	High	Peak Found	Peak Found	High
FALSE	High	Master Protein	P39039	Mannose-binding protein A OS=Mus musculus OX=10090 GN=Mbl1 PE=1 SV=1	2.004	0.536321	9.5	19.1		73.34	1	4	8	4	15	25.4	7.61	0	7.745		30.2					107.6	34.1		8489.57					30223.9	9581.02		4422.54					21257.3	6177.97	Medium	Peak Found	n/a	n/a	n/a	n/a
FALSE	High	Master Protein	Q9JKX3	Transferrin receptor protein 2 OS=Mus musculus OX=10090 GN=Tfr2 PE=1 SV=2	2.003	0.231216	63	73.9	64.78	36.77	1	13	55	13	19	88.3	6.13	0	29.892	119.1	96.4	20	45.5	144.5	73.5	73.4	82.1	666088	539402	111740	254401	808214	411386	410338	458949	653957	280995	89177.9	118413	640411	333459	288601	295936	High	Peak Found	High	High	High	High
FALSE	High	Master Protein	Q9CXS4	Centromere protein V OS=Mus musculus OX=10090 GN=Cenpv PE=1 SV=2	2.003	0.0281421	103.5	138	37.45	60.25	1	9	113	9	46	27.5	9.79	0	46.579	43.5	92.1	74.4	116	75.9	63	235.9	160.4	1.39064e+06	2.94208e+06	2.37568e+06	3.70531e+06	2.42405e+06	2.01391e+06	7.53776e+06	5.12426e+06	1.36531e+06	1.53264e+06	1.89598e+06	1.72467e+06	1.92076e+06	1.63242e+06	5.3015e+06	3.30419e+06	High	High	High	High	High	High
FALSE	High	Master Protein	Q8BKZ9	Pyruvate dehydrogenase protein X component, mitochondrial OS=Mus musculus OX=10090 GN=Pdhx PE=1 SV=1	2.001	0.446868	57.5	123.8	51.69	16.73	1	7	28	7	18	54	7.75	0	16.407	56.5	121.7			136.3	166.9	202	191.1	49063	105586			118305	144866	175304	165808	48169.4	55003.9			93742.2	117424	123296	106916	High	High	High	Peak Found	High	High
FALSE	High	Master Protein	Q9DBD5	Proline-, glutamic acid- and leucine-rich protein 1 OS=Mus musculus OX=10090 GN=Pelp1 PE=1 SV=2	1.998	0.457592	34.9	82.8	72.23	54.47	1	10	41	10	11	118	4.36	0	25.625	43.2		51.3	6	80.9	215.9	102.5		59384.2		70591.6	8190.75	111263	296946	141044		58302.6		56337.9	3812.46	88162	240697	99199.4		High	n/a	High	High	High	High
FALSE	High	Master Protein	Q91VM9	Inorganic pyrophosphatase 2, mitochondrial OS=Mus musculus OX=10090 GN=Ppa2 PE=1 SV=1	1.998	0.377756	120.5	147.3	28.42	32.24	1	7	26	7	26	38.1	6.98	0	17.299	129.1	97.7	66.1	83.3	87.8	167.8	135.8	89.4	262618	198647	134384	169376	178607	341367	276189	181939	257835	103483	107249	78837.8	141524	276704	194251	117317	High	High	High	High	Peak Found	Medium
FALSE	High	Master Protein	P67778	Prohibitin OS=Mus musculus OX=10090 GN=Phb PE=1 SV=1	1.996	0.188699	44.8	143.5	60.85	42.25	1	13	93	13	60	29.8	5.76	0	57.081	7.1	43.7	36	20.5	74.9	53.6	101	145.6	107093	663252	545890	311711	1.13768e+06	813595	1.53271e+06	2.21073e+06	105143	345514	435665	145089	901472	659479	1.07799e+06	1.42551e+06	High	High	High	High	Peak Found	High
FALSE	High	Master Protein	Q3U214	Microtubule-associated serine/threonine-protein kinase 3 OS=Mus musculus OX=10090 GN=Mast3 PE=1 SV=3	1.996	0.515973	98.6	196.7		6.73	1	8	17	7	8	144.1	8.44	0	16.548		111.2			229	207.9	241.8	215.1		24028.3			49498.7	44943.4	52258.7	46481.6		12517.3			39221.7	36430	36754.9	29972	High	Peak Found	High	High	High	Peak Found
FALSE	High	Master Protein	Q9WUU7	Cathepsin Z OS=Mus musculus OX=10090 GN=Ctsz PE=1 SV=1	1.992	0.466315	65.3	74.9	18.72	30.21	1	5	25	5	19	34	6.6	0	15.166		92	63.8	73.8	123.2	66.6	69.4	103.3		167179	115843	134057	223767	121036	126027	187650		87089.9	92452.3	62398.3	177308	98108.7	88638.1	121000	High	Peak Found	High	High	Peak Found	High
FALSE	High	Master Protein	Q8C0D5	Elongation factor-like GTPase 1 OS=Mus musculus OX=10090 GN=Efl1 PE=1 SV=1	1.984	0.386199	54	38.7	73.4	67.62	1	17	52	17	18	125.7	6.16	0	36.091	126.6	143.9	15.7	48.6	56.2	84.2	14.7		399662	454366	49599.2	153336	177470	265986	46480.8		392383	236697	39584.2	71371.9	140623	215602	32691.1		High	High	High	High	High	High
FALSE	High	Master Protein	Q9EP89	Serine beta-lactamase-like protein LACTB, mitochondrial OS=Mus musculus OX=10090 GN=Lactb PE=1 SV=1	1.983	0.0305488	75.5	119.2	24.01	9.49	1	19	217	19	39	60.7	8.9	0	92.13	73.3	80.2	102.1	56.8	115.5	126.8	107.1	132.7	3.22348e+06	3.52336e+06	4.48692e+06	2.49755e+06	5.07611e+06	5.57325e+06	4.70884e+06	5.83218e+06	3.16477e+06	1.83545e+06	3.58093e+06	1.16251e+06	4.0222e+06	4.51753e+06	3.31185e+06	3.76067e+06	High	High	High	High	High	High
FALSE	High	Master Protein	G5E8Z3	RIKEN cDNA 2310050C09 gene OS=Mus musculus OX=10090 GN=2310050C09Rik PE=1 SV=1	1.979	0.507782	88.6	72.7	56.96	117.97	1	2	18	2	8	29.1	8.02	0	5.791	107.7	12.7	109.3	114.5		295.9		26.8	64462.9	7576.26	65413.6	68519.4		177137		16015.6	63288.9	3946.76	52205.4	31893		143583		10327.1	Peak Found	Peak Found	High	Peak Found	High	High
FALSE	High	Master Protein	Q9EQC5	N-terminal kinase-like protein OS=Mus musculus OX=10090 GN=Scyl1 PE=1 SV=1	1.972	0.124249	84.4	132	38.63	30.73	1	21	197	21	34	89.1	6.44	0	79.653	89.6	81.9	30.6	69.1	187.6	132.5	104.2	100.2	1.21606e+06	1.11183e+06	415656	937674	2.54709e+06	1.79945e+06	1.41534e+06	1.36014e+06	1.19391e+06	579193	331728	436449	2.01826e+06	1.45859e+06	995442	877034	High	High	High	High	High	High
FALSE	High	Master Protein	Q9DBA8	Probable imidazolonepropionase OS=Mus musculus OX=10090 GN=Amdhd1 PE=1 SV=1	1.971	0.252906	35.7	71.2	35.48	33.78	1	13	83	13	42	46.5	6.95	0	53.258	31.5	26.1	31.1	54.4	51.6	44.2	92.8	75.4	250473	207005	246798	432583	410217	351089	737771	599524	245911	107837	196965	201350	325047	284583	518893	386581	High	High	High	High	High	High
FALSE	High	Master Protein	Q8BK67	Protein RCC2 OS=Mus musculus OX=10090 GN=Rcc2 PE=1 SV=1	1.971	0.360895	16	50.7	81.02	39.28	1	16	77	16	38	55.9	8.72	0	42.291	55	45.4	13.6	5.2	82.5	74.7	107.4	36.1	222053	183475	54840.2	20912.4	333232	301940	433760	145918	218009	95579.1	43767	9733.88	264046	244745	305074	94090	High	High	High	High	High	High
FALSE	High	Master Protein	A0A0R4J0D3	Dolichyl-diphosphooligosaccharide--protein glycotransferase OS=Mus musculus OX=10090 GN=Stt3b PE=1 SV=1	1.965	0.0481967	75.1	118	35.86	56.49	1	16	199	15	21	93.3	9	0	88.33	100.2	62.2	56.1	46	101	85.2	229.9	83.2	3.17522e+06	1.97089e+06	1.77582e+06	1.45584e+06	3.20106e+06	2.69749e+06	7.2838e+06	2.63581e+06	3.11739e+06	1.02671e+06	1.41725e+06	677636	2.53645e+06	2.18652e+06	5.12288e+06	1.69961e+06	High	High	High	High	High	High
FALSE	High	Master Protein	Q8BIJ7	RUN and FYVE domain-containing protein 1 OS=Mus musculus OX=10090 GN=Rufy1 PE=1 SV=1	1.963	0.472242	82	86.3	75.79	16.96	1	13	65	12	19	80.3	5.68	0	30.6		167.4		50.6	99.5	72	96.8			258131		77988.1	153365	110954	149215			134470		36300.3	121523	89936.1	104946		High	High	High	High	High	High
FALSE	High	Master Protein	Q3UQ84	Threonine--tRNA ligase, mitochondrial OS=Mus musculus OX=10090 GN=Tars2 PE=1 SV=1	1.962	0.39164	58.6	182.4	112.05	62.02	1	15	51	15	24	81.6	7.87	0	32.42		34.1	58	296.8	11.7	195.4	198.3	167		53396.3	90848.7	464776	18276.9	305934	310575	261491		27816.2	72504.7	216334	14482.2	247983	218435	168613	High	High	High	Medium	Medium	High
FALSE	High	Master Protein	Q8VI78	Phospholipase A1 member A OS=Mus musculus OX=10090 GN=Pla1a PE=2 SV=3	1.96	0.318802	55.6	134.1	98.63	63.54	1	3	13	3	9	50	7.4	0.001	4.703	73.8	284.7	42.4		288.4	109.6			132514	511370	76101.7		517968	196812			130101	266392	60735.4		410426	159531			High	Peak Found	High	High	Peak Found	Medium
FALSE	High	Master Protein	S4R221	Rho GTPase-activating protein 12 OS=Mus musculus OX=10090 GN=Arhgap12 PE=1 SV=1	1.956	0.462961	172.1	50.2	31.47	2.26	1	11	35	11	17	95.8	7.77	0	24.871	250.8			394.4	90.3	93.3			183613			288711	66123	68266.5			180268			134383	52394.4	55335.1			High	n/a	High	High	High	High
FALSE	High	Master Protein	P06728	Apolipoprotein A-IV OS=Mus musculus OX=10090 GN=Apoa4 PE=1 SV=3	1.954	0.31289	11.1	30.1	102.53	29.1	1	17	56	17	52	45	5.47	0	61.85	15.2	3.4	11.8	50.3	36.5	29.2	55.8	36	162344	35790.3	126212	536310	389669	311111	595208	383576	159387	18644.5	100727	249631	308765	252179	418624	247335	High	Peak Found	High	High	Peak Found	Peak Found
FALSE	High	Master Protein	Q91XE8	Transmembrane protein 205 OS=Mus musculus OX=10090 GN=Tmem205 PE=1 SV=1	1.946	0.176128	90.9	101.2	29.96	50.28	1	3	36	3	19	21.2	9.42	0	16.366	71.3	59.8	94.9	117.7	184.5	65.7	118.9	70.5	799662	671462	1.06485e+06	1.32124e+06	2.07055e+06	736961	1.33419e+06	790861	785098	349791	849837	614982	1.64066e+06	597362	938368	509958	High	High	High	High	Peak Found	Peak Found
FALSE	High	Master Protein	Q9DBA6	Peroxisomal leader peptide-processing protease OS=Mus musculus OX=10090 GN=Tysnd1 PE=1 SV=1	1.941	0.49779	62	80.3	49.46	63.49	1	6	18	6	16	59	7.23	0	11.754	86.3	29.3	84.6	39.8	171.2	101.6	40.8	55.7	111302	37851.5	109060	51340.2	220872	130997	52626.9	71855	109275	19718.3	87039.1	23896.8	175014	106183	37013.8	46333.1	High	Peak Found	High	High	High	Peak Found
FALSE	High	Master Protein	Q99KQ4	Nicotinamide phosphoribosyltransferase OS=Mus musculus OX=10090 GN=Nampt PE=1 SV=1	1.937	0.0650239	37.4	66.2	24.85	23.09	1	22	273	22	59	55.4	7.15	0	88.757	58	85.7	49.4	59.4	92.2	92.5	146.8	116.9	1.49685e+06	2.21192e+06	1.27553e+06	1.53229e+06	2.3782e+06	2.3878e+06	3.78903e+06	3.01631e+06	1.46959e+06	1.15227e+06	1.01797e+06	713217	1.88443e+06	1.93549e+06	2.66492e+06	1.94496e+06	High	High	High	High	High	High
FALSE	High	Master Protein	Q8VCN5	Cystathionine gamma-lyase OS=Mus musculus OX=10090 GN=Cth PE=1 SV=1	1.935	0.214964	93.1	90	72.34	23.58	1	15	98	15	44	43.5	7.65	0	53.611	118.9	2.4	62.9	104.9	84	81.9	75.3	47.2	1.33694e+06	27416.7	707242	1.17944e+06	944180	921295	846874	530811	1.31259e+06	14282.4	564437	548980	748148	746778	595627	342274	High	High	High	High	High	High
FALSE	High	Master Protein	Q6PDY2	2-aminoethanethiol dioxygenase OS=Mus musculus OX=10090 GN=Ado PE=1 SV=2	1.932	0.496658	34.7	155.1	97.37	18.73	1	5	19	5	20	28.4	5.97	0	10.184	130.7	22.1	56	12	132.5	157.2	192.4		112238	18998.2	48088.6	10269.7	113759	134966	165193		110194	9896.89	38378.6	4780.13	90140.4	109400	116185		High	High	High	Peak Found	High	High
FALSE	High	Master Protein	Q8R1B4	Eukaryotic translation initiation factor 3 subunit C OS=Mus musculus OX=10090 GN=Eif3c PE=1 SV=1	1.926	0.200958	47.1	67.7	45.65	22.26	1	21	108	21	28	105.5	5.78	0	78.115	45.4	50	74	21	46.6	66	82	71.1	729961	804120	1.19075e+06	337847	749525	1.06076e+06	1.31789e+06	1.14278e+06	716667	418897	950316	157254	593907	859825	926905	736882	High	High	High	High	High	Peak Found
FALSE	High	Master Protein	Q8BHL3	TBC1 domain family member 10B OS=Mus musculus OX=10090 GN=Tbc1d10b PE=1 SV=2	1.923	0.274703	94.9	74	86.86		1	9	22	9	14	87.2	8.9	0	16.654	187.8	42.8	224	18.5	69.9				730119	166448	871025	71937.3	271859				716822	86709	695149	33483.9	215415				High	Peak Found	High	Peak Found	High	Peak Found
FALSE	High	Master Protein	A0A1B0GSU0	Aldehyde dehydrogenase family 16 member A1 OS=Mus musculus OX=10090 GN=Aldh16a1 PE=1 SV=1	1.922	0.473775	15.7	157	102.73	28.04	1	11	48	11	18	84.7	6.32	0	31.779		5		31.6	89.3	177.6	123.8	128.2		11055		69758	196841	391687	273019	282719		5759		32469.5	155972	317492	192021	182301	High	Medium	High	High	Peak Found	High
FALSE	High	Master Protein	Q8CII2	Cell division cycle protein 123 homolog OS=Mus musculus OX=10090 GN=Cdc123 PE=1 SV=2	1.919	0.276581	46.6	149.1	67.31	11.98	1	11	48	11	34	38.8	4.67	0	20.313	47.3	9.4		59	143.9	179.8	151.2		178724	35392		223085	544141	679894	571810		175469	18437		103837	431165	551105	402168		High	High	High	High	High	High
FALSE	High	Master Protein	A2AJI0	MAP7 domain-containing protein 1 OS=Mus musculus OX=10090 GN=Map7d1 PE=1 SV=1	1.918	0.266483	69.9	147.8	72.37	20.01	1	9	44	9	15	93.2	10.15	0	31.747	46.4	44.9	167.9	64.8	124.9	107	107.7	160.4	174029	168353	629483	243047	468148	401294	403736	601379	170859	87701.3	502379	113128	370950	325279	283957	387778	High	High	High	High	Peak Found	High
FALSE	High	Master Protein	P08226	Apolipoprotein E OS=Mus musculus OX=10090 GN=Apoe PE=1 SV=2	1.916	0.533029	19.9	18.4	31.87		1	7	22	7	28	35.8	5.68	0	27.763		20		31.6				23.3		62263.8		98492.1				72626.2		32435.6		45844.1				46830.3	Peak Found	Peak Found	Medium	Medium	Peak Found	Peak Found
FALSE	High	Master Protein	Q8K0L9	Zinc finger and BTB domain-containing protein 20 OS=Mus musculus OX=10090 GN=Zbtb20 PE=1 SV=1	1.914	0.539857	148.7	284.7		7.26	1	5	15	5	7	81	6.55	0	7.458		195.6			384	334.2	374.3			36064.4			70823.7	61625.6	69035.4			18787.3			56119.1	49952.1	48554.3		High	High	Peak Found	High	High	Peak Found
FALSE	High	Master Protein	Q8BK06	F-box only protein 9 OS=Mus musculus OX=10090 GN=Fbxo9 PE=1 SV=1	1.913	0.431265	100.3	191.9	20.89		1	4	7	4	8	50.7	6.84	0	5.136		134	98.8	151.2			256.3			137542	101409	155270			263173			71651	80933	72271.8			185096		Peak Found	Peak Found	Peak Found	Medium	Medium	High
FALSE	High	Master Protein	P62137	Serine/threonine-protein phosphatase PP1-alpha catalytic subunit OS=Mus musculus OX=10090 GN=Ppp1ca PE=1 SV=1	1.912	0.512989	56.9	67.5	77.17	74.97	1	18	156	4	61	37.5	6.33	0	61.838	117.5	17.3	60.6		224.7		71.9	64.8	122565	18014.3	63249.9		234372		75021.2	67612.9	120333	9384.36	50478.6		185711		52764.3	43597.7	High	Peak Found	High	High	High	High
FALSE	High	Master Protein	P80314	T-complex protein 1 subunit beta OS=Mus musculus OX=10090 GN=Cct2 PE=1 SV=4	1.905	0.041814	62.1	159.1	17.98	6.22	1	25	256	25	61	57.4	6.4	0	118.674	66.1	44.2	56	66.2	143.6	163.2	162.3	149.7	2.27624e+06	1.52191e+06	1.92726e+06	2.27994e+06	4.94269e+06	5.61746e+06	5.58705e+06	5.15435e+06	2.23478e+06	792824	1.53811e+06	1.06122e+06	3.91648e+06	4.55337e+06	3.92951e+06	3.3236e+06	High	High	High	High	High	High
FALSE	High	Master Protein	Q91WB4	Pleckstrin homology domain-containing family F member 2 OS=Mus musculus OX=10090 GN=Plekhf2 PE=1 SV=1	1.901	0.30537	35.8	116.6	61.22	24.4	1	10	67	9	51	27.7	8.21	0	30.084	37.2	33.8	109.5	50	123.5	104	159.6	180.8	115543	105274	340540	155465	384069	323428	496290	562223	113438	54841.1	271778	72362.6	304328	262163	349053	362529	High	High	High	High	High	High
FALSE	High	Master Protein	Q5RKZ7	Molybdenum cofactor biosynthesis protein 1 OS=Mus musculus OX=10090 GN=Mocs1 PE=1 SV=2	1.899	0.519274	22.2	59.5		34.24	1	8	38	8	16	69.8	9.14	0	20.407		45.7			156	122.3	75.6			41725.1			142597	111741	69092.5			21736.2			112991	90574.7	48594.5		High	High	High	n/a	High	High
FALSE	High	Master Protein	Q8VDM4	26S proteasome non-ATPase regulatory subunit 2 OS=Mus musculus OX=10090 GN=Psmd2 PE=1 SV=1	1.897	0.261283	17.3	102.8	106.6	65.04	1	21	115	21	31	100.1	5.17	0	61.407	69.2	5.6	18.7	14.2	243.9	134.2	64.4	70.3	632741	50849.2	171334	129984	2.22918e+06	1.22593e+06	588186	642484	621217	26489.3	136739	60502.4	1.76635e+06	993704	413686	414282	High	High	High	High	High	High
FALSE	High	Master Protein	P14131	40S ribosomal protein S16 OS=Mus musculus OX=10090 GN=Rps16 PE=1 SV=4	1.895	0.0434575	101.7	165.4	12.87	14.58	1	14	687	14	66	16.4	10.21	0	85.711	95.6	88	96.3	71.9	149.6	148.9	124.8	178.4	2.5053e+08	2.30527e+08	2.52304e+08	1.88492e+08	3.91915e+08	3.90141e+08	3.26955e+08	4.67464e+08	2.45968e+08	1.2009e+08	2.01359e+08	8.77353e+07	3.10545e+08	3.16239e+08	2.29956e+08	3.01427e+08	High	High	High	High	High	High
FALSE	High	Master Protein	P08775	DNA-directed RNA polymerase II subunit RPB1 OS=Mus musculus OX=10090 GN=Polr2a PE=1 SV=3	1.894	0.0436845	69.3	170.2	68.3	31.23	1	23	97	23	13	217	7.37	0	46.522	99.4	19.6	106.7	34.5	157.2	131.6	88.5	194.8	4.48923e+07	8.83955e+06	4.81636e+07	1.55559e+07	7.09728e+07	5.93979e+07	3.99528e+07	8.79462e+07	4.40747e+07	4.60486e+06	38438528	7.24063e+06	5.62373e+07	4.81464e+07	2.80998e+07	56708920	High	High	High	High	High	High
FALSE	High	Master Protein	P11983	T-complex protein 1 subunit alpha OS=Mus musculus OX=10090 GN=Tcp1 PE=1 SV=3	1.892	0.0440293	49.4	138.1	31.62	6.88	1	30	396	30	70	60.4	6.16	0	158.547	43.6	65.6	30.7	59.3	130.3	152.7	146.5	138.3	3.15223e+06	4.74154e+06	2.21877e+06	4.29149e+06	9.42057e+06	1.10419e+07	1.05916e+07	9.99825e+06	3.09482e+06	2.47005e+06	1.77076e+06	1.99752e+06	7.46465e+06	8.95031e+06	7.44937e+06	6.44701e+06	High	High	High	High	High	High
FALSE	High	Master Protein	E9QMK9	D-glutamate cyclase, mitochondrial OS=Mus musculus OX=10090 GN=Dglucy PE=1 SV=1	1.891	0.089594	155.5	37.5	24.24	65.71	1	23	130	23	47	69.9	7.34	0	81.762	100.9	165.7	122.7	171.1	19.6	24.7	47.8	82.6	2.42698e+06	3.98686e+06	2.95263e+06	4.11814e+06	472157	593489	1.15097e+06	1.98715e+06	2.38278e+06	2.07691e+06	2.35644e+06	1.91683e+06	374127	481067	809503	1.28134e+06	High	High	High	High	High	High
FALSE	High	Master Protein	Q9D1M7	Peptidyl-prolyl cis-trans isomerase FKBP11 OS=Mus musculus OX=10090 GN=Fkbp11 PE=1 SV=1	1.891	0.537406	17.3	32.8	89.04	31.41	1	5	25	5	23	22.1	9.36	0	15.159		11.8	51.8		37.2	58.5				21051.4	92617		66615.8	104655				10966.5	73915.9		52784.9	84830.6			High	High	Peak Found	High	High	High
FALSE	High	Master Protein	Q8VCR2-2	Isoform 2 of 17-beta-hydroxysteroid dehydrogenase 13 OS=Mus musculus OX=10090 GN=Hsd17b13	1.889	0.0764956	52.9	85.7	54.7	19.51	1	17	260	14	67	33.4	9.31	0	97.299	44.2	79.3	69.7	15.6	77.1	120.3	91.5	88.5	1.23051e+06	2.20766e+06	1.93922e+06	433571	2.14523e+06	3.3499e+06	2.54758e+06	2.46388e+06	1.2081e+06	1.15006e+06	1.54766e+06	201810	1.69983e+06	2.71535e+06	1.79178e+06	1.58874e+06	High	High	High	High	High	High
FALSE	High	Master Protein	P60867	40S ribosomal protein S20 OS=Mus musculus OX=10090 GN=Rps20 PE=1 SV=1	1.887	0.044946	74.7	138.9	52.81	5.86	1	9	245	9	67	13.4	9.94	0	45.187	89.4	52.4	106.2	26	137.9	126.5	119.8	127.9	5.93308e+07	3.47695e+07	7.04784e+07	1.72411e+07	9.15577e+07	8.39972e+07	7.94915e+07	8.49191e+07	5.82502e+07	1.81128e+07	5.62475e+07	8.02504e+06	7.25483e+07	6.8086e+07	5.59083e+07	5.4757e+07	High	High	High	High	High	High
FALSE	High	Master Protein	Q6ZWX6	Eukaryotic translation initiation factor 2 subunit 1 OS=Mus musculus OX=10090 GN=Eif2s1 PE=1 SV=3	1.884	0.0954608	64.1	88	13.66	7.91	1	24	278	24	71	36.1	5.08	0	121.438	49.3	57.7	68.4	56.3	69.1	80	83.3	76.4	1.45774e+06	1.70549e+06	2.02382e+06	1.66471e+06	2.04356e+06	2.36529e+06	2.46541e+06	2.25984e+06	1.43119e+06	888457	1.61518e+06	774854	1.61927e+06	1.91724e+06	1.73399e+06	1.45718e+06	High	High	High	High	High	High
FALSE	High	Master Protein	Q9JJG0-3	Isoform 3 of Transforming acidic coiled-coil-containing protein 2 OS=Mus musculus OX=10090 GN=Tacc2	1.883	0.139618	182.1	138.1	52.07	28.68	1	23	129	21	27	103.2	4.93	0	87.142	46.2	130.6	213.4	201.4	120.2	92.8	126	181.9	488917	1.38103e+06	2.25693e+06	2.13046e+06	1.27098e+06	981816	1.33224e+06	1.92338e+06	480013	719431	1.80121e+06	991645	1.0071e+06	795835	936999	1.24022e+06	High	High	High	High	High	High
FALSE	High	Master Protein	F8VQD1	Protein polybromo-1 OS=Mus musculus OX=10090 GN=Pbrm1 PE=1 SV=1	1.878	0.260914	68.6	88.4	30.21	21.19	1	35	159	35	24	194.6	7.02	0	73.709	42.6	73	54.9	86.5	89.8	80.3	83.1	52.9	322411	552762	416262	655648	679914	608526	629298	400980	316539	287955	332211	305178	538749	493255	442601	258557	High	High	High	High	High	High
FALSE	High	Master Protein	Q8VCX5	Calcium uptake protein 1, mitochondrial OS=Mus musculus OX=10090 GN=Micu1 PE=1 SV=1	1.867	0.264678	104.9	185.2	26.66	35.6	1	9	58	9	21	54.3	8.59	0	28.859	96.1	57.7	92.9	115.7	71	164.8	169	189.8	408814	245210	395213	492034	301816	700771	718695	807114	401369	127739	315412	229022	239152	568027	505476	520438	High	High	High	High	High	High
FALSE	High	Master Protein	E9QAT4	Protein transport protein Sec16A OS=Mus musculus OX=10090 GN=Sec16a PE=1 SV=1	1.864	0.26785	32.5	153	71.53	36.34	1	29	107	29	16	254	5.81	0	65.776	74.5	11.5	31.1	31.6	161.2	180.3	135.7	67.1	530412	81695.7	221447	225107	1.14683e+06	1.28286e+06	965615	477805	520752	42558.4	176733	104778	908724	1.03986e+06	679141	308095	High	High	High	Peak Found	High	High
FALSE	High	Master Protein	Q6NVE8	WD repeat-containing protein 44 OS=Mus musculus OX=10090 GN=Wdr44 PE=1 SV=1	1.863	0.421081	96.2	167.3	66.98	58.83	1	5	21	5	6	101.5	5.24	0	8.842	55.3	154.8			227.3	113.9	93.2	339.5	79306.7	222020			326007	163287	133626	486837	77862.4	115659			258321	132356	93982.3	313919	High	High	High	n/a	Medium	High
FALSE	High	Master Protein	Q60967	Bifunctional 3'-phosphoadenosine 5'-phosphosulfate synthase 1 OS=Mus musculus OX=10090 GN=Papss1 PE=1 SV=1	1.859	0.498342	62.9	116.9			1	4	18	2	7	70.7	6.77	0	15.907		134.7			250.5					94152.8			175068					49047.8			138720				n/a	Peak Found	n/a	n/a	Peak Found	n/a
FALSE	High	Master Protein	Q3UMU9	Hepatoma-derived growth factor-related protein 2 OS=Mus musculus OX=10090 GN=Hdgfl2 PE=1 SV=1	1.857	0.324059	171.1	109.6	48.34	42.85	1	13	119	11	23	74.2	8.66	0	40.798	202.8	120.6	51.2	167.7	119.2	143.3	54.9	69.6	642517	382205	162314	531335	377669	454014	174003	220574	630815	199105	129540	247315	299257	368012	122380	142229	High	High	High	High	High	High
FALSE	High	Master Protein	Q9WVJ2	26S proteasome non-ATPase regulatory subunit 13 OS=Mus musculus OX=10090 GN=Psmd13 PE=1 SV=1	1.855	0.0510694	8.2	183.9	37.93	6.46	1	13	52	13	36	42.8	5.71	0	27.2	10.6	8.5	8.3	3.6	192.2	184.4	199	171	550294	438733	430623	188446	9.95397e+06	9.55066e+06	1.03094e+07	8.85478e+06	540272	228553	343673	87713.8	7.88731e+06	7.74152e+06	7.25085e+06	5.70969e+06	High	Peak Found	High	Peak Found	High	High
FALSE	High	Master Protein	Q69ZA1	Cyclin-dependent kinase 13 OS=Mus musculus OX=10090 GN=Cdk13 PE=1 SV=3	1.853	0.390761	73.2	94.5	69.48	22.58	1	17	94	12	14	164.5	9.69	0	55.189	201.2	67.7	54.1	72.4	127.3	82.9	79.2	98.4	632984	212875	170320	227639	400542	260772	249107	309619	621456	110895	135929	105957	317381	211375	175203	199647	High	High	High	High	High	High
FALSE	High	Master Protein	Q9JIA7	Sphingosine kinase 2 OS=Mus musculus OX=10090 GN=Sphk2 PE=1 SV=2	1.848	0.275462	67.2	216.6	56.31	20.17	1	13	65	13	32	65.6	6.57	0	35.574	48.3	138.3	54.4	59.8	223.2	211.1	160.4	146.9	239028	685223	269632	296257	1.10546e+06	1.04541e+06	794468	727475	234674	356959	215189	137895	875945	847379	558769	469086	High	High	High	High	High	High
FALSE	High	Master Protein	Q3U741	RNA helicase OS=Mus musculus OX=10090 GN=Ddx17 PE=1 SV=1	1.847	0.260893	113.2	100.9	55.84	31.58	1	24	325	15	40	72.5	8.68	0	87.979	73.7	53	126.6	192.2	98.5	75.1	140	74.8	557421	401063	957831	1.45486e+06	745096	568694	1.05953e+06	566088	547269	208929	764428	677179	590397	460969	745192	365022	High	High	High	High	High	High
FALSE	High	Master Protein	Q99LX0	Parkinson disease protein 7 homolog OS=Mus musculus OX=10090 GN=Park7 PE=1 SV=1	1.843	0.0534127	13.1	104.9	42.17	60.3	1	11	117	11	69	20	6.77	0	52.078	25.9	8.4	19.3	15.6	117.7	318.1	84.4	165	3.28594e+06	1.06721e+06	2.443e+06	1.98207e+06	1.49278e+07	4.03285e+07	1.06988e+07	2.09181e+07	3.22609e+06	555949	1.94971e+06	922575	1.18285e+07	3.26892e+07	7.52472e+06	1.34883e+07	High	High	High	High	High	High
FALSE	High	Master Protein	Q9D7S9	Charged multivesicular body protein 5 OS=Mus musculus OX=10090 GN=Chmp5 PE=1 SV=1	1.84	0.302247	58.5	52.3	29.01	50.11	1	2	27	2	11	24.6	4.79	0	11.8	74.4	120.2	77	65.5	46.1	66.3	68.9	137.7	344851	557306	356997	303849	213523	307228	319655	638346	338570	290322	284913	141430	169191	249031	224822	411614	High	High	High	High	Peak Found	Peak Found
FALSE	High	Master Protein	A0A5F8MPN8	Malate dehydrogenase OS=Mus musculus OX=10090 GN=Mdh1 PE=1 SV=1	1.837	0.308281	26.4	98.7	55.15	28.22	1	8	83	8	28	39	6.93	0	33.609	35.7	20.2	8.6	17.4	76.4	51.5	64.1	99.9	313104	176948	75229.6	153054	670621	452087	562424	876012	307401	92178.9	60039.4	71240.3	531385	366450	395567	564864	High	High	High	Peak Found	High	High
FALSE	High	Master Protein	Q9DBB8	Trans-1,2-dihydrobenzene-1,2-diol dehydrogenase OS=Mus musculus OX=10090 GN=Dhdh PE=1 SV=1	1.837	0.522559	9.1	110.3		54.49	1	8	50	3	31	36.3	6.44	0	29.303		10			233	121.9	118.7	59.1		18817.2			440180	230231	224123	111631		9802.62			348789	186620	157631	71981.4	n/a	Peak Found	High	n/a	High	High
FALSE	High	Master Protein	P50171	Estradiol 17-beta-dehydrogenase 8 OS=Mus musculus OX=10090 GN=Hsd17b8 PE=1 SV=2	1.833	0.0556805	60.4	123.9	47.74	23.16	1	12	205	12	71	26.6	6.54	0	59.259	126.4	53.4	70.2	48.8	171.3	109.3	106.7	144.4	5.52713e+06	2.33692e+06	3.0691e+06	2.13403e+06	7.49083e+06	4.78126e+06	4.66844e+06	6.31399e+06	5.42646e+06	1.21739e+06	2.4494e+06	993304	5.93557e+06	3.87557e+06	3.28343e+06	4.07134e+06	High	High	High	High	High	High
FALSE	High	Master Protein	Q9JLV5	Cullin-3 OS=Mus musculus OX=10090 GN=Cul3 PE=1 SV=1	1.83	0.486362	67.6	31	65.1	59.61	1	17	84	17	25	88.9	8.46	0	43.581	8.8	17.3	30.9	47.9	15.4	12.8	2.1	8.8	93073.2	182961	326321	506278	162990	135383	21685.4	92867.4	91378.2	95311.6	260431	235652	129150	109738	15251.8	59882.2	High	High	High	High	Peak Found	Peak Found
FALSE	High	Master Protein	Q9CR68	Cytochrome b-c1 complex subunit Rieske, mitochondrial OS=Mus musculus OX=10090 GN=Uqcrfs1 PE=1 SV=1	1.825	0.43076	26.8	49.4	77.11	16.74	1	6	45	6	27	29.3	8.7	0	21.495	67.4	86.8	20.3	12.6	68.2		84.6	61.4	263266	339124	79222.1	49083.4	266297		330698	239897	258471	176663	63225.7	22846.3	211008		232588	154689	High	Peak Found	High	Peak Found	High	Peak Found
FALSE	High	Master Protein	K3W4R0	Dynein heavy chain 17, axonemal OS=Mus musculus OX=10090 GN=Dnah17 PE=1 SV=1	1.822	0.506713	50.1	115.6	90.07	55.21	1	7	33	7	2	511.1	5.63	0.002	3.522	62.5		224.6	43.9		217.8		95.5	83662.9		300690	58824.2		291610		127853	82139.2		239975	27380.3		236372		82441.3	Medium	n/a	Medium	Peak Found	Medium	High
FALSE	High	Master Protein	Q9DCD0	6-phosphogluconate dehydrogenase, decarboxylating OS=Mus musculus OX=10090 GN=Pgd PE=1 SV=3	1.821	0.57907	15.4	45.3	88.23	112.95	1	9	16	9	26	53.2	7.23	0	19.493		9		38.9	187.5	55.1	6.4			12023.6		51913.1	250186	73532.8	8485.08			6263.57		24163.5	198242	59603.8	5967.77		n/a	Peak Found	n/a	Peak Found	Peak Found	Peak Found
FALSE	High	Master Protein	Q62511	E3 ubiquitin-protein ligase ZFP91 OS=Mus musculus OX=10090 GN=Zfp91 PE=1 SV=3	1.82	0.516896	74.8	94.8	28.23	81.02	1	6	40	6	12	63.4	7.49	0	18.976	69.4	93.7	86.5	46.7		188.6	51.2		81139.7	109556	101095	54580		220381	59838.8		79662	57071.9	80681.8	25404.8		178635	42086.1		High	Peak Found	High	Peak Found	High	High
FALSE	High	Master Protein	Q80T69	Lysine-specific demethylase 9 OS=Mus musculus OX=10090 GN=Rsbn1 PE=1 SV=3	1.82	0.161451	15.9	601.5	26.48	140.69	1	10	42	9	16	89.2	8.65	0	22.787	3		3.4	2	2255.2		5.8		63178.9		70540.6	40928.5	4.68525e+07		121511		62028.2		56297.2	19050.6	3.71249e+07		85461.8		High	High	High	High	High	High
FALSE	High	Master Protein	Q8BQ46	TAF15 RNA polymerase II, TATA box binding protein (TBP)-associated factor OS=Mus musculus OX=10090 GN=Taf15 PE=1 SV=1	1.819	0.562985	66.7	121.4	87.13	32.52	1	2	16	2	4	58.6	8.4	0.001	4.688	286.4	68			321	201			89809.3	21333.7			100646	63016			88173.6	11113.5			79749.6	51079.2			High	Peak Found	High	n/a	High	High
FALSE	High	Master Protein	O88833	Cytochrome P450 4A10 OS=Mus musculus OX=10090 GN=Cyp4a10 PE=1 SV=2	1.814	0.271405	148	304.7	87.6	66.48	1	16	111	9	39	58.3	8.75	0	54.016	84.6	29.7	304.2	124	111.3	174.3	255.2	508.4	453797	159494	1.63089e+06	664927	596581	934342	1.36804e+06	2.72608e+06	445532	83086.6	1.30158e+06	309497	472717	757354	962175	1.75781e+06	High	High	High	High	High	High
FALSE	High	Master Protein	P14115	60S ribosomal protein L27a OS=Mus musculus OX=10090 GN=Rpl27a PE=1 SV=5	1.812	0.0606302	130.9	132.1	15.04	12.75	1	6	295	6	35	16.6	11.12	0	46.882	101.8	133.1	105	135.3	116.1	100.8	122.4	137.5	6.2455e+07	8.16926e+07	6.44336e+07	8.30198e+07	7.12623e+07	6.18821e+07	7.51275e+07	8.43977e+07	6.13175e+07	4.25568e+07	5.14233e+07	3.86424e+07	5.64667e+07	5.01601e+07	5.2839e+07	5.44208e+07	High	High	High	High	High	High
FALSE	High	Master Protein	F6ZHD8	1,4-alpha-glucan branching enzyme OS=Mus musculus OX=10090 GN=Gbe1 PE=1 SV=2	1.809	0.495855	63.7	47.8	70.55	71.71	1	15	62	15	26	80.3	6.38	0	28.236	126.5		42.3		19.9	30.3	99.6	111.1	271138		90660.3		42616.1	64893	213413	238075	266200		72354.3		33768.1	52600.6	150099	153514	High	High	High	n/a	High	High
FALSE	High	Master Protein	Q9DCY0	Glycine N-acyltransferase-like protein Keg1 OS=Mus musculus OX=10090 GN=Keg1 PE=1 SV=1	1.806	0.143134	31.2	57.6	83.53	46.3	1	11	142	11	47	33.7	8.43	0	64.738	102.6	89.2	15.8	15.6	94.8	96.8	33.1	50.8	3.1793e+06	2.7632e+06	489602	484213	2.93586e+06	2.99724e+06	1.02613e+06	1.57514e+06	3.12139e+06	1.43946e+06	390743	225381	2.32631e+06	2.42949e+06	721704	1.01567e+06	High	High	High	High	High	High
FALSE	High	Master Protein	Q99L20	Glutathione S-transferase theta-3 OS=Mus musculus OX=10090 GN=Gstt3 PE=1 SV=1	1.804	0.241256	42.1	65.5	68.8	90.63	1	13	98	12	59	27.4	7.74	0	70.457	31.1	35.9	46.5	115.5	22.6	37.4	108.1	210.5	547797	632369	818515	2.03527e+06	398234	658251	1.90465e+06	3.70797e+06	537820	329425	653242	947334	315552	533561	1.33959e+06	2.39095e+06	High	High	High	High	High	Peak Found
FALSE	High	Master Protein	A0A0R4J1N7	Ankyrin-1 OS=Mus musculus OX=10090 GN=Ank1 PE=1 SV=1	1.804	0.378098	116.3	55.1	71.78	94.03	1	32	84	31	25	209.4	6.74	0	82.091	89.5	5.9	75.6	142.5	20.7	133.5	39		385140	25462.5	325424	613481	89018	574635	167859		378125	13264.4	259715	285551	70535.9	465785	118059		High	High	High	High	Peak Found	High
FALSE	High	Master Protein	Q8CEE7	Retinol dehydrogenase 13 OS=Mus musculus OX=10090 GN=Rdh13 PE=1 SV=1	1.8	0.448643	74.6	137	81.9	37.08	1	9	30	9	39	36.4	8.85	0	19.486	110.9	32.4	56.2	229.3	168.3	169.2	65.4	124.9	192472	56191.9	97505.2	397953	292014	293625	113564	216681	188967	29272.5	77817.2	185231	231386	238005	79872.3	139719	Peak Found	Peak Found	High	High	High	Peak Found
FALSE	High	Master Protein	P10711	Transcription elongation factor A protein 1 OS=Mus musculus OX=10090 GN=Tcea1 PE=1 SV=2	1.798	0.343898	73.8	120	54.54	48.3	1	12	198	2	47	33.9	8.38	0	62.596	119.3	63.8	101.3	24.4	140.8	121.5	204.8	52.4	439348	235028	373112	89872.7	518448	447459	754059	192911	431346	122435	297774	41832.1	410807	362698	530348	124391	High	High	High	High	Peak Found	High
FALSE	High	Master Protein	Q9D7P6	Iron-sulfur cluster assembly enzyme ISCU, mitochondrial OS=Mus musculus OX=10090 GN=Iscu PE=1 SV=1	1.794	0.527971	34.8	16.5	66.55	78.16	1	5	9	5	39	18.1	9.29	0	17.375	49.3	140.9	27.1	79.6	14.4	29.7	73.5		114749	328138	63100	185405	33646.1	69255.6	171277		112659	170940	50359	86298.5	26660.4	56136.8	120464		High	Peak Found	High	Peak Found	Peak Found	Peak Found
FALSE	High	Master Protein	P04919	Band 3 anion transport protein OS=Mus musculus OX=10090 GN=Slc4a1 PE=1 SV=1	1.791	0.446135	18.1	49.1	75.38	31.45	1	14	72	14	19	103.1	5.45	0	60.815	27.3	7.2	6	11.6	23.8	28.4	25.8	12.3	367155	96426.3	81023.2	156009	320546	381877	346828	165456	360468	50232.1	64663.2	72615.7	253994	309540	243933	106689	High	High	High	High	Peak Found	Medium
FALSE	High	Master Protein	Q99LB7	Sarcosine dehydrogenase, mitochondrial OS=Mus musculus OX=10090 GN=Sardh PE=1 SV=1	1.788	0.0665238	99	95.5	26.24	44.73	1	35	403	35	51	101.6	6.74	0	184.315	93.2	63.3	90.3	53.5	45.8	49.5	107.5	108	7.15247e+06	4.85594e+06	6.92397e+06	4.10523e+06	3.50999e+06	3.79715e+06	8.24951e+06	8.28468e+06	7.02221e+06	2.52965e+06	5.5259e+06	1.91082e+06	2.78124e+06	3.07788e+06	5.80209e+06	5.34207e+06	High	High	High	High	High	High
FALSE	High	Master Protein	Q8VCQ8	Caldesmon 1 OS=Mus musculus OX=10090 GN=Cald1 PE=1 SV=1	1.781	0.293362	70.1	51.3	89.7	40.01	1	14	58	14	27	60.4	7.37	0	50.104	292.8	51.4	99.4	60.6	81.6	60.2	27.5	53.7	3.6999e+06	650028	1.25671e+06	765559	1.0316e+06	760280	347438	678114	3.63252e+06	338625	1.00296e+06	356337	817418	616264	244362	437257	High	Peak Found	High	Peak Found	Peak Found	Medium
FALSE	High	Master Protein	A2ASZ8	Calcium-binding mitochondrial carrier protein SCaMC-2 OS=Mus musculus OX=10090 GN=Slc25a25 PE=1 SV=1	1.779	0.541825	19.9	124.8	118.08	46.99	1	10	32	7	25	52.6	8.54	0	22.255	117.8	5.1	37.9	13.4	119.9	228.2	67.5	167	145337	6248.56	46766.6	16574	147876	281515	83217.5	206002	142690	3255.11	37323.6	7714.51	117174	228189	58529	132833	High	Peak Found	High	High	High	High
FALSE	High	Master Protein	P49135	General transcription and DNA repair factor IIH helicase subunit XPB OS=Mus musculus OX=10090 GN=Ercc3 PE=2 SV=1	1.779	0.583397	110.8	139	124.85	39.23	1	16	74	16	25	89.1	7.18	0	36.603		632.8		39.4		263.2	148.9			231288		14390.2		96220.9	54426.6			120487		6698.05		77994.2	38279.6		High	High	High	High	High	High
FALSE	High	Master Protein	P02535	Keratin, type I cytoskeletal 10 OS=Mus musculus OX=10090 GN=Krt10 PE=1 SV=3	1.777	0.0694442	53	70.9	90.95	76.8	1	13	372	8	18	57.7	5.11	0	112.022	48.2	8.1	143.1	51.7	46.7	184.5	31.7	95.7	1.35175e+07	2.26135e+06	4.01153e+07	1.44971e+07	1.30954e+07	5.16961e+07	8.89169e+06	2.68233e+07	1.32713e+07	1.17802e+06	3.20153e+07	6.74782e+06	1.03765e+07	4.19035e+07	6.25375e+06	1.7296e+07	High	High	High	High	High	High
FALSE	High	Master Protein	Q9D172	Glutamine amidotransferase-like class 1 domain-containing protein 3A, mitochondrial OS=Mus musculus OX=10090 GN=Gatd3a PE=1 SV=1	1.776	0.280901	16.3	28	74.3	46.36	1	8	77	8	40	28.1	8.78	0	44.018	41.1	59.2	26.8	2.3	82.2	83.7	31.7	39.6	803354	1.15748e+06	523542	44713.2	1.60779e+06	1.63649e+06	620830	773897	788723	602973	417830	20812.2	1.27398e+06	1.3265e+06	436645	499020	High	High	High	High	High	High
FALSE	High	Master Protein	Q8C547	HEAT repeat-containing protein 5B OS=Mus musculus OX=10090 GN=Heatr5b PE=1 SV=3	1.775	0.529786	204.4	140.4	60.66	77.75	1	21	65	21	13	224.2	7.14	0	38.676	386.6	154.5			204.7	167.9	15.2		236030	94335			124945	102513	9261.06		231731	49142.7			99003.5	83094.3	6513.53		High	High	High	High	High	High
FALSE	High	Master Protein	E9Q414	Apolipoprotein B-100 OS=Mus musculus OX=10090 GN=Apob PE=1 SV=1	1.772	0.306375	93.7	47.7	37.59	33.41	1	49	150	49	12	509.1	6.81	0	82.341	65.4	34.6	91.3	88.7	55.6	37.2	40.3	23.6	832865	440242	1.16186e+06	1.12871e+06	707353	474253	513492	301096	817696	229339	927261	525368	560491	384417	361152	194151	High	Medium	High	High	High	High
FALSE	High	Master Protein	A0A6I8MWX8	DnaJ homolog subfamily C member 7 OS=Mus musculus OX=10090 GN=Dnajc7 PE=1 SV=1	1.77	0.467767	48	63.4	16.68	54.98	1	11	42	11	21	65.4	8.15	0	25.227	68.5	81.1		95.7	109.3	105.1	118.3	15.7	146565	173687		204907	234040	225010	253162	33695.4	143895	90480.4		95376.1	185448	182387	178055	21727.3	High	High	High	High	Peak Found	High
FALSE	High	Master Protein	Q3TMH2	Secernin-3 OS=Mus musculus OX=10090 GN=Scrn3 PE=1 SV=1	1.767	0.567936	49.8	100.4	107.09	51.22	1	6	29	6	18	47.6	5.66	0	17.695	148.3	39		13.4	78.7	129.5	43.9		188291	49515.3		17017.1	99883.4	164499	55809.6		184862	25794.4		7920.76	79145.4	133339	39252.3		High	High	High	High	High	High
FALSE	High	Master Protein	A7MCT6	Ethanolamine kinase 2 OS=Mus musculus OX=10090 GN=Etnk2 PE=1 SV=1	1.765	0.586856	28.1	49.5	84.76	52.93	1	7	39	7	23	44.5	7.21	0	21.748	142.2	26.5	55	30.6	119.6	72.2	38.7		158799	29631.2	61391.9	34197.2	133520	80659.2	43153.8		155907	15436	48995.7	15917.4	105798	65380.2	30351.1		High	Peak Found	High	Medium	Peak Found	High
FALSE	High	Master Protein	Q6PAR5	GTPase-activating protein and VPS9 domain-containing protein 1 OS=Mus musculus OX=10090 GN=Gapvd1 PE=1 SV=2	1.765	0.609572	23	40.6			1	12	24	12	9	162.3	5.19	0	18.799		31.7			56					12554.4			22155.1					6540.09			17555.2				High	Peak Found	High	High	High	High
FALSE	High	Master Protein	Q3U0S6	Ras-interacting protein 1 OS=Mus musculus OX=10090 GN=Rasip1 PE=1 SV=3	1.764	0.3454	178	31.4	100.16	90.8	1	23	118	23	38	103.5	7.83	0	53.483	11.6	441.4	106.2	177.3	10.4	8.5	56.4	79.9	61001.7	2.31764e+06	557897	931261	54613.9	44554.8	296316	419332	59890.7	1.20735e+06	445247	433464	43274.8	36114.9	208407	270391	High	High	High	High	Peak Found	High
FALSE	High	Master Protein	Q8CAQ8-2	Isoform 2 of MICOS complex subunit Mic60 OS=Mus musculus OX=10090 GN=Immt	1.762	0.0738993	103.1	110.7	41.93	8.98	1	37	339	32	58	82.9	6.61	0	160.928	98.8	31.3	104.8	84.2	113.8	100.8	94	95.2	4.78769e+06	1.51682e+06	5.07768e+06	4.08056e+06	5.51324e+06	4.88562e+06	4.55487e+06	4.61142e+06	4.70049e+06	790169	4.0524e+06	1.89933e+06	4.36857e+06	3.96016e+06	3.20355e+06	2.9735e+06	High	High	High	High	High	High
FALSE	High	Master Protein	Q2TPA8	Hydroxysteroid dehydrogenase-like protein 2 OS=Mus musculus OX=10090 GN=Hsdl2 PE=1 SV=1	1.761	0.31548	72.6	97.8	58.01	42.49	1	14	62	14	38	54.2	6.74	0	41.028	150.1	29.4	129.3	70.9	50.1	113.2	164.5	146.9	874176	171227	753284	412991	291940	659309	958473	855707	858255	89198.5	601183	192230	231327	534419	674118	551772	High	High	High	High	High	High
FALSE	High	Master Protein	Q69ZW3	EH domain-binding protein 1 OS=Mus musculus OX=10090 GN=Ehbp1 PE=1 SV=3	1.757	0.543188	78.3	179.1	45.9	65.89	1	16	48	12	17	139	5.38	0	28.419	94.5		97.2	199.4	277.9	222.3	47.4		57453.8		59110.6	121297	169041	135186	28852.8		56407.4		47175.1	56458.9	133944	109579	20292.9		High	High	High	High	Medium	High
FALSE	High	Master Protein	E9Q8I7	Nuclear transcription factor, X-box-binding-like 1 OS=Mus musculus OX=10090 GN=Nfxl1 PE=1 SV=1	1.752	0.169366	112.3	102.8	50.44	31.48	1	30	180	29	42	101.4	8.4	0	101.103	209.5	74.3	123.9	82.7	123	88.4	97.2	53.9	3.35949e+06	1.19169e+06	1.98664e+06	1.32668e+06	1.97207e+06	1.41756e+06	1.55876e+06	864701	3.29831e+06	620797	1.5855e+06	617514	1.56263e+06	1.14904e+06	1.09632e+06	557571	High	High	High	High	High	High
FALSE	High	Master Protein	P26443	Glutamate dehydrogenase 1, mitochondrial OS=Mus musculus OX=10090 GN=Glud1 PE=1 SV=1	1.747	0.0782297	46	68.3	15.54	61.15	1	25	531	25	54	61.3	8	0	154.955	65.4	53.3	68.6	49.6	44.6	53.7	143.5	169.1	8.54277e+06	6.95735e+06	8.96122e+06	6.48063e+06	5.8264e+06	7.01337e+06	1.87296e+07	2.20736e+07	8.38718e+06	3.62435e+06	7.15179e+06	3.01647e+06	4.61671e+06	5.68486e+06	1.3173e+07	1.42334e+07	High	High	High	High	High	High
FALSE	High	Master Protein	Q544X6	Ferrochelatase OS=Mus musculus OX=10090 GN=Fech PE=1 SV=1	1.746	0.184587	37.9	60	27.16	34.49	1	19	147	19	56	47.4	8.91	0	70.349	53.8	67.2	40.3	38	54	54.9	98.6	102.7	1.16755e+06	1.46037e+06	875131	825316	1.17213e+06	1.19253e+06	2.14215e+06	2.23084e+06	1.14629e+06	760763	698426	384151	928773	966637	1.50663e+06	1.43847e+06	High	High	High	High	High	High
FALSE	High	Master Protein	G5E8R4	Serine/threonine-protein phosphatase 6 regulatory subunit 3 OS=Mus musculus OX=10090 GN=Ppp6r3 PE=1 SV=1	1.746	0.475593	52.9	114.7	48.71	61.24	1	16	50	15	26	97.8	4.58	0	34.624	102.7	52.4	32.1	57.4	94.5	149.6	185.5	25.6	232330	118514	72628.6	129795	213930	338620	419694	57910.6	228099	61738.4	57963.6	60414.4	169514	274477	295181	37341.6	High	High	High	High	High	High
FALSE	High	Master Protein	Q9CPY7	Cytosol aminopeptidase OS=Mus musculus OX=10090 GN=Lap3 PE=1 SV=3	1.746	0.510032	45.9	91.7		67.91	1	16	53	16	42	56.1	7.72	0	39.944		68.2			131	141.7	24.2	252.3		115344			221532	239689	40936.9	426844		60087.4			175537	194286	28791.9	275235	High	High	High	High	High	Peak Found
FALSE	High	Master Protein	Q99L04	Dehydrogenase/reductase SDR family member 1 OS=Mus musculus OX=10090 GN=Dhrs1 PE=1 SV=1	1.745	0.0787733	52.8	54.3	22.71	20.72	1	20	279	20	75	34	8.35	0	118.564	93.4	61.9	88.1	60.4	79.1	89.6	53.2	73	5.57468e+06	3.69524e+06	5.26233e+06	3.60498e+06	4.7227e+06	5.34851e+06	3.17914e+06	4.3597e+06	5.47315e+06	1.92499e+06	4.19977e+06	1.67797e+06	3.74216e+06	4.33537e+06	2.23597e+06	2.81119e+06	High	High	High	High	High	High
FALSE	High	Master Protein	Q9CZM2	60S ribosomal protein L15 OS=Mus musculus OX=10090 GN=Rpl15 PE=1 SV=4	1.741	0.203585	54	71.6	40.91	45.86	1	5	81	5	24	24.1	11.62	0	22.211	54.2	19.9	65.7	55.4	56.5	45.3	126.3	93.7	1.10189e+06	403997	1.33557e+06	1.12711e+06	1.14788e+06	922150	2.56776e+06	1.90575e+06	1.08182e+06	210457	1.06589e+06	524624	909558	747471	1.80597e+06	1.22885e+06	High	High	High	High	High	High
FALSE	High	Master Protein	Q61712	DnaJ homolog subfamily C member 1 OS=Mus musculus OX=10090 GN=Dnajc1 PE=1 SV=1	1.74	0.555737	47.9	116.4	97.08	9.35	1	9	35	9	15	63.8	8.97	0	22.541	137.4		42	17	108.9		95.4		183435		56045.5	22686.5	145377		127355		180095		44728.9	10559.6	115194		89571.9		High	n/a	High	Peak Found	High	High
FALSE	High	Master Protein	Q922Q2	Serine/threonine-protein kinase RIO1 OS=Mus musculus OX=10090 GN=Riok1 PE=1 SV=2	1.734	0.11747	7.1	144.1	158.31	66.92	1	9	30	9	18	64.9	6.57	0	22.269	5.6	1.3	8.1	80.3	302.3	79		137.7	197147	45171	284122	2.80503e+06	1.05583e+07	2.75797e+06		4.811e+06	193556	23531.3	226752	1.30563e+06	8.36617e+06	2.23554e+06		3.1022e+06	High	Peak Found	Peak Found	High	High	Medium
FALSE	High	Master Protein	P70266	6-phosphofructo-2-kinase/fructose-2,6-bisphosphatase 1 OS=Mus musculus OX=10090 GN=Pfkfb1 PE=1 SV=2	1.734	0.221731	83.3	147.7	48.59	23.58	1	12	36	10	25	54.8	6.76	0	25.657	82	106.2	23.8	72.9	136	195	138.4	114.5	971499	1.258e+06	281747	863137	1.61051e+06	2.30961e+06	1.63869e+06	1.35587e+06	953805	655341	224858	401755	1.27613e+06	1.87211e+06	1.15253e+06	874283	High	High	Medium	Peak Found	High	High
FALSE	High	Master Protein	Q8CHW4	Translation initiation factor eIF-2B subunit epsilon OS=Mus musculus OX=10090 GN=Eif2b5 PE=1 SV=1	1.727	0.532824	93.3	44.8	36.26	97.44	1	16	63	16	28	80	5.07	0	37.011	140.3	64.6	113.1	72.8	97.3	178.7	18.1	19.5	383359	176578	309061	198987	265715	488191	49563.2	53385.3	376378	91986.4	246656	92620.5	210547	395715	34859	34423.6	High	High	High	High	High	High
FALSE	High	Master Protein	P48024	Eukaryotic translation initiation factor 1 OS=Mus musculus OX=10090 GN=Eif1 PE=1 SV=2	1.726	0.451399	150.5	259.8	29.67		1	4	17	4	59	12.7	7.44	0	10.635	283.2	244.6	179	143.4			361.2		252677	218213	159709	127903			322196		248075	113675	127461	59533.5			226608		High	Peak Found	High	High	n/a	n/a
FALSE	High	Master Protein	Q8VCT4	Carboxylesterase 1D OS=Mus musculus OX=10090 GN=Ces1d PE=1 SV=1	1.725	0.353916	93.3	85.2	73.64	79.01	1	17	119	14	36	61.7	6.61	0	69.724	37.3	91.7	46.6	180.9	94.5	132.8	37.7	11.8	219242	538704	274091	1.06327e+06	555459	780415	221387	69566.4	215249	280632	218747	494907	440133	632584	155707	44857.4	High	High	High	High	High	High
FALSE	High	Master Protein	P70122	Ribosome maturation protein SBDS OS=Mus musculus OX=10090 GN=Sbds PE=1 SV=4	1.724	0.0857403	74.2	123.6	22.58	14.25	1	18	285	18	60	28.8	8.76	0	90.223	76.6	102.5	60.1	74	109.8	141.4	111.2	141.8	4.95838e+06	6.62919e+06	3.88523e+06	4.79091e+06	7.10177e+06	9.14692e+06	7.1976e+06	9.17596e+06	4.86808e+06	3.4534e+06	3.10073e+06	2.22997e+06	5.62729e+06	7.41426e+06	5.06225e+06	5.91678e+06	High	High	High	High	High	High
FALSE	High	Master Protein	P97762	Retinitis pigmentosa 9 protein homolog OS=Mus musculus OX=10090 GN=rp9 PE=1 SV=1	1.722	0.413031	52.8	178.2	48.69	44.04	1	6	42	6	33	25.2	9.83	0	19.525	55.6	58.5	43.3	13.1	142.5	192.4	265.1	87.1	134293	141115	104547	31613.5	343803	464274	639702	210115	131847	73512.3	83436.8	14714.8	272422	376328	449918	135485	High	Peak Found	High	High	High	High
FALSE	High	Master Protein	Q8C6B9	Active regulator of SIRT1 OS=Mus musculus OX=10090 GN=Rps19bp1 PE=1 SV=1	1.721	0.386076	85	108.8	24.55	5.65	1	3	13	3	31	16	10.83	0	9.01	92.5	135.4	165.6	114.2	167.4	159.2	149.5		184514	270066	330273	227740	333874	317485	298140		181154	140688	263585	106004	264554	257345	209689		High	High	High	High	Peak Found	Peak Found
FALSE	High	Master Protein	P61750	ADP-ribosylation factor 4 OS=Mus musculus OX=10090 GN=Arf4 PE=1 SV=2	1.72	0.248448	86.6	108.1	58.87	5.26	1	8	230	3	54	20.4	7.14	0	50.745	100.3	17.7	124.5	70.3	106.6	111	98	102.9	1.18443e+06	208792	1.47034e+06	830149	1.2599e+06	1.31112e+06	1.15808e+06	1.21593e+06	1.16286e+06	108768	1.17345e+06	386401	998314	1.06276e+06	814506	784051	High	High	High	High	High	High
FALSE	High	Master Protein	Q91YK2	Ribosomal RNA processing protein 1 homolog B OS=Mus musculus OX=10090 GN=Rrp1b PE=1 SV=2	1.72	0.368781	253.9	33.5	50.07	20.74	1	13	98	13	24	80.5	9.72	0	41.555	327.4	86.6	238.9	167	35.5	26.3	24.3		1.37372e+06	363256	1.00219e+06	700597	148772	110488	101864		1.3487e+06	189234	799828	326099	117883	89558.9	71643.2		High	High	High	High	High	High
FALSE	High	Master Protein	Q9JKC8	AP-3 complex subunit mu-1 OS=Mus musculus OX=10090 GN=Ap3m1 PE=1 SV=1	1.719	0.227358	82.5	146.6	90.92	40	1	15	95	15	52	46.9	6.93	0	68.177	206.6	11.4	46.7	112.7	170.2	201.9	97.7	87.2	2.48018e+06	137108	560884	1.35344e+06	2.04338e+06	2.42431e+06	1.1737e+06	1.0476e+06	2.43501e+06	71424.8	447631	629971	1.61913e+06	1.96508e+06	825494	675506	High	High	High	High	High	High
FALSE	High	Master Protein	Q5XJY5	Coatomer subunit delta OS=Mus musculus OX=10090 GN=Arcn1 PE=1 SV=2	1.714	0.132184	63.9	105	88.07	40.27	1	20	172	20	39	57.2	6.21	0	71.512	72.5	23.8	59.8	206.1	142	110.3	106.2	44.9	1.52469e+06	500132	1.25727e+06	4.33314e+06	2.98553e+06	2.31827e+06	2.23267e+06	943165	1.49692e+06	260538	1.0034e+06	2.0169e+06	2.36567e+06	1.87913e+06	1.57029e+06	608166	High	High	High	High	High	High
FALSE	High	Master Protein	Q8K297	Procollagen galactosyltransferase 1 OS=Mus musculus OX=10090 GN=Colgalt1 PE=1 SV=2	1.71	0.358894	88.3	181	47.08	29.74	1	2	6	2	4	71	7.28	0.005	2.661	86.9		64.1	156.8	215.1	156	203.3	104.4	264802		195457	478017	655863	475546	619680	318324	259979		155990	222497	519691	385466	435837	205260	Medium	Medium	Peak Found	Peak Found	Peak Found	Peak Found
FALSE	High	Master Protein	P62301	40S ribosomal protein S13 OS=Mus musculus OX=10090 GN=Rps13 PE=1 SV=2	1.707	0.0917231	71.7	124.6	10.48	9.22	1	14	581	14	54	17.2	10.54	0	81.17	64.6	72	57.8	72.6	123.4	126.5	102.6	113.9	4.41723e+07	4.92547e+07	3.95481e+07	4.96831e+07	8.43924e+07	8.65375e+07	7.02034e+07	7.79129e+07	4.33678e+07	2.56587e+07	3.15626e+07	2.31255e+07	6.68707e+07	7.01451e+07	4.93758e+07	5.02393e+07	High	High	High	High	High	High
FALSE	High	Master Protein	Q61249	Immunoglobulin-binding protein 1 OS=Mus musculus OX=10090 GN=Igbp1 PE=1 SV=1	1.706	0.34221	107.8	91.9	62.67	66.32	1	11	90	11	37	38.9	6.18	0	42.226	267	93.1	92.9	97.6	119.2	126.3	55.3	16.6	1.79214e+06	624665	623831	655082	800357	847662	370877	111598	1.7595e+06	325412	497868	304914	634185	687093	260847	71959.8	High	High	High	High	High	High
FALSE	High	Master Protein	Q80YQ1	Thrombospondin-1 OS=Mus musculus OX=10090 GN=Thbs1 PE=1 SV=1	1.704	0.375282	114.8	57.8	80.14	154.75	1	24	125	24	22	129.6	4.94	0	59.758	41.4	14.1	128.5	157	17.4	443.3	38	35.5	243786	83056.7	756503	924622	102665	2.61022e+06	223865	209003	239346	43267.4	603751	430374	81349.7	2115774	157450	134768	High	High	High	High	High	High
FALSE	High	Master Protein	F2Z461	E3 ISG15--protein ligase Herc6 OS=Mus musculus OX=10090 GN=Herc6 PE=2 SV=1	1.704	0.423273	93.1	77.2	53.02	49.93	1	25	106	25	26	112.9	7.52	0	61.494	65	126.3	73.1	198	149.2	93.5	46	67.8	208799	405589	234616	635719	478861	300292	147523	217787	204996	211287	187243	295901	379439	243409	103756	140432	High	High	High	High	High	High
FALSE	High	Master Protein	Q8JZQ2	AFG3-like protein 2 OS=Mus musculus OX=10090 GN=Afg3l2 PE=1 SV=1	1.704	0.247052	96.1	118.2	16.21	24.67	1	26	187	23	38	89.5	8.6	0	75.273	78.8	100.6	79.5	108.1	103.8	134.4	116.4	72	932148	1.18906e+06	939393	1.27831e+06	1.2275e+06	1.58947e+06	1.37586e+06	851032	915171	619426	749712	595003	972641	1.28839e+06	967678	548757	High	High	High	High	High	High
FALSE	High	Master Protein	A0A0R4J0U5	ATP-binding cassette sub-family D member 2 OS=Mus musculus OX=10090 GN=Abcd2 PE=1 SV=1	1.7	0.332914	101.8	71.7	90.82	87.9	1	25	121	23	44	83.4	9.09	0	72.462	24.4	30.7	239.4	185.5	22.6	18.1	125.4	156.9	339008	426221	3.31932e+06	2.57163e+06	312764	250607	1.73908e+06	2.17557e+06	332834	222035	2.64909e+06	1.19699e+06	247827	203136	1.22314e+06	1.40283e+06	High	High	High	High	High	High
FALSE	High	Master Protein	P04627	Serine/threonine-protein kinase A-Raf OS=Mus musculus OX=10090 GN=Araf PE=1 SV=2	1.699	0.315044	53.9	57.7	58.28	39.06	1	22	163	18	41	67.5	9.11	0	64.38	166.5	65.9	74.9	51.1	71.7	78.8	105.3	36.1	2.23339e+06	884170	1.00441e+06	684746	961337	1.0572e+06	1.41231e+06	484652	2.19272e+06	460598	801603	318722	761742	856937	993316	312510	High	High	High	High	High	High
FALSE	High	Master Protein	Q80WT5	Aftiphilin OS=Mus musculus OX=10090 GN=Aftph PE=1 SV=2	1.699	0.572032	75.8	92	90.33	52.04	1	13	40	13	18	101.1	4.5	0	33.762	238	49.1	102.8	28	197.9	88.9	75	83.8	335382	69242.6	144929	39516.3	278863	125232	105658	118050	329274	36071.2	115665	18393.2	220965	101510	74311.6	76120	High	High	High	Peak Found	High	High
FALSE	High	Master Protein	Q925E7	Serine/threonine-protein phosphatase 2A 55 kDa regulatory subunit B delta isoform OS=Mus musculus OX=10090 GN=Ppp2r2d PE=1 SV=1	1.697	0.628938	64.5	109.5		17.14	1	9	53	3	27	51.9	6.49	0	26.579				116.3		174.7	222.9					34063.9		51171.1	65287.2					15855.4		41478	45918.1		High	High	n/a	Peak Found	n/a	Peak Found
FALSE	High	Master Protein	A0A1W2P768	Histone H3.2 OS=Mus musculus OX=10090 GN=H3c14 PE=1 SV=1	1.693	0.237156	47.3	143.3	51.44	24.65	1	3	46	3	13	20.2	11.39	0	13.49	44.3	41.7	101.7	42.1	112.3	105.9	152.1	177.2	607073	571476	1.39471e+06	576783	1.54092e+06	1.45301e+06	2.08565e+06	2.43028e+06	596017	297704	1.11309e+06	268469	1.22099e+06	1.17777e+06	1.46689e+06	1.56708e+06	High	High	High	High	High	High
FALSE	High	Master Protein	O09172	Glutamate--cysteine ligase regulatory subunit OS=Mus musculus OX=10090 GN=Gclm PE=1 SV=1	1.691	0.184493	69.2	119.8	7.59	4.89	1	8	94	8	39	30.5	5.52	0	44.266	72.7	80.7	67.9	70.5	119.7	124.2	134.1	123.7	1.36855e+06	1.51953e+06	1.27784e+06	1.32771e+06	2.25287e+06	2.33758e+06	2.52425e+06	2.3278e+06	1.34362e+06	791582	1.01982e+06	617993	1.78512e+06	1.89478e+06	1.77537e+06	1.501e+06	High	High	High	High	High	High
FALSE	High	Master Protein	P35492	Histidine ammonia-lyase OS=Mus musculus OX=10090 GN=Hal PE=1 SV=1	1.689	0.340306	97.1	109	41.47	41.22	1	20	115	20	43	72.2	6.34	0	50.906	69.1	98.9	80.5	165	88.1	146.3	113.8	49.4	612563	876202	713089	1.46178e+06	780837	1.29578e+06	1.00811e+06	437242	601406	456447	569104	680401	618718	1.05033e+06	709029	281939	High	High	High	High	High	High
FALSE	High	Master Protein	O09167	60S ribosomal protein L21 OS=Mus musculus OX=10090 GN=Rpl21 PE=1 SV=3	1.687	0.0990713	42.4	146	69.09	69.59	1	4	72	4	29	18.6	10.49	0	24.396	30.2	69	32.5	10.2	108.8	88.7	317.1	107.1	1.16772e+06	2.66808e+06	1.25766e+06	392520	4.207e+06	3.43053e+06	1.22622e+07	4.14179e+06	1.14646e+06	1.38991e+06	1.00371e+06	182702	3.33354e+06	2.7807e+06	8.6243e+06	2.67068e+06	High	High	High	High	High	High
FALSE	High	Master Protein	P80317	T-complex protein 1 subunit zeta OS=Mus musculus OX=10090 GN=Cct6a PE=1 SV=3	1.685	0.218383	17.3	46.3	19.73	18.27	1	21	129	21	50	58	7.08	0	78.773	21.3	29.6	35.1	29.3	74.9	94.7	83	60.6	515715	717388	850434	710974	1.81578e+06	2.29647e+06	2.01239e+06	1.47075e+06	506323	373715	678716	330930	1.43878e+06	1.86146e+06	1.41536e+06	948358	High	High	High	High	High	High
FALSE	High	Master Protein	Q9D2G2	Dihydrolipoyllysine-residue succinyltransferase component of 2-oxoglutarate dehydrogenase complex, mitochondrial OS=Mus musculus OX=10090 GN=Dlst PE=1 SV=1	1.684	0.370619	59.3	127.7	62.37	22.78	1	7	34	7	18	49	8.95	0	18.297	79.6	136.4	50.2	30.2	94.6	136	150.2		367328	629242	231472	139439	436342	627581	693040		360638	327796	184733	64903.1	345748	508701	487432		High	High	High	High	Peak Found	High
FALSE	High	Master Protein	Q99LC3	NADH dehydrogenase [ubiquinone] 1 alpha subcomplex subunit 10, mitochondrial OS=Mus musculus OX=10090 GN=Ndufa10 PE=1 SV=1	1.683	0.198802	61.1	111.3	32.26	54.06	1	13	155	13	41	40.6	7.78	0	66.168	42.2	37.4	58.7	75.3	71.8	48.3	114.3	174.1	959452	850261	1.3351e+06	1.71264e+06	1.63261e+06	1.09921e+06	2.59987e+06	3.95979e+06	941978	442934	1.06552e+06	797163	1.29365e+06	890993	1.82855e+06	2.55333e+06	High	High	High	High	High	High
FALSE	High	Master Protein	Q8BU14	Translocation protein SEC62 OS=Mus musculus OX=10090 GN=Sec62 PE=1 SV=1	1.682	0.100832	95.9	80	59.52	21.27	1	9	177	9	22	45.6	7.31	0	52.822	159.6	35.1	94.7	66.6	64.2	75.9	68.5	44.4	7.25512e+06	1.59684e+06	4.30202e+06	3.02867e+06	2.91591e+06	3.45158e+06	3.11243e+06	2.01971e+06	7.12299e+06	831856	3.43336e+06	1.40972e+06	2.31051e+06	2.79776e+06	2.18905e+06	1.30234e+06	High	High	High	High	High	High
FALSE	High	Master Protein	Q8BKF1	DNA-directed RNA polymerase, mitochondrial OS=Mus musculus OX=10090 GN=Polrmt PE=1 SV=1	1.682	0.554771	128.8	66.2	45.68	76.54	1	14	76	14	15	136.6	9.09	0	36.438	110.9	188.8	76.9		50.1	64.3	50.6	190.3	180128	306521	124876		81300.6	104396	82218.3	309078	176848	159678	99661		64420.8	84620.9	57826.2	199298	High	High	High	High	High	High
FALSE	High	Master Protein	Q9DCM0	Persulfide dioxygenase ETHE1, mitochondrial OS=Mus musculus OX=10090 GN=Ethe1 PE=1 SV=2	1.681	0.38432	20.3	47.1	32.78	134.27	1	6	48	6	36	27.7	7.23	0	20.716	17.2	31.5		34	454.8		11.8		115427	211063		227569	3.04374e+06		78919.1		113324	109951		105924	2411790		55505.8		Peak Found	High	High	High	High	High
FALSE	High	Master Protein	P60122	RuvB-like 1 OS=Mus musculus OX=10090 GN=Ruvbl1 PE=1 SV=1	1.68	0.549252	63.5	93	54.37	46.13	1	9	47	9	26	50.2	6.42	0	23.634	76.5	17.5	102.4	65.1	93.1	51.4	114.8	170.4	154778	35354.1	207142	131647	188351	103879	232163	344578	151959	18417.3	165317	61276.2	149245	84201.6	163286	222188	High	High	High	High	Peak Found	Peak Found
FALSE	High	Master Protein	E9QL80	Acyl-CoA:lysophosphatidylglycerol acyltransferase 1 OS=Mus musculus OX=10090 GN=Lpgat1 PE=1 SV=1	1.68	0.348203	90.3	156.8	52.57	13.54	1	10	102	10	28	47	9.03	0	30.619	46	98	71	160.8	145.3	144.4	108.5	146.4	362257	772771	559447	1.26746e+06	1.14556e+06	1.13788e+06	855464	1.15367e+06	355659	402566	446484	589950	907716	922333	601669	743899	High	High	High	High	High	High
FALSE	High	Master Protein	Q8VED5	Keratin, type II cytoskeletal 79 OS=Mus musculus OX=10090 GN=Krt79 PE=1 SV=2	1.678	0.102651	37.2	92.5	84.11	54.26	1	14	218	5	16	57.5	7.69	0	65.26	24.6	25.6	56.3	130.9	70.2	127.2	28.9	127.8	3.0716e+06	3.20177e+06	7.03591e+06	1.63578e+07	8.77111e+06	1.58846e+07	3.61492e+06	1.59646e+07	3015658	1.66792e+06	5.61523e+06	7.61391e+06	6.95003e+06	1.28756e+07	2.54246e+06	1.02942e+07	High	High	High	High	High	High
FALSE	High	Master Protein	Q9DD20	Methyltransferase-like protein 7B OS=Mus musculus OX=10090 GN=Mettl7b PE=1 SV=2	1.676	0.103229	57.2	109.3	23.72	24.76	1	12	498	12	67	28	8.59	0	101.571	84.3	65.8	60.5	47.4	131.8	157.4	86.9	110.1	1.70974e+07	1.33482e+07	1.22779e+07	9.6092e+06	2.67478e+07	3.19257e+07	1.76376e+07	2.23353e+07	1.6786e+07	6.95357e+06	9.79878e+06	4.47269e+06	2.11943e+07	2.58782e+07	1.2405e+07	1.44021e+07	High	High	High	High	High	High
FALSE	High	Master Protein	Q64152	Transcription factor BTF3 OS=Mus musculus OX=10090 GN=Btf3 PE=1 SV=3	1.676	0.370343	72.9	147.9	69.29	32.19	1	4	31	4	39	22	9.52	0	15.704	61.6	139.7	97.5	12.6		157.3	87.3	169.9	292570	663365	463238	59903.9		747039	414723	806704	287241	345572	369702	27882.8		605531	291685	520174	High	High	High	High	n/a	High
FALSE	High	Master Protein	E9PYD1	Family with sequence similarity 98, member C OS=Mus musculus OX=10090 GN=Fam98c PE=1 SV=1	1.675	0.503496	48.7	85.6	104.86	11.76	1	13	71	12	47	37.2	8.62	0	31.514		19.4		130.8	86.9	90.4	105.1	79.8		63314		426544	283442	294910	342632	260099		32982.7		198539	224593	239046	240981	167715	High	High	High	Peak Found	High	High
FALSE	High	Master Protein	Q91ZW3	SWI/SNF-related matrix-associated actin-dependent regulator of chromatin subfamily A member 5 OS=Mus musculus OX=10090 GN=Smarca5 PE=1 SV=1	1.672	0.202289	101.9	116.7	52.58	31.62	1	37	220	37	35	121.6	8.15	0	98.75	17.6	95.7	109.3	101.1	153	89.7	141.4	79.6	297835	1.61464e+06	1.84422e+06	1.70663e+06	2.583e+06	1.51497e+06	2.38673e+06	1.34334e+06	292411	841126	1.47184e+06	794367	2.04671e+06	1.22799e+06	1.67865e+06	866204	High	High	High	High	High	High
FALSE	High	Master Protein	P47856	Glutamine--fructose-6-phosphate aminotransferase [isomerizing] 1 OS=Mus musculus OX=10090 GN=Gfpt1 PE=1 SV=3	1.665	0.398252	60.5	108	9.73	41.41	1	6	20	6	11	78.5	6.84	0	9.084	60.1	60.2	73.4	63.8	171	69.1	145.4	84.2	230166	230664	281156	244091	654799	264644	556820	322314	225974	120162	224386	113615	518849	214514	391625	207833	High	High	Peak Found	High	Peak Found	High
FALSE	High	Master Protein	P62281	40S ribosomal protein S11 OS=Mus musculus OX=10090 GN=Rps11 PE=1 SV=3	1.664	0.108054	125.1	129.1	26.23	15.93	1	14	957	14	58	18.4	10.3	0	110.142	131.6	72.8	128.1	95.1	122.6	105.7	91.1	131.5	2.61083e+08	1.44494e+08	2.54132e+08	1.88698e+08	2.43221e+08	2.09705e+08	1.80794e+08	2.61004e+08	2.56328e+08	7.52725e+07	2.02818e+08	8.78311e+07	1.92723e+08	1.69982e+08	1.27157e+08	1.68299e+08	High	High	High	High	High	High
FALSE	High	Master Protein	P70699	Lysosomal alpha-glucosidase OS=Mus musculus OX=10090 GN=Gaa PE=1 SV=2	1.662	0.665099	80.3	133.5			1	6	17	6	9	106.2	5.83	0	8.187		149.3						248.2		10459.5						17380.7		5448.77						11207.3	High	High	High	n/a	n/a	High
FALSE	High	Master Protein	P09405	Nucleolin OS=Mus musculus OX=10090 GN=Ncl PE=1 SV=2	1.66	0.46044	32.8	63.2	66	16.05	1	8	28	8	11	76.7	4.75	0	20.47	56.9	7	68.6	32.9	60.2	81.3	87.6	85.8	240177	29475.4	289227	138934	253981	342972	369622	361962	235803	15354.9	230827	64668	201249	278004	259964	233398	High	Peak Found	High	Peak Found	Peak Found	High
FALSE	High	Master Protein	H7BX95	Serine/arginine-rich splicing factor 1 OS=Mus musculus OX=10090 GN=Srsf1 PE=1 SV=1	1.66	0.589206	59.3	90.7	83.78	34.2	1	10	55	10	37	28.3	10.08	0	18.297	63.3	12	130.9	37.8	42.6	74.8	88.1		109235	20671.3	225812	65156	73433.1	129011	152036		107246	10768.5	180216	30327.5	58186.7	104573	106931		High	High	High	High	High	High
FALSE	High	Master Protein	E9Q8B5	Complement factor H-related 4 OS=Mus musculus OX=10090 GN=Cfhr4 PE=1 SV=1	1.658	0.588967	72.7	17.5	44.66	37	1	15	68	14	23	99.4	7.44	0	34.702		51.6	74.8	124.8	20.5	30.7	14	15.7		102474	148548	247790	40806.3	60872.8	27755.7	31254.1		53382.8	118553	115336	32334	49342	19521.3	20153	High	High	High	Peak Found	Medium	High
FALSE	High	Master Protein	A0A0R4J1H2	Glycerate kinase OS=Mus musculus OX=10090 GN=Glyctk PE=1 SV=1	1.658	0.110754	67.2	111	12.14	13.14	1	14	246	14	35	55.3	6.67	0	74.718	71.4	62.6	62.7	80.2	108.9	112.1	94.4	130	3.07235e+06	2.69321e+06	2.69809e+06	3.45133e+06	4.68538e+06	4.82187e+06	4.06088e+06	5.5928e+06	3.01639e+06	1.403e+06	2.15329e+06	1.60646e+06	3.71259e+06	3.90848e+06	2.85612e+06	3.60631e+06	High	High	High	High	High	High
FALSE	High	Master Protein	Q9D883	Splicing factor U2AF 35 kDa subunit OS=Mus musculus OX=10090 GN=U2af1 PE=1 SV=4	1.658	0.110809	63.2	89.3	24.12	28.07	1	7	169	7	44	27.8	8.81	0	53.336	60.4	81.4	98	60.7	57	92.8	106.1	117.4	2.09279e+06	2.81906e+06	3.39323e+06	2.10299e+06	1.97532e+06	3.21477e+06	3.67572e+06	4.06477e+06	2.05468e+06	1.46856e+06	2.70808e+06	978856	1.5652e+06	2.60581e+06	2.58522e+06	2.62102e+06	High	High	High	High	High	High
FALSE	High	Master Protein	Q11011	Puromycin-sensitive aminopeptidase OS=Mus musculus OX=10090 GN=Npepps PE=1 SV=2	1.653	0.523688	77.1	130.4	86.07	66.55	1	20	62	20	24	103.3	5.9	0	39.551	63.8	11.5	53.7	157.7	114.1	85.8	195.8	26.7	134544	24165.9	113332	332763	240898	181095	413159	56354.1	132093	12588.9	90448	154888	190883	146791	290585	36337.9	High	High	High	High	High	High
FALSE	High	Master Protein	Q9WUA2	Phenylalanine--tRNA ligase beta subunit OS=Mus musculus OX=10090 GN=Farsb PE=1 SV=2	1.653	0.236952	18.3	24.3	23.41	28.29	1	20	213	20	41	65.7	7.12	0	99.678	35.7	49.6	28.2	41.9	38.9	42	69.2	63.1	1.09359e+06	1.51737e+06	862325	1.28236e+06	1.1914e+06	1.28697e+06	2.11865e+06	1.93132e+06	1.07368e+06	790457	688206	596885	944041	1.04319e+06	1.4901e+06	1.24534e+06	High	High	High	High	High	High
FALSE	High	Master Protein	E9PZF0	Nucleoside diphosphate kinase OS=Mus musculus OX=10090 GN=Gm20390 PE=3 SV=1	1.652	0.113271	21.1	184.9	38.93	18.87	1	9	69	9	53	30.2	8.72	0	27.492	12.4	4.7	12.6	14.2	95.3	111.7	146	107.5	808382	305054	822065	925800	6.20949e+06	7.27559e+06	9.51271e+06	7.0072e+06	793659	158914	656075	430922	4.92026e+06	5.89741e+06	6.69053e+06	4.51834e+06	High	High	High	High	High	High
FALSE	High	Master Protein	P52196	Thiosulfate sulfurtransferase OS=Mus musculus OX=10090 GN=Tst PE=1 SV=3	1.652	0.320026	47.2	93.4	47.03	26.91	1	9	91	9	32	33.4	7.85	0	32.776	56.3	50	47.1	113.5	102.8	112.3	107.1	57	672031	596705	561949	1.35322e+06	1.22602e+06	1.34002e+06	1.27755e+06	679714	659791	310846	448481	629867	971473	1.08619e+06	898533	438289	High	High	High	High	High	High
FALSE	High	Master Protein	Q6A0A9	Constitutive coactivator of PPAR-gamma-like protein 1 OS=Mus musculus OX=10090 GN=FAM120A PE=1 SV=2	1.646	0.167239	113.8	99.4	31.83	23.77	1	31	262	29	37	121.6	8.92	0	124.829	101.6	48.6	99.6	114.1	87.3	88.5	130.8	80.4	2.17128e+06	1.03902e+06	2.12654e+06	2.43812e+06	1.86445e+06	1.88981e+06	2.79439e+06	1.71759e+06	2.13173e+06	541264	1.69716e+06	1.13485e+06	1.47735e+06	1.53183e+06	1.96536e+06	1.10753e+06	High	High	High	High	High	High
FALSE	High	Master Protein	Q8BVW3	Tripartite motif-containing protein 14 OS=Mus musculus OX=10090 GN=Trim14 PE=1 SV=2	1.644	0.387252	96.8	139.8	34.97	45.71	1	16	65	16	40	49.6	7.93	0	43.468	91.3	37.5	96.5	86.8	152.6	108.2	198.7	60.2	501834	206208	530081	476847	838589	594269	1.09136e+06	330518	492694	107422	423048	221953	664480	481700	767578	213122	High	High	High	High	High	High
FALSE	High	Master Protein	Q3TTY5	Keratin, type II cytoskeletal 2 epidermal OS=Mus musculus OX=10090 GN=Krt2 PE=1 SV=1	1.642	0.117975	59.4	83.4	65.99	63.19	1	11	345	7	10	70.9	8.06	0	76.583	54.3	18.8	122.9	66	77.5	181.6	36.7	91.2	1.78523e+07	6.18798e+06	4.04358e+07	2.16991e+07	2.54814e+07	5.9748e+07	1.20777e+07	2.99937e+07	1.75271e+07	3.22356e+06	3.22711e+07	1.01001e+07	2.01909e+07	4.84302e+07	8.49456e+06	1.93403e+07	High	High	High	High	High	High
FALSE	High	Master Protein	Q924Z4	Ceramide synthase 2 OS=Mus musculus OX=10090 GN=Cers2 PE=1 SV=1	1.641	0.387217	133.5	85.5	20.79	31.33	1	8	65	8	24	45	8.75	0	36.337	145	86.6	128.2	115.1	77.1	90.7	39.1	78.5	1.04182e+06	621896	921125	826992	553650	651457	280827	563938	1.02284e+06	323969	735133	384931	438700	528054	197513	363635	High	High	High	High	High	High
FALSE	High	Master Protein	Q9CQX2	Cytochrome b5 type B OS=Mus musculus OX=10090 GN=Cyb5b PE=1 SV=1	1.637	0.416725	77.4	96.8	45.17	21.47	1	4	40	4	28	16.3	4.89	0	19.627	86.7	50.9	119.9	46.6	63.3	106.8	79.3	87.1	500887	294286	693027	269140	366137	617522	458517	503379	491764	153305	553093	125274	290119	500548	322486	324586	High	Peak Found	High	High	Peak Found	Peak Found
FALSE	High	Master Protein	A0A1W2P711	Melanoma inhibitory activity protein 2 OS=Mus musculus OX=10090 GN=Mia2 PE=1 SV=2	1.63	0.602015	93.7	164.2	99.67	44.69	1	16	77	16	13	156.5	4.54	0	43.38	393.1	71.1	94.3	72.5	144.9	255.3	109.7		449248	81304.7	107821	82822.7	165635	291835	125421		441066	42354.7	86050.1	38550.6	131246	236554	88211.4		High	Peak Found	High	High	High	High
FALSE	High	Master Protein	Q8BX57	PX domain-containing protein kinase-like protein OS=Mus musculus OX=10090 GN=Pxk PE=1 SV=2	1.629	0.388409	120.2	134.8	40.25	31.3	1	12	136	12	27	65.2	9.38	0	51.321	134.5	142.8	72.2	62.6	83.7	86.2	153	141.8	1.00836e+06	1.07108e+06	541616	469189	627394	646274	1.14693e+06	1.06339e+06	989998	557964	432254	218389	497133	523854	806664	685689	High	High	High	High	High	High
FALSE	High	Master Protein	Q8C845	EF-hand domain-containing protein D2 OS=Mus musculus OX=10090 GN=Efhd2 PE=1 SV=1	1.627	0.593256	88.7	99.1	66.03	50.65	1	8	21	8	40	26.8	5.14	0	19.643	187.4	51.1	89.3	55.8	174.9	79.7	78.3	66	389994	106252	185941	116185	364061	165797	162871	137418	382891	55351	148396	54079.6	288474	134391	114551	88608.8	High	Peak Found	High	Peak Found	High	Peak Found
FALSE	High	Master Protein	J3QNY6	Bile salt export pump OS=Mus musculus OX=10090 GN=Abcb11 PE=1 SV=1	1.624	0.145833	77.2	107.5	17.27	46.89	1	38	252	37	37	146.7	7.46	0	141.503	76	69.1	100.3	75	45.2	79.5	139.1	143.8	2.2091e+06	2.00817e+06	2.9168e+06	2.17921e+06	1.31528e+06	2.3111e+06	4.04321e+06	4.18112e+06	2.16886e+06	1.04613e+06	2.32784e+06	1.01433e+06	1.0422e+06	1.87332e+06	2.84369e+06	2.69604e+06	High	High	High	High	High	High
FALSE	High	Master Protein	Q61655	ATP-dependent RNA helicase DDX19A OS=Mus musculus OX=10090 GN=Ddx19a PE=1 SV=2	1.623	0.446364	69.5	51.7	27.94	52.13	1	15	104	15	42	53.9	6.67	0	51.06	105.3	78	94.2	147.5	93.1	58.9	110.7	25.9	461472	341870	412919	646415	408165	258404	485394	113339	453068	178093	329543	300880	323421	209456	341389	73082.4	High	High	High	High	High	High
FALSE	High	Master Protein	F8WGW3	S1 RNA-binding domain-containing protein 1 OS=Mus musculus OX=10090 GN=Srbd1 PE=1 SV=1	1.623	0.399063	68.2	118.4	59.06	22.03	1	35	139	35	42	110.1	8.78	0	76.541	72.8	12.5	99.4	61.7	83.8	139.9	129.4	104.6	529022	90667.7	722702	448312	608818	1.01647e+06	940145	760235	519388	47232.3	576776	208671	482414	823925	661227	490210	High	High	High	High	High	High
FALSE	High	Master Protein	Q9D1A2	Cytosolic non-specific dipeptidase OS=Mus musculus OX=10090 GN=Cndp2 PE=1 SV=1	1.621	0.421268	165.3	145.1	47.88	43.9	1	14	68	14	36	52.7	5.66	0	31.806	74.8	207.8	131.5	255.7	145.2	60.5	159.3		228637	635226	401975	781481	443768	185028	486810		224473	330914	320809	363748	351632	149979	342386		High	High	High	High	High	High
FALSE	High	Master Protein	Q91WT9	Cystathionine beta-synthase OS=Mus musculus OX=10090 GN=Cbs PE=1 SV=3	1.617	0.250465	90.2	80.3	13.02	19.35	1	20	166	20	44	61.5	6.48	0	63.479	91.8	86.3	89	67.7	64.6	87.7	97.5	69.5	1.54639e+06	1.45335e+06	1.49795e+06	1.14021e+06	1.08747e+06	1.47655e+06	1.64252e+06	1.16943e+06	1.51822e+06	757104	1.19548e+06	530723	861686	1.19686e+06	1.15522e+06	754065	High	High	High	High	High	High
FALSE	High	Master Protein	Q8CDA1	Phosphatidylinositide phosphatase SAC2 OS=Mus musculus OX=10090 GN=Inpp5f PE=1 SV=1	1.617	0.380046	74.4	131.3	34.64	9.69	1	16	69	16	16	127.5	7.11	0	43.509	42.3	89.2	66.1	100.4	132.8	138.3	119	150.6	372549	786369	583194	885565	1.171e+06	1.21977e+06	1.04917e+06	1.32765e+06	365764	409650	465436	412195	927877	988715	737911	856087	High	High	High	High	High	High
FALSE	High	Master Protein	E9PVZ8	Golgi autoantigen, golgin subfamily b, macrogolgin 1 OS=Mus musculus OX=10090 GN=Golgb1 PE=1 SV=1	1.615	0.130552	63.4	112.3	36.47	8.83	1	88	499	88	32	369.9	5.05	0	311.922	24.8	57.1	65.1	66.2	116.5	116.4	99.5	100.4	1.18551e+06	2.73387e+06	3.1125e+06	3.16947e+06	5.57572e+06	5.56652e+06	4.75888e+06	4.80124e+06	1.16392e+06	1.42418e+06	2.48403e+06	1.47526e+06	4.41808e+06	4.51208e+06	3.34704e+06	3.09591e+06	High	High	High	High	High	High
FALSE	High	Master Protein	P39447	Tight junction protein ZO-1 OS=Mus musculus OX=10090 GN=Tjp1 PE=1 SV=2	1.612	0.299591	23	162.8	45.08	44.4	1	24	94	24	16	194.6	6.64	0	63.608	32.2	17.2	40.2	15.8	167.4	331.3	166	135.3	377211	200971	471156	184830	1.96071e+06	3.87978e+06	1.94316e+06	1.58406e+06	370341	104693	376021	86030.7	1.55363e+06	3.14485e+06	1.36668e+06	1.02142e+06	High	Peak Found	High	High	High	High
FALSE	High	Master Protein	O09110	Dual specificity mitogen-activated protein kinase kinase 3 OS=Mus musculus OX=10090 GN=Map2k3 PE=1 SV=2	1.611	0.423317	60.3	96.3	30.92	42.37	1	9	52	8	33	39.3	7.43	0	26.828	87.2	55.8	41.6	73	108.1	99.1	104.7	31.6	497735	318677	237167	416792	616839	565561	597558	180215	488670	166011	189279	194000	488770	458429	420277	116205	High	High	High	High	Peak Found	High
FALSE	High	Master Protein	Q62087	Serum paraoxonase/lactonase 3 OS=Mus musculus OX=10090 GN=Pon3 PE=1 SV=2	1.603	0.543979	96.3	96.7	46.69	38.83	1	9	43	9	42	39.3	5.74	0	24.587	125.7	92.3	100.2	30	47.7	96.6		110.3	290683	213406	231701	69260	110158	223300		255085	285389	111172	184916	32237.7	87286.5	181002		164482	High	High	High	High	Peak Found	Medium
FALSE	High	Master Protein	Q9WUQ2	Prolactin regulatory element-binding protein OS=Mus musculus OX=10090 GN=Preb PE=1 SV=1	1.602	0.227707	48.9	148.7	21.2	2.17	1	15	116	15	49	45.4	8.76	0	70.166	45.9	37.8	42.3	60.6	135.2	133	137.2	130.5	953422	784652	877747	1.25878e+06	2.80642e+06	2.76213e+06	2.8496e+06	2.70903e+06	936058	408756	700514	585910	2.22374e+06	2.23891e+06	2.00419e+06	1.74682e+06	High	High	High	High	High	High
FALSE	High	Master Protein	Q8VCZ9	Hydroxyproline dehydrogenase OS=Mus musculus OX=10090 GN=Prodh2 PE=1 SV=1	1.602	0.305413	54.3	60.6	39.14	60.86	1	13	82	13	35	50.7	8.19	0	32.258	29.9	75.1	78.7	91.8	67.5	66.8	109	214.7	471407	1.1843e+06	1.24158e+06	1.4473e+06	1.06425e+06	1.05275e+06	1.71894e+06	3.38641e+06	462822	616946	990880	673661	843289	853333	1.20897e+06	2.1836e+06	High	Peak Found	High	High	High	High
FALSE	High	Master Protein	P46978	Dolichyl-diphosphooligosaccharide--protein glycosyltransferase subunit STT3A OS=Mus musculus OX=10090 GN=Stt3a PE=1 SV=1	1.602	0.167291	111	129.3	14.3	20.95	1	19	244	18	25	80.5	8.1	0	79.148	116.6	85.2	96.3	113.1	106.1	164.3	109.6	134.7	2.81165e+06	2.0541e+06	2.32216e+06	2.72588e+06	2.55916e+06	3.96206e+06	2.64137e+06	3.24849e+06	2.76044e+06	1.07006e+06	1.85327e+06	1.26878e+06	2.02782e+06	3.21155e+06	1.85774e+06	2.09467e+06	High	High	High	High	High	High
FALSE	High	Master Protein	P98083	SHC-transforming protein 1 OS=Mus musculus OX=10090 GN=Shc1 PE=1 SV=3	1.601	0.617012	196.4	52.3	40.59	26.24	1	7	36	7	14	62.6	6.54	0	13.947	98.2	275	161.6	230.3	51.4	42.2	70.4		85618.7	239890	140961	200834	44833.3	36846.3	61383		84059.4	124968	112498	93480.1	35524.9	29866.7	43172.2		High	High	High	High	High	Peak Found
FALSE	High	Master Protein	A0A1B0GSX0	L-lactate dehydrogenase OS=Mus musculus OX=10090 GN=Ldha PE=1 SV=1	1.601	0.137944	46.6	62	58.33	76.26	1	18	360	17	53	39.7	8.35	0	134.505	28.3	17.7	49.9	73.4	21.3	26.5	94.2	124.2	4.66217e+06	2.91316e+06	8.22761e+06	1.20983e+07	3.5159e+06	4.37247e+06	1.5516e+07	2.04585e+07	4.57726e+06	1.51758e+06	6.56631e+06	5.63128e+06	2.78592e+06	3.54421e+06	1.09128e+07	1.31919e+07	High	High	High	High	High	High
FALSE	High	Master Protein	P23589	Carbonic anhydrase 5A, mitochondrial OS=Mus musculus OX=10090 GN=Ca5a PE=1 SV=2	1.6	0.427777	80.3	101.2	66.86	34.35	1	7	26	7	25	34.1	8	0	19.057	133.9	93.1	8.8	76	117.9	61.4	95.2	147	536717	372961	35255.1	304509	472488	245953	381616	589245	526942	194290	28136.5	141736	374389	199363	268400	379953	High	High	High	Peak Found	Peak Found	High
FALSE	High	Master Protein	Q9D1I6	39S ribosomal protein L14, mitochondrial OS=Mus musculus OX=10090 GN=Mrpl14 PE=1 SV=1	1.598	0.251312	94.7	138.3	45.29	21.54	1	5	80	5	43	15.9	10.99	0	26.897	78.3	114.8	32.7	112	157	175	119.1	111.6	1.18976e+06	1.74275e+06	496998	1.70042e+06	2.38396e+06	2.6573e+06	1.80913e+06	1.6944e+06	1.16809e+06	907866	396645	791478	1.889e+06	2.15394e+06	1.27241e+06	1.09257e+06	High	High	High	High	High	High
FALSE	High	Master Protein	Q8K1E0	Syntaxin-5 OS=Mus musculus OX=10090 GN=Stx5 PE=1 SV=3	1.596	0.415461	55.3	66.1	58.33	25.56	1	12	83	12	42	39.7	8.92	0	48.654	84.9	86.2	8.7	72.2	119.4	104.9	65.1	83.6	822850	835102	84377.2	699129	1.15665e+06	1.0167e+06	631092	809544	807864	435037	67339.9	325416	916502	824109	443863	522005	High	High	High	High	High	High
FALSE	High	Master Protein	Q8CH25	SAFB-like transcription modulator OS=Mus musculus OX=10090 GN=Sltm PE=1 SV=1	1.593	0.17043	111.4	110.7	28.9	14.43	1	19	120	19	22	116.9	7.72	0	85.802	122.8	90.2	130.9	66.8	108.7	117.1	100.6	82.5	2.87781e+06	2.11509e+06	3.06822e+06	1.56582e+06	2.54827e+06	2.7451e+06	2.35933e+06	1.93493e+06	2.8254e+06	1.10183e+06	2.44869e+06	728828	2.0192e+06	2.22511e+06	1.65938e+06	1.24767e+06	High	High	High	High	High	High
FALSE	High	Master Protein	Q8BU33	2-hydroxyacyl-CoA lyase 2 OS=Mus musculus OX=10090 GN=Ilvbl PE=1 SV=1	1.592	0.430782	124.7	112.2	48.61	20.14	1	15	65	15	33	68.1	8.69	0	46.654	40.4	87.8	141.4	149.7	89	133.8	112.2	89.6	229479	498407	802743	849937	505469	759863	637325	508639	225299	259639	640654	395611	400522	615926	448247	327977	High	Peak Found	High	High	High	High
FALSE	High	Master Protein	Q8K2P1	Leucine rich adaptor protein 1-like OS=Mus musculus OX=10090 GN=Lurap1l PE=1 SV=1	1.591	0.522456	75.5	193.3	78.83		1	2	5	2	10	23.7	5.11	0	5.815	103.4	38.6	227.3	59.5			200.9		171656	64016.3	377294	98805.9			333532		168530	33348.6	301111	45990.1			234581		High	Peak Found	Peak Found	Medium	n/a	High
FALSE	High	Master Protein	A2ALK8	Tyrosine-protein phosphatase non-receptor type 3 OS=Mus musculus OX=10090 GN=Ptpn3 PE=1 SV=1	1.59	0.62581	39.5	87.8	54.15	55.43	1	19	60	19	23	103.8	7.2	0	33.103	67	24.8	22.3	62.5	110.9	71.8	106.6	18.6	120786	44665.3	40131.6	112681	199837	129440	192153	33537.1	118586	23267.9	32028.3	52448.3	158346	104921	135146	21625.2	High	High	High	Peak Found	High	High
FALSE	High	Master Protein	E9Q6R7	Utrophin OS=Mus musculus OX=10090 GN=Utrn PE=1 SV=1	1.587	0.457057	46	106.4	44.56	23.07	1	71	267	70	25	392.5	5.33	0	156.152	75.6	37	43.2	28.7	72.3	125.5	91.7	93	502424	245592	286923	190592	480259	833987	609441	617917	493273	127938	228988	88712.7	380547	676009	428635	398442	High	High	High	High	High	High
FALSE	High	Master Protein	P51660	Peroxisomal multifunctional enzyme type 2 OS=Mus musculus OX=10090 GN=Hsd17b4 PE=1 SV=3	1.585	0.146407	115.8	140.8	32.81	11.64	1	24	202	24	44	79.4	8.57	0	98.782	71.6	92.4	104.1	153	109.6	123.9	142	114.6	2.66781e+06	3.44034e+06	3.87698e+06	5.69952e+06	4.08383e+06	4.61648e+06	5.28988e+06	4.26843e+06	2.61922e+06	1.79221e+06	3.09415e+06	2.6529e+06	3.23594e+06	3.742e+06	3.72051e+06	2.75234e+06	High	High	High	High	High	High
FALSE	High	Master Protein	P51859	Hepatoma-derived growth factor OS=Mus musculus OX=10090 GN=Hdgf PE=1 SV=2	1.584	0.575331	55.3	112.1	55.23	18.64	1	7	44	6	36	26.3	4.83	0	20.229	58.9		36.1	109.8	108.5	131.1	104.9	155.2	110150		67609.7	205370	202997	245265	196268	290401	108143		53958.1	95591.5	160850	198806	138040	187255	Medium	n/a	High	High	Peak Found	Peak Found
FALSE	High	Master Protein	Q9QYY8	Spastin OS=Mus musculus OX=10090 GN=Spast PE=1 SV=3	1.583	0.633446	17.7	39	100.57	82.85	1	7	16	7	15	66.4	9.69	0	18.091	110.8	18		25.2	55.5	136.5	21.6		291706	47452.7		66260.9	146199	359138	56909.6		286393	24719.9		30841.8	115845	291108	40025.9		High	Peak Found	High	High	Peak Found	Peak Found
FALSE	High	Master Protein	Q8BMJ3	Eukaryotic translation initiation factor 1A, X-chromosomal OS=Mus musculus OX=10090 GN=Eif1ax PE=2 SV=3	1.583	0.630275	43.6	67.6	68.06	56.22	1	6	66	3	35	16.5	5.24	0	20.204	76.1	14.5		95.2	117.8	175	47.6		112097	21411.2		140309	173619	257908	70191.1		110056	11153.9		65308.1	137572	209054	49367.2		High	High	High	High	Peak Found	High
FALSE	High	Master Protein	Q80X90	Filamin-B OS=Mus musculus OX=10090 GN=Flnb PE=1 SV=3	1.582	0.148035	95.9	85.9	27.21	30.54	1	89	542	80	47	277.7	5.71	0	263.019	148.6	93.3	108	81.3	94	106.3	86	47.3	5.65028e+06	3.54836e+06	4.10521e+06	3.08919e+06	3.5753e+06	4.0414e+06	3.27152e+06	1.79872e+06	5.54738e+06	1.84848e+06	3.27629e+06	1.43789e+06	2.83299e+06	3.27585e+06	2.30094e+06	1.15984e+06	High	High	High	High	High	High
FALSE	High	Master Protein	Q9QZQ8	Core histone macro-H2A.1 OS=Mus musculus OX=10090 GN=Macroh2a1 PE=1 SV=3	1.581	0.252607	89.5	139.2	17.44	34.31	1	15	121	15	47	39.7	9.8	0	65.295	66.6	67.2	83.6	94.7	88.2	107.4	189.3	126.5	1.20383e+06	1.21429e+06	1.51098e+06	1.71082e+06	1.59331e+06	1.94004e+06	3.42025e+06	2.28598e+06	1.1819e+06	632573	1.20588e+06	796318	1.2625e+06	1.57255e+06	2.40555e+06	1.47403e+06	High	High	High	High	High	High
FALSE	High	Master Protein	Q0VBL3	RNA-binding protein 15 OS=Mus musculus OX=10090 GN=Rbm15 PE=1 SV=1	1.576	0.623852	121.1	37	48.11		1	16	37	16	25	105.7	10.08	0	36.714	157.2	42.7	171.9	111.4			40.5		309340	83975.6	338307	219207			79641.2		303706	43746.1	269997	102032			56013.6		High	High	High	High	High	High
FALSE	High	Master Protein	Q8BMS4	Ubiquinone biosynthesis O-methyltransferase, mitochondrial OS=Mus musculus OX=10090 GN=Coq3 PE=1 SV=1	1.574	0.432766	147.3	67	40.22	11.42	1	8	51	8	26	40.9	7.96	0	26.728	80.6	90.6	174.2	178.9	53	61.6	65.1	51.6	611356	686657	1.32112e+06	1.35676e+06	401527	467007	494011	390982	600222	357706	1.05436e+06	631517	318161	378544	347450	252111	High	High	High	High	High	High
FALSE	High	Master Protein	P62806	Histone H4 OS=Mus musculus OX=10090 GN=H4c1 PE=1 SV=2	1.573	0.450428	46.6	88.3	24.9	37.53	1	5	52	5	46	11.4	11.36	0	21.021	33.6	35.1	39	55.7	26.5	73	73.2	67.1	293273	306556	340835	486685	231325	637928	639909	586697	287932	159697	272015	226532	183297	517088	450064	378310	High	Peak Found	High	High	High	High
FALSE	High	Master Protein	Q9QXY9	Peroxisomal biogenesis factor 3 OS=Mus musculus OX=10090 GN=Pex3 PE=1 SV=1	1.571	0.4404	27.8	118.7	51.74	35.98	1	6	28	6	18	42.2	7.77	0	20.157	33.5	24.6	61.8	21.7	94.4	204.3	107.5	139.2	274040	200747	505574	177688	771786	1.67014e+06	878548	1.13773e+06	269049	104577	403490	82706.7	611546	1.35377e+06	617905	733624	High	Peak Found	High	High	High	High
FALSE	High	Master Protein	Q8CH18	Cell division cycle and apoptosis regulator protein 1 OS=Mus musculus OX=10090 GN=Ccar1 PE=1 SV=1	1.57	0.233243	84.8	113.5	59.63	40.95	1	22	147	22	22	132	5.76	0	74.026	26.3	105.5	120.6	49	73	92.2	100.5	176	665478	2.66789e+06	3.04908e+06	1.2384e+06	1.8459e+06	2.33098e+06	2.54098e+06	4.45062e+06	653358	1.38981e+06	2.43341e+06	576424	1.46265e+06	1.88943e+06	1.78713e+06	2.86982e+06	High	High	High	High	High	High
FALSE	High	Master Protein	Q78IK4	MICOS complex subunit Mic27 OS=Mus musculus OX=10090 GN=Apool PE=1 SV=1	1.57	0.656675	80.8	35.3	112.04		1	10	36	10	50	29.2	9.31	0	21.104	114.6	422.4	60.6	39.1	36.4				115202	424676	60897.6	39350.2	36601.8				113104	221230	48601.3	18315.9	29002.5				High	Peak Found	High	High	Peak Found	High
FALSE	High	Master Protein	Q71RI9	Kynurenine--oxoglutarate transaminase 3 OS=Mus musculus OX=10090 GN=Kyat3 PE=1 SV=1	1.569	0.156021	40.9	72.8	69.83	78.58	1	20	234	19	48	51.1	8.37	0	101.753	20.6	27.4	70.7	103	26.2	40.6	151.3	184.8	996218	1.33041e+06	3.42769e+06	4.99094e+06	1.2687e+06	1.97042e+06	7.33682e+06	8.95839e+06	978075	693063	2.73558e+06	2.32308e+06	1.00529e+06	1.59718e+06	5.16017e+06	5.77649e+06	High	High	High	High	High	High
FALSE	High	Master Protein	P34914	Bifunctional epoxide hydrolase 2 OS=Mus musculus OX=10090 GN=Ephx2 PE=1 SV=2	1.569	0.155535	96.6	135.5	29.92	32.02	1	26	408	26	62	62.5	6.19	0	145.513	103	91.5	46.6	85.7	139	156.7	111	69.3	5.45457e+06	4.84485e+06	2.47107e+06	4.53802e+06	7.36279e+06	8.30373e+06	5.87835e+06	3.67256e+06	5.35523e+06	2.52387e+06	1.97212e+06	2.11226e+06	5.83411e+06	6.73079e+06	4.13439e+06	2.36812e+06	High	High	High	High	High	High
FALSE	High	Master Protein	Q9WTK3	Glycosylphosphatidylinositol anchor attachment 1 protein OS=Mus musculus OX=10090 GN=Gpaa1 PE=1 SV=3	1.568	0.637974	105.6	67	54.56	77.64	1	4	13	4	7	67.9	8.4	0	7.365	95.2		260.3	126.7	80.4	71.2	260.4		83329.2		227995	110974	70421	62395	228005		81811.6		181958	51653.8	55800	50575.8	160362		High	n/a	High	Peak Found	High	High
FALSE	High	Master Protein	Q8BTM8	Filamin-A OS=Mus musculus OX=10090 GN=Flna PE=1 SV=5	1.568	0.43499	64.1	34.9	57.56	86.87	1	50	236	45	26	281	6.04	0	130.117	125.5	16	94.9	84.7	43.5	123.4	55	5.1	1.25725e+06	160651	950650	848375	435509	1.23693e+06	550799	51413	1.23435e+06	83689.1	758697	394884	345088	1.00262e+06	387391	33151.8	High	High	High	High	High	High
FALSE	High	Master Protein	Q9D708	Protein S100-A16 OS=Mus musculus OX=10090 GN=S100a16 PE=1 SV=1	1.566	0.656489	48.3	46.4	83.48	102.01	1	2	9	2	19	14.3	5.86	0	7.667	67.4	9.4	117.5		69.7	278.2	34.3	59.9	67022.9	9393.15	116856		69365.7	276737	34119.9	59623	65802.3	4893.25	93260.7		54963.9	224316	23997.4	38445.7	Peak Found	Peak Found	Peak Found	n/a	High	High
FALSE	High	Master Protein	F2Z3U3	Ras association (RalGDS/AF-6) and pleckstrin homology domains 1 OS=Mus musculus OX=10090 GN=Raph1 PE=1 SV=2	1.565	0.262625	86.5	125.8	51.94	25.93	1	16	133	16	17	136.7	8.98	0	66.739	109.3	60.3	138.8	39.7	136	102.8	75.3	135.3	2.00433e+06	1.10487e+06	2.54519e+06	728820	2.49366e+06	1.88577e+06	1.38154e+06	2.48178e+06	1.96782e+06	575569	2.03127e+06	339236	1.97592e+06	1.52856e+06	971673	1.60028e+06	High	High	High	High	High	High
FALSE	High	Master Protein	Q8BHE8	m-AAA protease-interacting protein 1, mitochondrial OS=Mus musculus OX=10090 GN=Maip1 PE=1 SV=1	1.564	0.50169	45.4	68.9	67.76	69.46	1	4	20	4	16	33	9.14	0	8.019	52.7	32.4	130.3	45.5	54.7	190.7	41.8	101	241393	148170	596736	208518	250313	873039	191470	462430	236997	77187.6	476244	97056.7	198343	707664	134666	298181	High	High	Medium	High	Peak Found	High
FALSE	High	Master Protein	Q8BJW6	Eukaryotic translation initiation factor 2A OS=Mus musculus OX=10090 GN=Eif2a PE=1 SV=2	1.564	0.271795	76.2	93	40.35	51.88	1	24	144	24	54	64.4	8.91	0	105.702	60.5	34.3	76.2	99.1	110.4	104.4	65.8	24.9	1.22295e+06	693702	1.54022e+06	2.00473e+06	2.23289e+06	2.11161e+06	1.33113e+06	502655	1.20067e+06	361376	1.22922e+06	933120	1.76929e+06	1.71162e+06	936216	324119	High	High	High	High	High	High
FALSE	High	Master Protein	Q9D787	RING-type E3 ubiquitin-protein ligase PPIL2 OS=Mus musculus OX=10090 GN=Ppil2 PE=1 SV=2	1.562	0.667278	66.3	153.7	99.75	97.78	1	5	20	5	9	59	8.38	0	10.573	245.2	21	164.8	18.1	136.1	350.7	23.4		164366	14049	110463	12166.9	91257.3	235106	15662.8		161372	7318.64	88158.2	5663.22	72310.3	190571	11016		High	High	High	High	High	Peak Found
FALSE	High	Master Protein	Q8BYU6	Torsin-1A-interacting protein 2 OS=Mus musculus OX=10090 GN=Tor1aip2 PE=1 SV=1	1.561	0.64414	34.3	95.8	113.48	37.39	1	7	20	6	21	54.5	4.86	0	20.743	164.7	6.6	39.2	36.9	68.2	139.2	80.7	149.6	244814	9773.4	58235.8	54810	101350	206895	120017	222354	240355	5091.34	46476.9	25511.8	80307.6	167704	84410.8	143377	High	High	High	High	Peak Found	Peak Found
FALSE	High	Master Protein	P00186	Cytochrome P450 1A2 OS=Mus musculus OX=10090 GN=Cyp1a2 PE=1 SV=1	1.561	0.160786	60.8	92.1	52.6	57.6	1	30	1056	30	71	58.1	8.76	0	243.208	95.4	65.1	23.6	46.6	179.9	108.9	63.8	51.2	5.02328e+07	3.42581e+07	1.24323e+07	2.45399e+07	9.47187e+07	5.73303e+07	3.36208e+07	2.69616e+07	4.9318e+07	1.78464e+07	9.92201e+06	1.14223e+07	7.5053e+07	4.64705e+07	2.36463e+07	1.73852e+07	High	High	High	High	High	High
FALSE	High	Master Protein	A0A0A6YVS2	Calcium load-activated calcium channel (Fragment) OS=Mus musculus OX=10090 GN=Tmco1 PE=1 SV=1	1.56	0.460511	78.3	67.6	93.09	60.13	1	4	39	4	23	22.4	10.01	0	18.244	223.6	7.3	51.3	124.3	12.7	55.7	85.2	97.7	1.43018e+06	46462.6	327753	794738	81282.1	356098	545069	624989	1.40414e+06	24204.2	261574	369919	64406.2	288644	383361	403001	Peak Found	Peak Found	High	High	High	High
FALSE	High	Master Protein	Q8VDP6	CDP-diacylglycerol--inositol 3-phosphatidyltransferase OS=Mus musculus OX=10090 GN=Cdipt PE=1 SV=1	1.56	0.194589	83.1	136.3	49.09	17.68	1	4	34	4	22	23.6	8.27	0	10.961	87.6	80.2	126.1	29.5	107.2	153.1	157	123.5	1.99467e+06	1.8278e+06	2.87251e+06	672809	2.44273e+06	3.48767e+06	3.57603e+06	2.81293e+06	1.95834e+06	952173	2.2925e+06	313165	1.93556e+06	2.82702e+06	2.51511e+06	1.81382e+06	High	High	High	High	High	High
FALSE	High	Master Protein	Q91YJ3	Thymocyte nuclear protein 1 OS=Mus musculus OX=10090 GN=Thyn1 PE=1 SV=1	1.56	0.441711	80.3	79.6	50.97	15.45	1	11	60	11	43	26.2	9.11	0	29.142	76.9	16.9	85.7	92.3	76.4	95.2	84.7	65.9	720286	157974	802814	864715	715399	891514	793036	616864	707168	82294.8	640712	402490	566866	722639	557762	397763	High	High	High	High	High	High
FALSE	High	Master Protein	Q9CXW4	60S ribosomal protein L11 OS=Mus musculus OX=10090 GN=Rpl11 PE=1 SV=4	1.559	0.161708	74.7	197.6	62.06	7.25	1	14	467	14	64	20.2	9.6	0	76.663	70.9	132.3	62.6	23.7	194.7	180.3	172.4	164.5	9.87199e+07	1.84315e+08	8.72503e+07	3.30711e+07	2.71252e+08	2.51157e+08	2.40076e+08	2.29166e+08	9.6922e+07	9.60167e+07	6.96329e+07	1.53933e+07	2.14934e+08	2.03581e+08	1.68852e+08	1.4777e+08	High	High	High	High	High	High
FALSE	High	Master Protein	A0A1Y7VK55	Nuclear factor 1 OS=Mus musculus OX=10090 GN=Nfic PE=1 SV=1	1.557	0.191212	82	166.7	25.47	9.82	1	13	132	11	38	51.3	8.31	0	58.752	71.5	85.8	66.9	114.8	138.3	154.9	163.7	175.1	1.55811e+06	1.86911e+06	1.4573e+06	2.50103e+06	3.0135e+06	3.37522e+06	3.56737e+06	3.81537e+06	1.52974e+06	973693	1.16305e+06	1.16413e+06	2.38783e+06	2735864	2.50902e+06	2.4602e+06	High	High	High	High	High	High
FALSE	High	Master Protein	P61161	Actin-related protein 2 OS=Mus musculus OX=10090 GN=Actr2 PE=1 SV=1	1.556	0.679562	25.8	39.2	62.64	107.12	1	12	48	12	41	44.7	6.74	0	33.168	37.1	15.1	38.6	8	36	20.5	163.8		70742.6	28681.1	73591	15324.2	68534.1	38996.4	311875		69454.2	14941.1	58731.7	7132.79	54304.9	31609.5	219350		High	Peak Found	High	Peak Found	Peak Found	Peak Found
FALSE	High	Master Protein	O55029	Coatomer subunit beta' OS=Mus musculus OX=10090 GN=Copb2 PE=1 SV=2	1.555	0.440841	67.2	133.4	10.45	12.39	1	27	155	27	38	102.4	5.3	0	81.02	69.6	65.1	55.1	58.6	127.5	117.8	110	146	633470	592814	501560	533612	1.16089e+06	1.07214e+06	1.00143e+06	1.32885e+06	621933	308819	400286	248375	919860	869045	704329	856857	High	High	High	High	Medium	High
FALSE	High	Master Protein	Q8BWN8	Peroxisomal succinyl-coenzyme A thioesterase OS=Mus musculus OX=10090 GN=Acot4 PE=1 SV=1	1.555	0.696917	60.8	94.5		13.42	1	9	87	5	24	46.5	7.85	0	36.351				103.3	176.7	146.1						31080.2	53151.6	43941						14466.6	42116.2	35617.5			High	n/a	High	High	Peak Found	Medium
FALSE	High	Master Protein	Q8R3F5	Malonyl-CoA-acyl carrier protein transacylase, mitochondrial OS=Mus musculus OX=10090 GN=Mcat PE=1 SV=3	1.554	0.491615	47.9	75.4	46.66	42.43	1	6	34	6	23	41.9	8.1	0	21.421	59.6	44.2	115	54	70.6	53	141.1	113.1	327805	243429	632532	297003	388195	291464	776423	622349	321835	126811	504812	138243	307597	236253	546078	401299	High	High	High	High	Peak Found	High
FALSE	High	Master Protein	P36371	Antigen peptide transporter 2 OS=Mus musculus OX=10090 GN=Tap2 PE=1 SV=1	1.552	0.467122	94.4	167	86.75	10.12	1	17	64	17	30	77.4	7.24	0	43.439	96	32.5	271.4	81.2	178.8	140	157.7	154.9	256010	86544.3	723430	216477	476720	373316	420533	412909	251348	45084.3	577356	100761	377742	302600	295772	266249	High	Peak Found	High	High	High	High
FALSE	High	Master Protein	P62743	AP-2 complex subunit sigma OS=Mus musculus OX=10090 GN=Ap2s1 PE=1 SV=1	1.552	0.166199	92.9	169.9	44.74	16.23	1	6	168	6	43	17	6.18	0	50.919	120.3	69.9	92.5	36	160.2	178.1	135	124.5	6.66656e+06	3.876e+06	5.12446e+06	1.99658e+06	8.87598e+06	9.86958e+06	7.48318e+06	6.89953e+06	6.54515e+06	2.01916e+06	4.08974e+06	929329	7.03313e+06	8.00003e+06	5.26311e+06	4.44891e+06	High	High	High	High	High	High
FALSE	High	Master Protein	Q6PHP4	Zinc finger protein 512B (Fragment) OS=Mus musculus OX=10090 GN=Zfp512b PE=1 SV=1	1.551	0.64476	66.9	135	54.23	70.3	1	7	29	7	13	96.2	9.83	0	18.916	92.7	52	99	22.3	190.1	140.1		26.8	100309	56273.3	107076	24164.3	205618	151561		29008.6	98481.7	29314.9	85455.8	11247.5	162927	122851		18705.1	High	Peak Found	High	Peak Found	High	Peak Found
FALSE	High	Master Protein	Q8C7E7	Starch-binding domain-containing protein 1 OS=Mus musculus OX=10090 GN=Stbd1 PE=1 SV=1	1.55	0.167246	81.8	157.7	65.09	53.86	1	16	266	16	54	36.1	5.99	0	79.181	186.7	88	53.6	55.8	217.1	188.2	96.9	57	2.03004e+07	9.56563e+06	5.82247e+06	6.06329e+06	2.35947e+07	2.04572e+07	1.05374e+07	6.19315e+06	1.99307e+07	4.9831e+06	4.64681e+06	2.82222e+06	1.86959e+07	1.65821e+07	7.41124e+06	3.99343e+06	High	High	High	High	High	High
FALSE	High	Master Protein	P61358	60S ribosomal protein L27 OS=Mus musculus OX=10090 GN=Rpl27 PE=1 SV=2	1.549	0.300257	85	86.5	41.2	39.14	1	7	105	7	46	15.8	10.56	0	34.947	87.1	57.3	118.5	47.7	52.5	47.2	102.7	98.4	1.94752e+06	1.28189e+06	2.65119e+06	1.06692e+06	1.17327e+06	1.05535e+06	2.29687e+06	2.20166e+06	1.91205e+06	667787	2.11587e+06	496610	929673	855442	1.61545e+06	1.41966e+06	High	High	High	High	High	High
FALSE	High	Master Protein	P58281-2	Isoform 2 of Dynamin-like 120 kDa protein, mitochondrial OS=Mus musculus OX=10090 GN=Opa1	1.549	0.167961	91.6	122.5	25.28	29.1	1	40	264	39	47	115.5	7.55	0	136.809	104.3	91.2	88.5	147.4	128.2	132.4	157.7	72.9	3.59125e+06	3.14221e+06	3.04739e+06	5.07742e+06	4.41694e+06	4.56173e+06	5.43053e+06	2.51019e+06	3.52584e+06	1.6369e+06	2.43207e+06	2.36334e+06	3.49988e+06	3.69762e+06	3.81943e+06	1.6186e+06	High	High	High	High	High	High
FALSE	High	Master Protein	Q9CWV6	PRKR-interacting protein 1 OS=Mus musculus OX=10090 GN=Prkrip1 PE=1 SV=2	1.542	0.646273	71	109.4	66.5	4.47	1	4	13	4	21	21.5	9.42	0	5.828		47.8	84.3	182.7	122.2	133.5	129.9			47640.6	83980.4	182062	121818	133026	129498			24817.8	67023.2	84742.6	96526	107827	91079.3		High	Peak Found	High	Medium	Peak Found	Peak Found
FALSE	High	Master Protein	A2A6Q5	Cell division cycle protein 27 homolog OS=Mus musculus OX=10090 GN=Cdc27 PE=1 SV=1	1.539	0.703647	77.8	98.2	47.83	85.41	1	7	53	7	8	91.8	7.02	0	15.417			137.2	67.8		245.2	60.5				61093.9	30215.1		109213	26966.7				48757.9	14063.9		88525.5	18966.3		High	High	High	High	High	High
FALSE	High	Master Protein	B1AR13	CDGSH iron-sulfur domain-containing protein 3, mitochondrial OS=Mus musculus OX=10090 GN=Cisd3 PE=1 SV=1	1.537	0.286214	129.6	72.8	34.07	25.89	1	6	63	6	34	15.7	9.79	0	23.085	170.2	158.3	121.2	71.5	81.6	94.2	74.2	48.4	3.0158e+06	2.80604e+06	2.14817e+06	1.2677e+06	1.44551e+06	1.66887e+06	1.31566e+06	857454	2.96088e+06	1.46177e+06	1.71441e+06	590065	1145394	1.35275e+06	925339	552898	High	High	High	High	High	High
FALSE	High	Master Protein	Q9DBL1	Short/branched chain specific acyl-CoA dehydrogenase, mitochondrial OS=Mus musculus OX=10090 GN=Acadsb PE=1 SV=1	1.536	0.401537	92	77	25.92	47.67	1	17	155	17	46	47.8	7.87	0	64.75	89.4	54.6	62.1	93.4	83.3	117.7	46.7	44.1	1.41856e+06	865815	986369	1.48297e+06	1.32283e+06	1.86742e+06	741140	699982	1.39273e+06	451036	787203	690261	1.04818e+06	1.51368e+06	521262	451358	High	High	High	High	High	High
FALSE	High	Master Protein	Q9CQH7	Transcription factor BTF3 homolog 4 OS=Mus musculus OX=10090 GN=Btf3l4 PE=1 SV=1	1.535	0.567303	59.9	80	75.14	45.52	1	4	19	4	39	17.3	6.35	0	13.27	55.9	46.6	165.3	43.7	44.7	51.3	90.9	118.6	213516	177918	630858	166602	170650	195778	346719	452677	209627	92684.4	503476	77546.6	135220	158692	243856	291892	High	Peak Found	High	High	High	High
FALSE	High	Master Protein	Q6PAM1	Alpha-taxilin OS=Mus musculus OX=10090 GN=Txlna PE=1 SV=1	1.534	0.177626	109.2	92	26.02	19.43	1	25	365	25	49	62.3	6.74	0	141.09	87.4	75.8	134.2	118.5	62.7	100.9	90.8	80.9	5.35615e+06	4.64342e+06	8.22531e+06	7.26389e+06	3.8428e+06	6.18538e+06	5.56766e+06	4.96074e+06	5.2586e+06	2.41894e+06	6.56447e+06	3.38105e+06	3.04495e+06	5.01371e+06	3.91588e+06	3.19876e+06	High	High	High	High	High	High
FALSE	High	Master Protein	Q4FK66	Pre-mRNA-splicing factor 38A OS=Mus musculus OX=10090 GN=Prpf38a PE=1 SV=1	1.532	0.306294	56.8	63.4	34.89	22.46	1	11	134	11	31	37.4	10.01	0	48.92	51.7	77.9	112.8	62.6	72.7	67.4	83.5	109.4	1.00362e+06	1.51158e+06	2.18841e+06	1.21561e+06	1.41087e+06	1.3076e+06	1.61959e+06	2.12386e+06	985338	787438	1.74653e+06	565816	1.11794e+06	1.05991e+06	1.1391e+06	1.36949e+06	High	High	High	High	High	High
FALSE	High	Master Protein	D3YWN7	Ensconsin OS=Mus musculus OX=10090 GN=Map7 PE=1 SV=2	1.532	0.598589	73.6	86.8	45.29	45.32	1	8	43	8	10	82.8	9.38	0	20.277	137.3	52.8	89.6	59.7	49.6	118.6	134.3	62.8	383560	147617	250401	166749	138585	331248	375037	175482	376575	76899.4	199840	77615.1	109812	268501	263773	113153	High	Medium	High	High	Medium	High
FALSE	High	Master Protein	Q61578	NADPH:adrenodoxin oxidoreductase, mitochondrial OS=Mus musculus OX=10090 GN=Fdxr PE=1 SV=1	1.529	0.262073	87.5	10.4	114.42	64.47	1	9	28	9	24	54.2	8.66	0	13.896	89	9.8	307.1	55.3	7.6	2.7	9	16.8	4.77572e+06	526055	1.64764e+07	2.96552e+06	409579	145717	484891	900720	4.68874e+06	274042	1.31495e+07	1.38033e+06	324541	118115	341036	580797	High	High	High	Peak Found	High	High
FALSE	High	Master Protein	B2RQG2	PHD finger protein 3 OS=Mus musculus OX=10090 GN=Phf3 PE=1 SV=1	1.529	0.652682	57.1	67.3	116.1	11.37	1	25	91	24	18	225.4	6.7	0	61.513	281.4		56	24.5	67.1	66	54.3		553542		110252	48277.6	132082	129871	106840		543461		87990	22471.3	104659	105270	75143.4		High	High	High	High	High	High
FALSE	High	Master Protein	Q64213	Splicing factor 1 OS=Mus musculus OX=10090 GN=Sf1 PE=1 SV=6	1.528	0.705578	39.1	87.7	79.53	43.03	1	6	17	6	15	70.4	8.98	0	16.1	115.7	36		29.4	45	113.7	80.9		82172.2	25581.8		20898.7	31936.1	80695.9	57414.5		80675.6	13326.5		9727.5	25305.5	65410	40381		High	Peak Found	High	Medium	Peak Found	Peak Found
FALSE	High	Master Protein	Q8BK08	Transmembrane protein 11, mitochondrial OS=Mus musculus OX=10090 GN=Tmem11 PE=1 SV=1	1.528	0.704987	106.3	169.9	76.09	31.74	1	2	16	2	9	21.3	7.36	0.001	4.503	284.5	109.1		64.7	174.3	191	98.8		74592.5	28599.2		16960.5	45693.1	50075.9	25912.7		73234	14898.4		7894.41	36206.2	40590.3	18225		High	Peak Found	High	Peak Found	Peak Found	Peak Found
FALSE	High	Master Protein	P40124	Adenylyl cyclase-associated protein 1 OS=Mus musculus OX=10090 GN=Cap1 PE=1 SV=4	1.525	0.657167	41.2	32.6	50.23	68.04	1	8	30	8	23	51.5	7.52	0	27.912	67.6	48.2	52.6	13.5	30.1	31.9	49.9	110.9	175173	124938	136482	35126.7	77960.7	82605.4	129513	287653	171983	65085	108924	16350.1	61774.4	66957.8	91089.4	185483	High	Peak Found	High	High	Peak Found	Peak Found
FALSE	High	Master Protein	G3X9L9	Myomegalin OS=Mus musculus OX=10090 GN=Pde4dip PE=1 SV=1	1.525	0.183552	45.9	132.1	81.35	62.53	1	89	512	58	42	277.3	5.53	0	327.205	122.9	20.2	44.7	36.7	184.8	183.5	74	38.7	5.25976e+06	866350	1.91231e+06	1.57068e+06	7.90977e+06	7.85102e+06	3.16519e+06	1.65635e+06	5.16397e+06	451315	1.52618e+06	731090	6.26753e+06	6.36383e+06	2.22615e+06	1.06803e+06	High	High	High	High	High	High
FALSE	High	Master Protein	P52792-2	Isoform 2 of Hexokinase-4 OS=Mus musculus OX=10090 GN=Gck	1.524	0.184631	114.7	125	28.14	15.64	1	24	399	24	56	51.9	5.26	0	126.433	93.6	111.5	68.1	136.3	108.3	138.5	96	114.5	8.07369e+06	9.62121e+06	5.87308e+06	1.17609e+07	9.34101e+06	1.19504e+07	8.28048e+06	9.87737e+06	7.92665e+06	5.01206e+06	4.6872e+06	5.47421e+06	7.40161e+06	9.68666e+06	5.82387e+06	6.36906e+06	High	High	High	High	High	High
FALSE	High	Master Protein	Q9WTX2	Interferon-inducible double-stranded RNA-dependent protein kinase activator A OS=Mus musculus OX=10090 GN=Prkra PE=1 SV=1	1.523	0.311316	123.5	122.5	20.7	30.23	1	12	87	12	41	34.3	8.43	0	48.382	117.4	103.7	124.1	75	112.9	173.6	106.1	90.3	1.61611e+06	1.42831e+06	1.70864e+06	1.03282e+06	1.55398e+06	2.39063e+06	1.46091e+06	1.24388e+06	1.58668e+06	744063	1.36364e+06	480735	1.23134e+06	1.93779e+06	1.0275e+06	802068	High	High	High	High	High	High
FALSE	High	Master Protein	Q8C0C7	Phenylalanine--tRNA ligase alpha subunit OS=Mus musculus OX=10090 GN=Farsa PE=1 SV=1	1.522	0.185887	85.7	147.7	26.14	16.41	1	18	326	18	45	57.6	8.28	0	97.211	72.5	53.5	73.1	101.2	103.2	128.7	122.1	153.6	4.50911e+06	3.32853e+06	4.54306e+06	6.2905e+06	6.4169e+06	8.00388e+06	7.59279e+06	9.55133e+06	4.42699e+06	1.73396e+06	3.62573e+06	2.92797e+06	5.08461e+06	6.48774e+06	5.3402e+06	6.15883e+06	High	High	High	High	High	High
FALSE	High	Master Protein	Q9JHS4	ATP-dependent Clp protease ATP-binding subunit clpX-like, mitochondrial OS=Mus musculus OX=10090 GN=Clpx PE=1 SV=2	1.522	0.186049	75.7	120.6	36.26	9.21	1	28	310	28	52	69.2	7.71	0	108.842	81.9	32.2	81.2	86.1	109.4	136	129.1	130.8	3.63674e+06	1.43102e+06	3.60676e+06	3.82261e+06	4.85924e+06	6.038e+06	5.73088e+06	5.80942e+06	3.5705e+06	745474	2.87849e+06	1.77927e+06	3.85036e+06	4.89425e+06	4.03067e+06	3.74599e+06	High	High	High	High	High	High
FALSE	High	Master Protein	Q8R2Q4	Ribosome-releasing factor 2, mitochondrial OS=Mus musculus OX=10090 GN=Gfm2 PE=1 SV=2	1.521	0.5062	71	111.9	42.5	40.96	1	17	67	17	30	86.1	6.43	0	35.514	68.1	64.8	143.6	75.2	192.9	90.1	112.7		310788	295571	655185	343158	880515	411392	514205		305127	153974	522891	159726	697701	333464	361653		High	High	High	High	High	High
FALSE	High	Master Protein	Q8CI51	PDZ and LIM domain protein 5 OS=Mus musculus OX=10090 GN=Pdlim5 PE=1 SV=4	1.518	0.579637	25	22	126.69	55.55	1	20	133	20	45	63.3	8.25	0	78.038	261.6	23.9	33.7	42	26.9	32.5	78.3	33.7	1.90402e+06	174161	245587	305808	196109	236329	569890	245484	1.86934e+06	90727	195998	142341	155392	191562	400818	158292	High	High	High	High	High	High
FALSE	High	Master Protein	Q7TT37	Elongator complex protein 1 OS=Mus musculus OX=10090 GN=Elp1 PE=1 SV=2	1.517	0.614653	84.9	130.9	87.55	36.35	1	17	44	17	16	149.5	6	0	27.048	40.5			172.3		128.9	195.9	95.8	68107.7			289476		216526	329076	161028	66867.3			134740		175510	231448	103833	High	High	High	Peak Found	Peak Found	High
FALSE	High	Master Protein	P25976	Nucleolar transcription factor 1 OS=Mus musculus OX=10090 GN=Ubtf PE=1 SV=1	1.516	0.305229	72.2	165.1	55.16	13.18	1	12	115	12	18	89.5	5.76	0	38.933	20.5	49.5	91.1	93	186.8	142.4	164.5	143.4	351401	849997	1.56523e+06	1.59783e+06	3.20894e+06	2.44565e+06	2.82615e+06	2.46383e+06	345001	442796	1.24918e+06	743724	2.54269e+06	1.98238e+06	1.9877e+06	1.58871e+06	High	High	High	High	High	High
FALSE	High	Master Protein	Q78JE5	F-box only protein 22 OS=Mus musculus OX=10090 GN=Fbxo22 PE=1 SV=2	1.51	0.706658	108.4	150.3	80.97	11.37	1	4	10	4	10	44.2	7.61	0	5.633	232.3	52.3	288.7	43.7	152.7	183.6	150.7		93078.8	20940.7	115676	17514.7	61175.7	73585.7	60406.6		91383.6	10908.8	92318.9	8152.4	48474.3	59646.7	42485.5		High	High	High	Peak Found	Peak Found	Peak Found
FALSE	High	Master Protein	Q91VR5	ATP-dependent RNA helicase DDX1 OS=Mus musculus OX=10090 GN=Ddx1 PE=1 SV=1	1.51	0.23131	59.2	126.7	13.1	18.28	1	31	234	31	50	82.4	7.21	0	104.546	55.8	45.8	62.7	59.7	92.9	137	138.6	111.3	1.63482e+06	1.34196e+06	1.83534e+06	1.7464e+06	2.72065e+06	4.00959e+06	4.05753e+06	3.25779e+06	1.60505e+06	699076	1.46475e+06	812877	2.15578e+06	3.25007e+06	2.85376e+06	2.10067e+06	High	High	High	High	High	High
FALSE	High	Master Protein	A2A5Z6	E3 ubiquitin-protein ligase SMURF2 OS=Mus musculus OX=10090 GN=Smurf2 PE=1 SV=1	1.508	0.689176	93.2	140.5	68.77	44.54	1	10	103	6	14	86.1	7.96	0	19.332	227.6	47.4	239.2	72.2		267.9	139.6		111074	23146.3	116699	35248.5		130714	68100.4		109052	12057.8	93135.7	16406.8		105954	47896.7		High	Peak Found	High	Peak Found	Medium	High
FALSE	High	Master Protein	Q8K010	5-oxoprolinase OS=Mus musculus OX=10090 GN=Oplah PE=1 SV=1	1.507	0.196211	50	102.3	22.3	41.27	1	48	404	47	46	137.5	6.28	0	192.983	68.9	40.5	57	49.4	100.2	215.6	107.9	109.6	5.35427e+06	3.14817e+06	4.43222e+06	3.83951e+06	7.7816e+06	1.67515e+07	8.38014e+06	8.51572e+06	5.25676e+06	1.64e+06	3.53728e+06	1.78714e+06	6.16597e+06	1.35784e+07	5.89396e+06	5.49105e+06	High	High	High	High	High	High
FALSE	High	Master Protein	Q80YR5	Scaffold attachment factor B2 OS=Mus musculus OX=10090 GN=Safb2 PE=1 SV=2	1.506	0.492188	46.4	45.8	90.72	82.2	1	15	52	11	16	111.8	6.38	0	34.327	49.4	21.9	103.2	227.7	91.5	70.6	4.2		223593	99039.2	466575	1.02947e+06	413845	319173	19110.6		219521	51593.3	372365	479175	327922	258713	13441		High	Medium	High	High	Medium	High
FALSE	High	Master Protein	A2AHK0	Diacylglycerol kinase OS=Mus musculus OX=10090 GN=Dgkz PE=1 SV=1	1.503	0.522354	34.4	72.6	54.56	116.04	1	15	49	14	18	125	8.91	0	42.55	22.5	40.2	65.9	22.3	30.6	30.4	132	387	188298	337300	552407	186909	256509	255052	1.10604e+06	3.24326e+06	184869	175713	440866	86998.5	203252	206738	777902	2.0913e+06	Medium	High	High	High	High	High
FALSE	High	Master Protein	A0A286YCV9	Kinesin family member 13B OS=Mus musculus OX=10090 GN=Kif13b PE=1 SV=1	1.503	0.199868	37.9	174.5	95.13	50.32	1	62	362	60	41	204.8	5.8	0	214.954	143.3	39.9	33.1	21.2	192.4	163.8	171.1	36.1	5.10051e+06	1.42067e+06	1.17761e+06	754491	6.84956e+06	5.83101e+06	6.09159e+06	1.28526e+06	5.00762e+06	740082	939825	351185	5.42744e+06	4.72647e+06	4.28436e+06	828751	High	High	High	High	High	High
FALSE	High	Master Protein	M0QW48	Methionine aminopeptidase 2 (Fragment) OS=Mus musculus OX=10090 GN=Metap2 PE=1 SV=1	1.502	0.663286	66.3	108	52.23	52.22	1	7	179	1	37	25.6	5.66	0	45.287	73.9	55.3	129.4	40.1		104.2	63.6	184	108263	81010.8	189474	58713.3		152570	93156.2	269390	106292	42201.6	151216	27328.7		123670	65519.1	173706	Peak Found	Peak Found	Peak Found	Peak Found	High	High
FALSE	High	Master Protein	E9PYT0	Rho GTPase-activating protein 5 OS=Mus musculus OX=10090 GN=Arhgap5 PE=1 SV=1	1.502	0.49848	40.6	98.9	72.77	38.98	1	27	120	27	24	172.4	6.55	0	63.156	19.1	116.5	45.3	47.9	86.3	67.3	156.6	149.4	130694	798389	310644	328244	591451	461191	1.07331e+06	1.02431e+06	128313	415911	247920	152784	468653	373830	754883	660487	High	High	High	High	High	High
FALSE	High	Master Protein	Q3USK2	Casein kinase I isoform delta OS=Mus musculus OX=10090 GN=Csnk1d PE=1 SV=1	1.498	0.487481	133.1	199.2	60.79	15.32	1	9	58	9	26	49.1	9.94	0	30.018	214.9	42.5	159.5	86.4	142.3	199.8	191.2	161.5	1.06015e+06	209890	786680	426321	701928	985706	943315	796631	1.04085e+06	109340	627835	198435	556192	798988	663457	513678	High	High	High	High	High	High
FALSE	High	Master Protein	Q14CH7	Alanine--tRNA ligase, mitochondrial OS=Mus musculus OX=10090 GN=Aars2 PE=1 SV=1	1.498	0.736205	88.7	132.8	59	20.33	1	12	41	12	15	106.7	6.18	0	20.127		62.6	212.5	112.8	155.1	225.4	169			12657.6	42943.2	22788.9	31342.2	45543.4	34137.2			6593.81	34272.2	10607.3	24834.9	36916.3	24009.5		High	High	Peak Found	Peak Found	High	High
FALSE	High	Master Protein	G3UXL2	Ribose-phosphate diphosphokinase OS=Mus musculus OX=10090 GN=Prps1l3 PE=3 SV=1	1.496	0.390313	74.1	116.8	63.24	30.45	1	17	274	4	58	34.8	6.98	0	87.668	30.4	132.4	55.5	150.8	81.9	115.9	168.9	157.5	329915	1.43688e+06	602559	1.63686e+06	889089	1.25757e+06	1.83282e+06	1.70979e+06	323907	748523	480892	761894	704494	1.01935e+06	1.28907e+06	1.1025e+06	High	High	High	High	High	High
FALSE	High	Master Protein	Q9JJ89	Coiled-coil domain-containing protein 86 OS=Mus musculus OX=10090 GN=Ccdc86 PE=1 SV=2	1.491	0.506573	150.7	55.1	34.21	94	1	9	50	9	18	46.5	9.64	0	21.548	171.3	68.6	123.9	142.6	49.2	48	200.6	35.7	678825	271886	490762	565102	195010	190295	794642	141298	666462	141636	391668	263032	154522	154248	558892	91110.8	High	High	High	Medium	High	Peak Found
FALSE	High	Master Protein	Q02788	Collagen alpha-2(VI) chain OS=Mus musculus OX=10090 GN=Col6a2 PE=1 SV=3	1.49	0.65998	49.7	134.7	81.36	70.39	1	8	38	8	9	110.3	6.42	0	16.228	41.2		109.4	20.7	64.9	51.4	191.9	255.5	76846.7		204201	38627.1	121247	95868.4	358246	476968	75447.1		162969	17979.4	96073.7	77708.4	251963	307556	High	Peak Found	High	High	High	High
FALSE	High	Master Protein	Q9D8U0	Interferon-related developmental regulator 2 OS=Mus musculus OX=10090 GN=Ifrd2 PE=1 SV=1	1.489	0.405308	94.7	147.6	51.4	17.13	1	10	91	10	32	47.7	6.95	0	32.259	68.5	64.8	110.2	182.7	133	144.7	95.8	138.1	644189	608824	1.03583e+06	1.71699e+06	1.24978e+06	1.36026e+06	900855	1.29835e+06	632457	317160	826680	799192	990300	1.10259e+06	633594	837196	High	High	High	High	High	High
FALSE	High	Master Protein	Q91WT7	3-alpha-hydroxysteroid dehydrogenase type 1 OS=Mus musculus OX=10090 GN=Akr1c14 PE=1 SV=1	1.488	0.292316	64.9	68	57.91	14.93	1	17	171	15	67	37.2	7.2	0	81.368	68.1	124.2	24.5	65.9	66.5	68.3	90.7	72.2	1.98681e+06	3.62618e+06	716396	1.92308e+06	1.94135e+06	1.99508e+06	2.64834e+06	2.10689e+06	1.95063e+06	1.88902e+06	571743	895115	1.53828e+06	1.61716e+06	1.86264e+06	1.35855e+06	High	High	High	High	High	High
FALSE	High	Master Protein	Q9D8L3	Signal sequence receptor subunit delta OS=Mus musculus OX=10090 GN=Ssr4 PE=1 SV=1	1.487	0.518309	37.5	104.8	58.6	27.19	1	5	41	5	31	19	5.78	0	23.09	55.1	31.6	35.5	8.5	77.6	78.2	111.9	133.4	350972	201078	226098	53877.8	494715	498485	712991	850073	344580	104749	180445	25077.9	392001	404059	501464	548139	Peak Found	High	High	Peak Found	High	High
FALSE	High	Master Protein	P80318	T-complex protein 1 subunit gamma OS=Mus musculus OX=10090 GN=Cct3 PE=1 SV=1	1.487	0.211384	35.8	45.8	34.88	6.66	1	25	320	25	52	60.6	6.7	0	117.606	65.7	28.6	66.2	46.1	68.7	62.2	72	71.8	3.54467e+06	1.54117e+06	3.57145e+06	2.48545e+06	3.7063e+06	3.35774e+06	3.88746e+06	3.87505e+06	3.48011e+06	802855	2.85031e+06	1.15688e+06	2.93679e+06	2.7217e+06	2.73415e+06	2.49869e+06	High	High	High	High	High	High
FALSE	High	Master Protein	P28665	Murinoglobulin-1 OS=Mus musculus OX=10090 GN=Mug1 PE=1 SV=3	1.487	0.336978	138.2	70.8	99.2	58.81	1	37	337	19	35	165.2	6.42	0	137.809	124.5	110.4	14.8	380	78	119.8	46.3	28.4	2.17794e+06	1.93035e+06	259531	6.64684e+06	1.36458e+06	2.09473e+06	809552	497546	2.13828e+06	1.00559e+06	207127	3.09384e+06	1.08126e+06	1.69794e+06	569378	320824	High	High	High	High	High	High
FALSE	High	Master Protein	Q3TCU5	Tapasin OS=Mus musculus OX=10090 GN=Tapbp PE=1 SV=1	1.486	0.527766	76.4	72.4	158.41	43.2	1	10	70	10	26	49.8	8.5	0	28.192	512.9	10.8	41	43.7	31.8	70	50.8	27.6	5.10655e+06	107559	408671	435455	316382	697359	505967	275228	5.01354e+06	56031.7	326153	202687	250694	565262	355859	177471	High	High	High	High	High	High
FALSE	High	Master Protein	Q9D8T7	SRA stem-loop-interacting RNA-binding protein, mitochondrial OS=Mus musculus OX=10090 GN=Slirp PE=1 SV=2	1.485	0.619391	117.2	92.9	95.43	22.37	1	4	31	4	36	12.6	9.82	0	13.361	317.3	112.6	83.8	22.3	71.8	91.1	52.5	82.6	749121	265807	197828	52656.2	169382	214979	123895	195050	735478	138469	157883	24509.3	134215	174256	87138.7	125771	High	High	High	Peak Found	Peak Found	Peak Found
FALSE	High	Master Protein	Q91Y97	Fructose-bisphosphate aldolase B OS=Mus musculus OX=10090 GN=Aldob PE=1 SV=3	1.485	0.213152	69.5	55.6	18.71	31.21	1	15	183	14	48	39.5	8.27	0	79.554	73.5	99.4	65.1	76	61	91.5	58.7	44	3.3964e+06	4.59475e+06	3.00974e+06	3.51389e+06	2.81949e+06	4.2286e+06	2.71502e+06	2.03566e+06	3.33454e+06	2.39358e+06	2.40202e+06	1.63557e+06	2.2341e+06	3.4276e+06	1.90954e+06	1.31262e+06	High	High	High	High	High	High
FALSE	High	Master Protein	Q8R1Q8	Cytoplasmic dynein 1 light intermediate chain 1 OS=Mus musculus OX=10090 GN=Dync1li1 PE=1 SV=1	1.485	0.67603	80.5	69.4	44.01	86.95	1	14	44	13	34	56.6	6.42	0	30.905	37.1	78.5	123.3	81.1	33.6		140.9		90657.5	192066	301420	198215	82156.6		344475		89006.4	100054	240558	92260.8	65099.1		242278		High	High	High	High	High	Peak Found
FALSE	High	Master Protein	Q6PGG6	Guanine nucleotide-binding protein-like 3-like protein OS=Mus musculus OX=10090 GN=Gnl3l PE=1 SV=1	1.484	0.496169	141.6	216.9	13.96	42.61	1	18	85	18	42	65.2	8.6	0	45.121	128.8	94	124.1	127.6	251.9	277.5	147.5	103.3	738091	538483	711306	731195	1.44366e+06	1.59019e+06	845179	591766	724649	280517	567680	340342	1.14393e+06	1.28897e+06	594435	381579	High	High	High	High	High	High
FALSE	High	Master Protein	A2ADH1	Dolichyl-diphosphooligosaccharide--protein glycosyltransferase subunit MAGT1 OS=Mus musculus OX=10090 GN=Magt1 PE=1 SV=1	1.484	0.459946	62.4	83.9	73.88	29.65	1	8	89	8	20	41.6	10.05	0	34.29	116.9	35.3	71.7	16.2	65.6	69.8	102.9	52.2	1.93886e+06	585688	1.18836e+06	269018	1.08732e+06	1.15798e+06	1.70632e+06	865538	1.90355e+06	305108	948406	125217	861571	938631	1.2001e+06	558110	High	Peak Found	High	High	High	High
FALSE	High	Master Protein	Q921I1	Serotransferrin OS=Mus musculus OX=10090 GN=Tf PE=1 SV=1	1.483	0.503265	67.6	40.5	39.34	69.82	1	30	134	30	47	76.7	7.18	0	148.693	58	43.2	29.5	23.9	19.4	23.6	31.8	0.7	1.23546e+06	920593	628979	510168	412584	502155	677644	14764.8	1.21295e+06	479572	501977	237462	326923	407034	476604	9520.56	High	High	High	High	Peak Found	High
FALSE	High	Master Protein	Q8R1T4	UDP-N-acetylglucosamine transporter OS=Mus musculus OX=10090 GN=Slc35a3 PE=2 SV=1	1.482	0.480952	89.3	141.6	51.77	49.04	1	4	54	1	14	36	9.06	0	17.495	81.9	48.3	161.2	80.3		44.4	128.6	133.9	817082	481593	1.60901e+06	801425		443530	1.28284e+06	1.33603e+06	802201	250880	1.28412e+06	373031		359514	902251	861489	High	Peak Found	High	High	n/a	Peak Found
FALSE	High	Master Protein	P43274	Histone H1.4 OS=Mus musculus OX=10090 GN=H1-4 PE=1 SV=2	1.482	0.215518	75.3	110.3	50.47	19.96	1	10	300	4	32	22	11.11	0	54.235	115.5	51.8	88.2	34.1	82.7	99.8	131.7	98.2	1.56758e+07	7.02825e+06	1.19682e+07	4.6208e+06	1.12235e+07	1.35392e+07	1.78748e+07	1.33259e+07	1.53903e+07	3.66129e+06	9.55161e+06	2.15079e+06	8.89325e+06	1.09746e+07	1.25718e+07	8.59271e+06	High	High	High	High	High	High
FALSE	High	Master Protein	P47963	60S ribosomal protein L13 OS=Mus musculus OX=10090 GN=Rpl13 PE=1 SV=3	1.481	0.216332	92.7	102.7	26.93	60.83	1	7	341	7	32	24.3	11.55	0	54.18	83.3	52.6	100.8	68.7	78.6	65.3	211.7	89.4	3.02633e+07	1.90954e+07	3.6598e+07	2.49573e+07	2.85483e+07	2.3729e+07	7.69002e+07	3.24801e+07	29712107	9.94754e+06	2.92082e+07	1.16166e+07	2.26211e+07	1.92341e+07	5.40858e+07	2.09436e+07	High	High	High	High	High	High
FALSE	High	Master Protein	P84096	Rho-related GTP-binding protein RhoG OS=Mus musculus OX=10090 GN=Rhog PE=1 SV=1	1.479	0.517559	38.8	57.4	45.78	13.5	1	7	64	6	50	21.3	8.12	0	32.864	57.7	22.8	77.9	44.1	56.7	75.1	74.1	77.7	491573	194122	663507	375618	483427	640267	631038	662036	482620	101125	529533	174835	383057	518984	443825	426890	High	High	High	Peak Found	Peak Found	High
FALSE	High	Master Protein	Q91XH5	Sepiapterin reductase OS=Mus musculus OX=10090 GN=Spr PE=1 SV=1	1.479	0.523979	84.4	47.3	48.55	12.12	1	9	59	9	42	27.9	6.21	0	33.664	47.8	157.3	76	103.1	40.7	49.6	51.4		230214	757192	366142	496230	196007	238592	247617		226021	394451	292211	230975	155312	193396	174155		High	High	High	High	Medium	High
FALSE	High	Master Protein	O08601	Microsomal triglyceride transfer protein large subunit OS=Mus musculus OX=10090 GN=Mttp PE=1 SV=2	1.478	0.508065	33	61.1	79.39	31.12	1	36	140	36	47	99	7.62	0	183.211	23.7	56.2	9.7	15.2	38.6	32.2	38.4	17.6	730010	1.73537e+06	300476	470318	1.19226e+06	994115	1.18557e+06	543215	716714	904019	239805	218914	944719	805804	833838	350272	Medium	High	High	High	Peak Found	High
FALSE	High	Master Protein	Q91WD5	NADH dehydrogenase [ubiquinone] iron-sulfur protein 2, mitochondrial OS=Mus musculus OX=10090 GN=Ndufs2 PE=1 SV=1	1.478	0.694959	41	125	103.65	33.18	1	7	24	7	18	52.6	6.99	0	15.005	139	4.6	100.5	11.9	64.4	96.3	115.5	148.5	160008	5280.43	115725	13705.6	74152.8	110880	133014	171028	157094	2750.78	92358.3	6379.4	58757	89876.5	93551.7	110281	High	Peak Found	High	High	Peak Found	Peak Found
FALSE	High	Master Protein	Q01237	3-hydroxy-3-methylglutaryl-coenzyme A reductase OS=Mus musculus OX=10090 GN=Hmgcr PE=1 SV=3	1.477	0.697683	43.2	63.8		77.38	1	12	41	12	17	97	6.7	0	36.787		48.2			71.2	63.8		230.8		67077.4			99080.3	88731.6		321072		34943.2			78509	71923.6		207032	n/a	Peak Found	Medium	n/a	Peak Found	Medium
FALSE	High	Master Protein	Q9D0R4	Probable ATP-dependent RNA helicase DDX56 OS=Mus musculus OX=10090 GN=Ddx56 PE=2 SV=1	1.474	0.530714	148	102.2	60.61	57.59	1	13	83	13	33	61.2	9.17	0	38.083	139.9	135.4	11.3	159.1	172.2	68.3	132	41.2	680480	658641	55001.7	774118	837534	332398	642231	200552	668087	343112	43895.9	360321	663643	269433	451697	129319	High	High	High	High	High	High
FALSE	High	Master Protein	P70302	Stromal interaction molecule 1 OS=Mus musculus OX=10090 GN=Stim1 PE=1 SV=2	1.473	0.222723	83.8	139.4	54.41	31.96	1	25	547	24	39	77.5	6.54	0	171.841	166.5	62	58	84.7	161.6	128.7	113.1	70.4	4.09395e+07	1.52534e+07	1.42665e+07	2.08321e+07	3.97196e+07	3.16286e+07	2.78128e+07	1.73103e+07	4.01939e+07	7.94608e+06	1.13859e+07	9.69649e+06	3.14729e+07	2.56373e+07	1.95615e+07	1.11619e+07	High	High	High	High	High	High
FALSE	High	Master Protein	Q8BIJ6	Isoleucine--tRNA ligase, mitochondrial OS=Mus musculus OX=10090 GN=Iars2 PE=1 SV=1	1.471	0.363207	89.3	133.7	38.04	20.69	1	29	154	29	38	112.7	6.81	0	81.161	62.2	112	63.3	132	119.5	104.5	133	168.1	799386	1.43927e+06	814015	1.69578e+06	1.53619e+06	1.34254e+06	1.70919e+06	2.15996e+06	784827	749772	649651	789318	1.21724e+06	1.08823e+06	1.20212e+06	1.39277e+06	High	High	High	High	High	High
FALSE	High	Master Protein	Q80UM7	Mannosyl-oligosaccharide glucosidase OS=Mus musculus OX=10090 GN=Mogs PE=1 SV=1	1.47	0.358069	53.9	77	29.84	54.13	1	19	151	19	29	91.8	9	0	55.843	61.4	57.1	73.1	33.2	42.6	74.4	96.2	162.8	1.33711e+06	1.2442e+06	1.59217e+06	722581	927612	1.62075e+06	2.09557e+06	3.54654e+06	1.31276e+06	648150	1.27068e+06	336332	735019	1.31373e+06	1.47386e+06	2.28686e+06	High	High	High	High	High	High
FALSE	High	Master Protein	Q9EQH2	Endoplasmic reticulum aminopeptidase 1 OS=Mus musculus OX=10090 GN=Erap1 PE=1 SV=2	1.469	0.628777	125.2	64.2	68.68	55.33	1	15	75	15	14	106.5	6.2	0	34.576	108.9	176.7	108.2	8.8	55.6	48.5	124.9		255080	413864	253545	20652.5	130338	113494	292667		250435	215598	202350	9612.89	103277	91995.4	205840		High	High	High	High	High	High
FALSE	High	Master Protein	Q922B1	ADP-ribose glycohydrolase MACROD1 OS=Mus musculus OX=10090 GN=Macrod1 PE=1 SV=2	1.462	0.533755	7.2	28.7	116.44	14.91	1	7	56	7	31	35.3	8.85	0	37.185	7.9	2.9	24	69.7	66.4	47	58.6	52.4	103363	37550.3	312480	908753	865617	612075	763388	682802	101480	19561.4	249384	422988	685895	496133	536910	440280	High	High	High	High	High	Peak Found
FALSE	High	Master Protein	Q9DCE5	p21-activated protein kinase-interacting protein 1 OS=Mus musculus OX=10090 GN=Pak1ip1 PE=1 SV=2	1.461	0.444854	77	113	67.58	28.36	1	19	111	19	58	42.1	8.47	0	66.846	133.8	24.8	42	92.7	92.5	135.7	90.8	70.1	1.95782e+06	362772	614999	1.35666e+06	1.35381e+06	1.98651e+06	1.32846e+06	1.02596e+06	1.92216e+06	188982	490819	631470	1.07273e+06	1.61021e+06	934339	661550	High	High	High	High	High	High
FALSE	High	Master Protein	P63037	DnaJ homolog subfamily A member 1 OS=Mus musculus OX=10090 GN=Dnaja1 PE=1 SV=1	1.461	0.234875	114.3	116.6	27.31	24.43	1	17	226	17	52	44.8	7.08	0	73.842	102.4	117.9	117.9	60.3	70.5	118.8	105.9	130.7	2.71581e+06	3.12604e+06	3.12566e+06	1.59921e+06	1.86975e+06	3.14894e+06	2.80914e+06	3.46428e+06	2666344	1.62848e+06	2.49453e+06	744367	1.48155e+06	2.55245e+06	1.97574e+06	2.23382e+06	High	High	High	High	High	High
FALSE	High	Master Protein	Q9D3D9	ATP synthase subunit delta, mitochondrial OS=Mus musculus OX=10090 GN=Atp5f1d PE=1 SV=1	1.461	0.556079	121.3	177.3			1	1	9	1	8	17.6	5.08	0.004	2.808				295.9		432.4						270726		395644						126012		320699			High	n/a	High	Peak Found	n/a	Peak Found
FALSE	High	Master Protein	Q8K0G8	Epithelial splicing regulatory protein 2 OS=Mus musculus OX=10090 GN=Esrp2 PE=1 SV=1	1.46	0.620638	94.2	153.4	101.49	57.07	1	10	38	10	16	77.3	6.38	0	20.544	52	34.1	104.5	311	125	115.5	266.1	75.9	102841	67458.9	206444	614603	246921	228302	525886	149887	100968	35141.9	164760	286073	195655	185055	369869	96649.2	High	High	High	High	Peak Found	Peak Found
FALSE	High	Master Protein	P48678	Prelamin-A/C OS=Mus musculus OX=10090 GN=Lmna PE=1 SV=2	1.459	0.506912	34.3	43.4	55.67	22.45	1	29	175	28	52	74.2	6.98	0	103.979	75.2	19.7	78.5	35.9	62.9	45.6	80.2	68.8	1.24952e+06	326811	1.30371e+06	596169	1.04508e+06	756807	1.33258e+06	1.1426e+06	1.22677e+06	170248	1.04047e+06	277492	828097	613449	937235	736765	High	High	High	High	High	High
FALSE	High	Master Protein	Q9Z1J3	Cysteine desulfurase, mitochondrial OS=Mus musculus OX=10090 GN=Nfs1 PE=1 SV=3	1.458	0.297094	46.6	75.9	16.6	15.55	1	20	175	20	58	50.5	8.16	0	74.457	78.2	55.9	56.6	60.8	98.2	80.6	92.8	116.9	2.35959e+06	1.6871e+06	1.7081e+06	1.83404e+06	2.96247e+06	2.43116e+06	2.80002e+06	3.52679e+06	2.31661e+06	878873	1.3632e+06	853672	2.3474e+06	1.97064e+06	1.96932e+06	2.27412e+06	High	High	High	High	High	High
FALSE	High	Master Protein	P16332	Methylmalonyl-CoA mutase, mitochondrial OS=Mus musculus OX=10090 GN=Mmut PE=1 SV=2	1.456	0.237011	88.1	140	32.24	8.13	1	22	329	22	39	82.8	6.89	0	130.513	103.4	131	75.1	63.9	138.5	150.8	123.6	141.7	6.19125e+06	7.844e+06	4.49839e+06	3.82652e+06	8.29243e+06	9.02884e+06	7.40362e+06	8.48251e+06	6.0785e+06	4.08624e+06	3.59008e+06	1.78109e+06	6.57074e+06	7.31854e+06	5.20715e+06	5.46964e+06	High	High	High	High	High	High
FALSE	High	Master Protein	Q8JZK9	Hydroxymethylglutaryl-CoA synthase, cytoplasmic OS=Mus musculus OX=10090 GN=Hmgcs1 PE=1 SV=1	1.452	0.536787	43.2	31.8	115.48	63.21	1	15	146	14	37	57.5	5.99	0	50.828	239.6	76.5	22.6	19.5	52.6	34.4	27.2	6.5	3.29295e+06	1.05121e+06	310157	268181	723158	473206	373352	89262	3.23298e+06	547614	247530	124827	573014	383569	262588	57557.4	High	Peak Found	High	High	High	High
FALSE	High	Master Protein	P20918	Plasminogen OS=Mus musculus OX=10090 GN=Plg PE=1 SV=3	1.452	0.528912	77.5	82.5	65.53	27.28	1	27	181	27	45	90.7	6.6	0	94.657	142	18.5	73.5	74.5	76.1	81.4	93	45.6	1.66331e+06	217118	860266	872484	891027	953837	1.08887e+06	534583	1.63302e+06	113105	686563	406106	706030	773156	765827	344706	High	High	High	High	High	High
FALSE	High	Master Protein	Q6P1Y9	Exocyst complex component 1 OS=Mus musculus OX=10090 GN=Exoc1 PE=1 SV=1	1.45	0.346029	84.8	141.4	21.19	15.11	1	20	152	20	26	102.6	6.47	0	64.668	101.9	61.4	87.3	75	121.6	152.2	111.8	149.9	1.92487e+06	1.16091e+06	1.6502e+06	1.4181e+06	2.29834e+06	2.87588e+06	2.11314e+06	2.83194e+06	1.88982e+06	604762	1.317e+06	660066	1.82116e+06	2.33111e+06	1.48623e+06	1.82607e+06	High	High	High	High	High	High
FALSE	High	Master Protein	A0A0R4J293	Protein-glutamine gamma-glutamyltransferase K OS=Mus musculus OX=10090 GN=Tgm1 PE=1 SV=1	1.449	0.573636	86	72.5	47.91	51.53	1	15	65	15	22	89.7	6.58	0	42.344	45.4	72.4	133.7	142.6	34.4	122.2	115.1	59.7	236203	376423	695475	741587	178955	635373	598733	310564	231901	196093	555046	345179	141800	515017	421104	200256	High	High	High	High	High	High
FALSE	High	Master Protein	A0A571BES1	AP-3 complex subunit beta OS=Mus musculus OX=10090 GN=Ap3b2 PE=1 SV=1	1.448	0.710544	144.5	209.2	101.94	8.67	1	7	24	1	6	121.2	5.45	0	12.109	812.3	221.3		94.3	301.3	340.6			272245	74148.8		31586.7	100971	114153			267287	38627		14702.3	80007.2	92529.7			Peak Found	Peak Found	n/a	Peak Found	Peak Found	Medium
FALSE	High	Master Protein	Q8C0M9	Isoaspartyl peptidase/L-asparaginase OS=Mus musculus OX=10090 GN=Asrgl1 PE=1 SV=1	1.446	0.701753	76.5	110.6	115.84	13.8	1	3	9	3	11	33.9	7.65	0.003	2.918		30.1	302.8		152.3	125.2				28637.5	288012		144840	119081				14918.4	229857		114768	96523.9			Medium	Peak Found	High	n/a	High	Medium
FALSE	High	Master Protein	Q99KI0	Aconitate hydratase, mitochondrial OS=Mus musculus OX=10090 GN=Aco2 PE=1 SV=1	1.442	0.286767	41	82.9	19.34	17.57	1	29	178	27	47	85.4	7.93	0	91.367	44	67.3	52.1	47.7	99.2	102.7	137.8	97.1	1.33586e+06	2.04007e+06	1.58162e+06	1.44581e+06	3.00756e+06	3.11458e+06	4.17858e+06	2.94651e+06	1.31153e+06	1.06275e+06	1.26226e+06	672967	2.38313e+06	2.5246e+06	2.9389e+06	1.89995e+06	High	High	High	High	High	High
FALSE	High	Master Protein	Q9DB29	Isoamyl acetate-hydrolyzing esterase 1 homolog OS=Mus musculus OX=10090 GN=Iah1 PE=1 SV=1	1.442	0.544592	103.7	67.1	57.37	43.69	1	11	104	11	56	28	5.52	0	35.729	67.3	40.3	122.5	168.2	49.3	69.9	114.4	48.6	488129	292019	888123	1.21931e+06	357780	507165	829126	352301	479239	152124	708795	567542	283497	411095	583145	227169	High	High	High	High	High	High
FALSE	High	Master Protein	Q8CI11	Guanine nucleotide-binding protein-like 3 OS=Mus musculus OX=10090 GN=Gnl3 PE=1 SV=2	1.441	0.506605	116.8	126.8	33.97	26.56	1	17	94	17	35	60.7	9.11	0	48.875	65.3	112	118.3	159.8	121.3	83.5	128.9	164.1	540868	927793	979981	1.3231e+06	1.00477e+06	691399	1.06742e+06	1.3588e+06	531017	483323	782105	615852	796155	560430	750746	876174	High	High	High	High	High	High
FALSE	High	Master Protein	P14873	Microtubule-associated protein 1B OS=Mus musculus OX=10090 GN=Map1b PE=1 SV=2	1.438	0.613307	125.7	141.8	62.85	21.53	1	22	80	22	11	270.1	4.83	0	40.128	156.3	19.5	153.9	84.8	147.4	140.7	88.4	118.1	348356	43510.3	342946	189042	328429	313531	197032	263145	342012	22666.2	273699	87991.5	260240	254140	138578	169680	High	High	High	High	High	High
FALSE	High	Master Protein	Q80X98	RNA helicase OS=Mus musculus OX=10090 GN=Dhx38 PE=1 SV=1	1.437	0.708288	36.4	77.5	69.2	94.51	1	18	54	18	17	140.5	6.49	0	39.832	38.4	78.2	52.6	5.6	15.4	132.1	69.4	294.1	59470.6	120998	81393.3	8721.91	23757.4	204481	107347	455076	58387.5	63032.7	64958.6	4059.7	18824.8	165747	75499.6	293439	High	High	High	High	Peak Found	High
FALSE	High	Master Protein	E9PUQ7	tRNA (uracil-5-)-methyltransferase homolog A OS=Mus musculus OX=10090 GN=Trmt2a PE=1 SV=1	1.436	0.74476	166.9	93.3	104.15	14.99	1	10	29	10	21	67.6	7.3	0	13.975		79.4	523.5		103.6	114.1	138.3			29535.1	194628		38521.1	42408.4	51410.8			15385.9	155329		30523.3	34375.1	36158.5		High	Peak Found	High	High	Peak Found	High
FALSE	High	Master Protein	A0A0R4J170	Transcription activator BRG1 OS=Mus musculus OX=10090 GN=Smarca4 PE=1 SV=1	1.434	0.378056	97.2	95.9	26.21	20.86	1	38	491	19	25	181.7	8.07	0	167.333	73.5	61.7	101.6	109.7	77	83.3	119.9	87.4	1.43109e+06	1.20064e+06	1.97614e+06	2.13392e+06	1.49875e+06	1.62003e+06	2.3335e+06	1.69972e+06	1.40502e+06	625462	1.57712e+06	993252	1.18758e+06	1.31316e+06	1.64121e+06	1.096e+06	High	High	High	High	High	High
FALSE	High	Master Protein	Q8K4F6	28S rRNA (cytosine-C(5))-methyltransferase OS=Mus musculus OX=10090 GN=Nsun5 PE=1 SV=2	1.433	0.750349	68.6	143.4	51.11	27.48	1	11	57	11	32	51	9.19	0	26.253	119.3	56					140.5	208.2	37973.6	17812.7					44689.9	66243.9	37282	9279.34					31431.5	42715	High	High	High	High	High	High
FALSE	High	Master Protein	E9PZJ8	Activating signal cointegrator 1 complex subunit 3 OS=Mus musculus OX=10090 GN=Ascc3 PE=1 SV=1	1.433	0.524126	105.3	110.6	57.79	32.25	1	62	247	62	35	250.4	7.02	0	145.208	174.1	47.8	76.1	81.6	92.3	101.3	74.2	44.3	2.24826e+06	617021	983105	1.05345e+06	1.19199e+06	1.3085e+06	957816	571998	2.20732e+06	321430	784599	490339	944510	1.06064e+06	673656	368832	High	High	High	High	High	High
FALSE	High	Master Protein	Q9DCA5	Ribosome biogenesis protein BRX1 homolog OS=Mus musculus OX=10090 GN=Brix1 PE=1 SV=3	1.433	0.709972	67.5	236.5	74.79	15.48	1	10	36	10	33	41.2	10.02	0	23.648	52	20.9	152.1	74.3	211.2	159.6	224.9	228.7	44648.4	17948.2	130549	63807.2	181281	136984	193059	196312	43835.3	9349.89	104189	29699.7	143643	111036	135783	126584	High	High	High	High	High	Peak Found
FALSE	High	Master Protein	Q9Z2M7	Phosphomannomutase 2 OS=Mus musculus OX=10090 GN=Pmm2 PE=1 SV=1	1.432	0.745988	22.6	86.1	31.45	89.41	1	8	38	8	29	27.6	6.42	0	12.407		15		23.6	36.6	216.9	141.3	19.9		18614		29261.2	45337.5	269047	175247	24649.6		9696.75		13619.9	35924.5	218083	123255	15894.4	High	High	High	High	Peak Found	Peak Found
FALSE	High	Master Protein	Q9CX11	rRNA-processing protein UTP23 homolog OS=Mus musculus OX=10090 GN=Utp23 PE=2 SV=1	1.432	0.706078	109.3	156.6	52.5	43.01	1	1	12	1	5	28.4	10.32	0.002	3.919	84.1	82	167.6	49.8	123.1	81.6	114.8	215.9	122603	119584	244520	72694.3	179637	118979	167479	314957	120370	62296.1	195147	33836.2	142340	96441.7	117792	203089	Peak Found	Peak Found	High	Peak Found	High	High
FALSE	High	Master Protein	Q8VI47	ATP-binding cassette sub-family C member 2 OS=Mus musculus OX=10090 GN=Abcc2 PE=1 SV=2	1.431	0.259787	69.7	128	22.35	31.8	1	32	223	32	26	173.6	8.65	0	125.018	66.8	91.2	58.7	58.6	131.3	182.4	101	93.3	2.35288e+06	3.21171e+06	2.06872e+06	2.0649e+06	4.62219e+06	6.42157e+06	3.55745e+06	3.28588e+06	2.31003e+06	1.6731e+06	1.65101e+06	961125	3.66252e+06	5.20516e+06	2.50204e+06	2.11878e+06	High	High	High	High	High	High
FALSE	High	Master Protein	A0A0R4J0I9	Prolow-density lipoprotein receptor-related protein 1 OS=Mus musculus OX=10090 GN=Lrp1 PE=1 SV=1	1.428	0.473685	80.9	120.7	23.17	18.77	1	68	292	66	19	504.4	5.36	0	175.385	84.3	53.5	85.3	60	128.1	97.7	115.4	82.7	1.08829e+06	691356	1.1017e+06	774738	1.65351e+06	1.26122e+06	1.4898e+06	1.06801e+06	1.06847e+06	360154	879250	360609	1.31021e+06	1.02231e+06	1.04781e+06	688667	High	High	High	High	High	High
FALSE	High	Master Protein	Q80UG5	Septin-9 OS=Mus musculus OX=10090 GN=Septin9 PE=1 SV=1	1.428	0.494006	62.9	59.1	46.75	9.32	1	20	146	20	40	65.5	8.9	0	54.022	83.5	21.2	71.6	89.4	71.8	73.4	80.5	64.1	1.19598e+06	303252	1.02481e+06	1.27955e+06	1.028e+06	1.05076e+06	1.15315e+06	917594	1.1742e+06	157976	817878	595577	814565	851722	811041	591677	High	High	High	High	High	High
FALSE	High	Master Protein	F8VPQ4	SLIT-ROBO Rho GTPase-activating protein 3 OS=Mus musculus OX=10090 GN=Srgap3 PE=1 SV=1	1.425	0.700871	35.8	177.1	49.4	78.06	1	6	11	6	7	124.4	6.67	0	7.866		28.8	34.3	11	379.9	142.7	82.2			51881.2	61745.5	19742.7	683456	256674	147852			27026.9	49277.9	9189.41	541555	208053	103988		n/a	Peak Found	High	High	Peak Found	Peak Found
FALSE	High	Master Protein	Q9R1S7	ATP-binding cassette sub-family C member 6 OS=Mus musculus OX=10090 GN=Abcc6 PE=1 SV=3	1.425	0.308484	132.7	134.2	25.1	15.93	1	32	227	31	31	164.8	8.21	0	114.035	149	79.4	112.4	129.4	107.1	142.6	138.9	106.3	3.21596e+06	1.71374e+06	2.42698e+06	2.79417e+06	2.31231e+06	3.07831e+06	2.99927e+06	2.29547e+06	3.15739e+06	892752	1.93693e+06	1.30057e+06	1.83222e+06	2.4952e+06	2.10946e+06	1.48015e+06	High	High	High	High	High	High
FALSE	High	Master Protein	Q80X41	Serine/threonine-protein kinase VRK1 OS=Mus musculus OX=10090 GN=Vrk1 PE=1 SV=2	1.423	0.570231	158.8	76.9	39.51	47.13	1	9	50	9	25	49.7	8.94	0	23	58.4	138.8	164.7	176.4	84.2	110.1	63.7	29.8	265223	630391	748055	801287	382641	500032	289237	135390	260392	328395	597009	372967	303196	405313	203428	87301.2	High	High	High	High	High	High
FALSE	High	Master Protein	Q8CHQ9	N-acetyltransferase family 8 member 2 OS=Mus musculus OX=10090 GN=Nat8f2 PE=1 SV=1	1.421	0.269141	107.4	116.7	68.41	53.72	1	8	305	7	44	26.4	9.58	0	79.395	72	99.7	59.4	231.8	175.7	133.1	63.7	55.6	1.71601e+07	2.37536e+07	1.41609e+07	5.52249e+07	4.18638e+07	3.17193e+07	1.51754e+07	1.32526e+07	1.68476e+07	1.23742e+07	1.13015e+07	2.5705e+07	3.31719e+07	2.57108e+07	1.06732e+07	8.54547e+06	High	High	High	High	High	High
FALSE	High	Master Protein	Q3UNX5	Acyl-coenzyme A synthetase ACSM3, mitochondrial OS=Mus musculus OX=10090 GN=Acsm3 PE=1 SV=2	1.42	0.553236	100.3	84	43.83	23.63	1	13	94	13	26	65.6	7.46	0	31.829	154.2	116.6	42.1	136.1	120.2	125.7	73.6	92.7	1.12173e+06	848451	306519	990326	874344	914229	535566	674560	1.1013e+06	441991	244628	460957	692811	741051	376677	434965	High	High	High	High	High	High
FALSE	High	Master Protein	Q9D0D5	General transcription factor IIE subunit 1 OS=Mus musculus OX=10090 GN=Gtf2e1 PE=1 SV=1	1.419	0.72099	38.2	149.3	72.59	41.17	1	6	40	6	19	49.6	4.86	0	14.363	65.2	11.5	64.2	18.3	129.7	137.9	199.7	65.6	81520.7	14426	80300	22823.7	162122	172359	249606	82005.9	80036	7515.04	64086	10623.5	128462	139709	175554	52878.5	High	High	High	High	High	Peak Found
FALSE	High	Master Protein	Q99JR1	Sideroflexin-1 OS=Mus musculus OX=10090 GN=Sfxn1 PE=1 SV=3	1.418	0.63339	89.1	102.2	84.38	48.93	1	9	39	9	38	35.6	9.23	0	38.493		20.7	149.8	63.4	36.9	83.6	126.9	63.1		81749.7	591204	249970	145717	329980	500642	248999		42586.5	471830	116351	115463	267473	352114	160558	High	High	High	High	Peak Found	High
FALSE	High	Master Protein	P11725	Ornithine transcarbamylase, mitochondrial OS=Mus musculus OX=10090 GN=Otc PE=1 SV=1	1.417	0.273378	62	72	18.34	15.48	1	15	268	15	43	39.7	8.73	0	84.259	77	48.6	68.5	68.5	70.5	73.6	98.4	85.7	3.82102e+06	2.41274e+06	3.3958e+06	3.39647e+06	3.49596e+06	3.65266e+06	4.87906e+06	4.2507e+06	3.75143e+06	1.25689e+06	2.71013e+06	1.58092e+06	2.77012e+06	2.96075e+06	3.43156e+06	2.74091e+06	High	High	High	High	High	High
FALSE	High	Master Protein	P14869	60S acidic ribosomal protein P0 OS=Mus musculus OX=10090 GN=Rplp0 PE=1 SV=3	1.414	0.563769	16.5	91.8	69.61	43.98	1	10	80	10	38	34.2	6.25	0	42.029	45.1	10.5	36	10.4	41.7	88.8	134.7	131.2	551323	128476	440063	127554	509842	1.08464e+06	1.64585e+06	1.60374e+06	541282	66927.9	351206	59371.1	403987	879186	1.15757e+06	1.03411e+06	High	High	High	High	High	High
FALSE	High	Master Protein	Q8BHN1	Gamma-taxilin OS=Mus musculus OX=10090 GN=Txlng PE=1 SV=1	1.414	0.275868	99.1	113.8	15.45	8.48	1	27	304	27	50	60.3	8.12	0	130.627	107.8	79.7	100.7	80.5	96.2	111.1	95.9	111.5	6.04793e+06	4.47318e+06	5.64668e+06	4.51419e+06	5.39809e+06	6.23063e+06	5.382e+06	6.2569e+06	5.93778e+06	2.33025e+06	4.50652e+06	2.10117e+06	4.27733e+06	5.05039e+06	3.78529e+06	4.03454e+06	High	High	High	High	High	High
FALSE	High	Master Protein	A0A5F8MPX4	Phosphatidylglycerophosphatase and protein-tyrosine phosphatase 1 OS=Mus musculus OX=10090 GN=Ptpmt1 PE=1 SV=1	1.413	0.729067	77.3	100.4	11.9	17.6	1	6	25	6	27	28.4	9.86	0	15.031	99.9	118.2			133.3	151.1	100.5	149.5	102721	121596			137055	155388	103318	153791	100850	63344.2			108599	125954	72665.9	99166.3	High	High	High	High	High	Peak Found
FALSE	High	Master Protein	A0A0R4J0Z1	Protein disulfide-isomerase A4 OS=Mus musculus OX=10090 GN=Pdia4 PE=1 SV=1	1.411	0.587122	124.8	52.7	35.9	42.71	1	25	169	25	42	72.3	5.22	0	87.231	118.7	103.5	48.8	74.6	19	56.5	43.7	31.5	978567	853781	402561	615289	156885	466143	360534	259921	960745	444768	321277	286392	124312	377844	253572	167601	High	High	High	High	High	High
FALSE	High	Master Protein	Q921F4	Heterogeneous nuclear ribonucleoprotein L-like OS=Mus musculus OX=10090 GN=Hnrnpll PE=1 SV=3	1.41	0.565441	49.7	117.9	66.4	11.98	1	13	77	13	32	64.1	5.85	0	41.637	68.6	102.7	14.2	42	115.9	129.1	125.5	152.8	430198	643735	88971	263382	726841	809518	786706	958038	422364	335346	71006.1	122594	575933	656175	553310	617756	High	High	High	High	High	High
FALSE	High	Master Protein	Q6IFX2	Keratin, type I cytoskeletal 42 OS=Mus musculus OX=10090 GN=Krt42 PE=1 SV=1	1.408	0.28236	45.9	112.7	126.97	54.5	1	23	580	8	36	50.1	5.16	0	148.668	24.5	5.1	237.4	66.4	86.3	113.9	25	142.3	2.46971e+06	516325	2.39621e+07	6.70712e+06	8.713e+06	1.14925e+07	2.52733e+06	1.4363e+07	2.42473e+06	268973	1.91237e+07	3.12189e+06	6.90399e+06	9.31556e+06	1.77753e+06	9.26143e+06	High	High	High	High	High	High
FALSE	High	Master Protein	E9PWN0	Phosphatidate phosphatase OS=Mus musculus OX=10090 GN=Lpin2 PE=1 SV=1	1.407	0.47259	66.2	163	31.58	25.83	1	24	172	21	33	103.7	5.4	0	73.285	59	38.7	86.6	66	175.3	134.8	180.5	99.2	624300	409656	916401	697821	1.85388e+06	1.42563e+06	1.9089e+06	1.04937e+06	612930	213406	731363	324808	1.46897e+06	1.15558e+06	1.34258e+06	676648	High	High	High	High	High	High
FALSE	High	Master Protein	Q9D8S5	Serine/arginine-rich-splicing factor 5 OS=Mus musculus OX=10090 GN=Srsf5 PE=1 SV=1	1.407	0.604236	135.1	78.8	35.06	39.66	1	7	61	6	26	31	11.56	0	26.272	119.3	135.5	52.2	126	80.7	67.6	75.6	26.2	571378	649059	249994	603391	386427	323755	362098	125557	560971	338120	199516	280854	306196	262428	254673	80960.7	High	High	High	High	Peak Found	High
FALSE	High	Master Protein	P54103	DnaJ homolog subfamily C member 2 OS=Mus musculus OX=10090 GN=Dnajc2 PE=1 SV=2	1.406	0.284651	129.1	127.9	31.97	22.71	1	24	304	24	38	71.7	8.7	0	129.254	135.7	57.6	120.7	112.7	124.5	133.5	107.2	76.6	5.94758e+06	2.52275e+06	5.28974e+06	4.93732e+06	5.45277e+06	5.84962e+06	4.69756e+06	3.35441e+06	5839264	1.3142e+06	4.22165e+06	2.29812e+06	4.32066e+06	4.74156e+06	3.30391e+06	2.16297e+06	High	High	High	High	High	High
FALSE	High	Master Protein	P19096	Fatty acid synthase OS=Mus musculus OX=10090 GN=Fasn PE=1 SV=2	1.405	0.284985	56.8	100.4	25.72	31.03	1	107	1764	107	57	272.3	6.58	0	660.134	40.4	55.2	48.9	73.4	55.8	77.1	109.4	114.3	1.66878e+07	2.28072e+07	2.01938e+07	3.03306e+07	2.30806e+07	3.18546e+07	4.52146e+07	4.72234e+07	1.63839e+07	1.18811e+07	1.61163e+07	1.41177e+07	1.82886e+07	2.58205e+07	3.18006e+07	3.04503e+07	High	High	High	High	High	High
FALSE	High	Master Protein	Q7TMC8	L-fucose kinase OS=Mus musculus OX=10090 GN=Fcsk PE=1 SV=1	1.405	0.719634	47.4	50.8	37.55	70.38	1	13	50	13	16	119.2	6.6	0	27.12	75.3	76	34.8	43	106.5	73.2	50.7	7	227966	230030	105249	130065	322407	221666	153381	21132.1	223814	119831	83997.5	60540	255469	179677	107877	13626.3	High	High	High	High	Peak Found	High
FALSE	High	Master Protein	Q99N93	39S ribosomal protein L16, mitochondrial OS=Mus musculus OX=10090 GN=Mrpl16 PE=1 SV=1	1.404	0.479208	66	105.9	12.05	15.93	1	10	122	10	42	28.8	10.27	0	39.361	70.6	53.7	57.5	63.3	105.3	121.9	89.2	87.6	1.08743e+06	826078	885987	973885	1.62092e+06	1.87722e+06	1.37299e+06	1.34845e+06	1.06763e+06	430336	707090	453304	1.28438e+06	1.52162e+06	965660	869497	High	High	High	High	High	High
FALSE	High	Master Protein	A2AQE2	SECIS binding protein 2-like OS=Mus musculus OX=10090 GN=Secisbp2l PE=1 SV=1	1.403	0.735327	154.3	51.7	86.97	52.26	1	8	40	8	10	119.7	6.23	0	17.762		41	158.5	363.4	16.9	81.8	57.5	49.1		29448.5	113900	261174	12129.7	58757.8	41317.3	35252.4		15340.8	90901.2	121566	9611.34	47627.6	29059.5	22731.2	n/a	Medium	High	Peak Found	High	High
FALSE	High	Master Protein	Q6P1F6	Serine/threonine-protein phosphatase 2A 55 kDa regulatory subunit B alpha isoform OS=Mus musculus OX=10090 GN=Ppp2r2a PE=1 SV=1	1.402	0.584606	71.5	106.4	68.33	22.34	1	13	97	7	33	51.7	6.2	0	46.219	97.8	13.9	122.2	49.9	101.4	106.6	153.3	98.8	452260	64131.9	564948	230633	468720	493181	708765	457027	444024	33408.8	450875	107350	371404	399760	498492	294698	High	High	High	High	Peak Found	High
FALSE	High	Master Protein	Q9JM93	ADP-ribosylation factor-like protein 6-interacting protein 4 OS=Mus musculus OX=10090 GN=Arl6ip4 PE=1 SV=1	1.402	0.586375	87.8	128.1	46.83	19.53	1	4	40	4	25	25.5	11.19	0	21.626	165.6	61.7	90.8	76.5	155.7	125.1	118.3	97.1	1.38131e+06	514258	757043	638433	1.29851e+06	1.04321e+06	986825	809921	1.35616e+06	267897	604182	297165	1.02891e+06	845600	694058	522248	High	High	High	High	High	High
FALSE	High	Master Protein	Q99L88	Beta-1-syntrophin OS=Mus musculus OX=10090 GN=Sntb1 PE=1 SV=4	1.401	0.573094	61.8	154.5	65.73	30.84	1	17	83	16	43	58	8.31	0	44.753	58.4	104.5	11.9	55.5	119.8	169.1	206.2	105.3	300899	538235	61190.6	285702	617088	870923	1.06187e+06	542422	295419	280387	48835.1	132983	488967	705948	746842	349761	High	High	High	High	High	High
FALSE	High	Master Protein	Q62167	ATP-dependent RNA helicase DDX3X OS=Mus musculus OX=10090 GN=Ddx3x PE=1 SV=3	1.4	0.359082	103.2	111.9	37.85	29.33	1	38	565	7	57	73.1	7.18	0	196.541	83.3	123.2	148	60.5	87.6	98	123.2	165.8	1.66708e+06	2.46568e+06	2.96296e+06	1.21121e+06	1.75383e+06	1.96153e+06	2.46528e+06	3.31897e+06	1.63672e+06	1.28446e+06	2.36469e+06	563768	1.3897e+06	1.58997e+06	1.7339e+06	2.14012e+06	High	High	High	High	High	High
FALSE	High	Master Protein	O08807	Peroxiredoxin-4 OS=Mus musculus OX=10090 GN=Prdx4 PE=1 SV=1	1.399	0.580495	67.1	136.9	71.58	10.83	1	8	202	6	45	31	7.15	0	44.994	103.8	23	143	41	111.4	132.7	133.6	145.4	625038	138401	861225	247232	671002	799321	804805	875865	613654	72098.4	687328	115076	531687	647909	566040	564770	High	High	High	High	High	High
FALSE	High	Master Protein	Q9DBB4	N-alpha-acetyltransferase 16, NatA auxiliary subunit OS=Mus musculus OX=10090 GN=Naa16 PE=2 SV=1	1.399	0.291128	118	131.2	8.73	10.17	1	40	537	32	54	101.2	8.35	0	179.968	120.1	98	110.9	104.4	114	142.4	119.5	119.7	5.33081e+06	4.3483e+06	4.92219e+06	4.63325e+06	5.06192e+06	6.32082e+06	5.30401e+06	5.31232e+06	5.23372e+06	2.26519e+06	3.92831e+06	2.15659e+06	4.01095e+06	5.12349e+06	3.73044e+06	3.42546e+06	High	High	High	High	High	High
FALSE	High	Master Protein	Q61823	Programmed cell death protein 4 OS=Mus musculus OX=10090 GN=Pdcd4 PE=1 SV=1	1.397	0.293029	87.2	116.2	71.43	18.26	1	18	301	18	55	51.7	5.16	0	110.189	22.7	169.1	58.2	104.2	136.9	107.2	90.8	100.4	1.0652e+06	7.94812e+06	2.73513e+06	4.8943e+06	6.4329e+06	5.03693e+06	4.26829e+06	4.71976e+06	1.0458e+06	4.14048e+06	2.18286e+06	2.2781e+06	5.09729e+06	4.08281e+06	3.002e+06	3.04337e+06	High	High	High	High	High	High
FALSE	High	Master Protein	Q9DBG1	Sterol 26-hydroxylase, mitochondrial OS=Mus musculus OX=10090 GN=Cyp27a1 PE=1 SV=1	1.396	0.294583	84.5	88.2	47.12	16.62	1	23	501	23	51	60.7	9.14	0	125.499	99.6	149.2	45.7	76.2	68.1	91.7	90.3	103.3	1.3469e+07	2.01714e+07	6.18235e+06	1.02965e+07	9.20718e+06	1.23905e+07	1.22042e+07	1.39596e+07	1.32237e+07	1.05081e+07	4.93402e+06	4.79261e+06	7.29557e+06	1.00434e+07	8.58355e+06	9.00132e+06	High	High	High	High	High	High
FALSE	High	Master Protein	Q6ZWN5	40S ribosomal protein S9 OS=Mus musculus OX=10090 GN=Rps9 PE=1 SV=3	1.396	0.294443	99	123.9	31.71	33.08	1	16	549	16	46	22.6	10.65	0	109.915	90.9	65.6	135.6	83.4	97.1	81.9	122.3	171.1	7.31093e+07	5.27522e+07	1.09038e+08	6.70613e+07	7.80927e+07	6.58237e+07	9.83454e+07	1.37558e+08	7.17778e+07	2.74806e+07	8.7021e+07	3.12143e+07	6.1879e+07	5.3355e+07	6.91688e+07	8.86995e+07	High	High	High	High	High	High
FALSE	High	Master Protein	P35585	AP-1 complex subunit mu-1 OS=Mus musculus OX=10090 GN=Ap1m1 PE=1 SV=3	1.395	0.295931	303	48.6	72.46	93.89	1	16	158	16	47	48.5	7.3	0	87.29	9.8	301.7	184.8	364.8	9.8	13.2	108.8	113.4	507088	1.56461e+07	9.5824e+06	1.8916e+07	508213	683873	5.64172e+06	5.88061e+06	497852	8.15066e+06	7.64754e+06	8.80464e+06	402697	554330	3.96796e+06	3.7919e+06	High	High	High	High	High	High
FALSE	High	Master Protein	O70194	Eukaryotic translation initiation factor 3 subunit D OS=Mus musculus OX=10090 GN=Eif3d PE=1 SV=2	1.394	0.583664	33.2	61.1	40.55	50.09	1	22	135	22	55	63.9	6.05	0	92.847	13.2	33.9	40.3	27.2	39.8	65.4	114.4	47.7	210205	540342	642794	433647	634662	1.04161e+06	1.8227e+06	759559	206377	281485	513002	201845	502892	844299	1.28195e+06	489774	High	High	High	High	Peak Found	High
FALSE	High	Master Protein	P47911	60S ribosomal protein L6 OS=Mus musculus OX=10090 GN=Rpl6 PE=1 SV=3	1.394	0.331823	105.6	74.3	47	93.09	1	12	179	12	35	33.5	10.7	0	84.593	81.1	25.1	106	77	57.7	53.6	226.1	40.8	3.08574e+06	955323	4.03476e+06	2.93066e+06	2.19557e+06	2.03966e+06	8.60496e+06	1.55141e+06	3.02954e+06	497665	3.22007e+06	1.36411e+06	1.73972e+06	1.6533e+06	6.05208e+06	1.00037e+06	High	High	High	High	High	High
FALSE	High	Master Protein	P27612	Phospholipase A-2-activating protein OS=Mus musculus OX=10090 GN=Plaa PE=1 SV=4	1.393	0.585906	59.7	131.2	60.47	43.98	1	24	100	24	41	87.2	6.14	0	55.344	114.4	27.6	44.1	62.9	123.9	139.5	108.4	37.6	824909	198968	317937	453549	892946	1.00558e+06	781075	270884	809885	103650	253740	211109	707551	815098	549350	174670	High	High	High	High	High	High
FALSE	High	Master Protein	Q3UFM5	Nucleolar MIF4G domain-containing protein 1 OS=Mus musculus OX=10090 GN=Nom1 PE=1 SV=2	1.391	0.740282	87.9	122.2		32.43	1	2	3	2	2	95.9	8.87	0.003	2.928	214.9					236.7	377.5		94594.2					104172	166158		92871.4					84439.4	116863		High	n/a	n/a	n/a	n/a	Peak Found
FALSE	High	Master Protein	A0A0R4J0B4	CMP-N-acetylneuraminic acid synthase OS=Mus musculus OX=10090 GN=Cmas PE=1 SV=1	1.39	0.300961	106.2	136.4	13.02	20.12	1	25	498	25	60	48	8.1	0	150.75	85.2	115.2	92.9	101.5	133.2	137.6	85.2	116.8	1.20234e+07	1.6253e+07	1.31084e+07	1.43181e+07	1.88019e+07	1.94173e+07	1.20162e+07	1.64767e+07	1.18045e+07	8.46683e+06	1.04616e+07	6.66451e+06	1.48982e+07	1.57392e+07	8.45132e+06	1.06244e+07	High	High	High	High	High	High
FALSE	High	Master Protein	P60843	Eukaryotic initiation factor 4A-I OS=Mus musculus OX=10090 GN=Eif4a1 PE=1 SV=1	1.39	0.31656	82.7	108.9	17.08	9.68	1	24	374	12	54	46.1	5.48	0	117.534	76.6	89.5	61.2	89.9	108.9	109.2	107.4	130.5	2.19863e+06	2.56959e+06	1.75818e+06	2.58178e+06	3.1263e+06	3.1365e+06	3.08518e+06	3.74825e+06	2.15859e+06	1.3386e+06	1.40317e+06	1.20172e+06	2.47721e+06	2.54237e+06	2.16988e+06	2.41692e+06	High	High	High	High	High	High
FALSE	High	Master Protein	P63158	High mobility group protein B1 OS=Mus musculus OX=10090 GN=Hmgb1 PE=1 SV=2	1.389	0.301498	51.8	75	63.24	38.3	1	13	315	11	37	24.9	5.74	0	98.702	79.4	21.5	110.4	40.4	39.9	80.8	83.4	114.2	5.86795e+06	1.5895e+06	8.16292e+06	2.98543e+06	2.95191e+06	5.97352e+06	6.16359e+06	8.44261e+06	5.76108e+06	828034	6.51468e+06	1.3896e+06	2.33903e+06	4.84198e+06	4.335e+06	5.44391e+06	High	High	High	High	High	High
FALSE	High	Master Protein	Q9R112	Sulfide:quinone oxidoreductase, mitochondrial OS=Mus musculus OX=10090 GN=Sqor PE=1 SV=3	1.387	0.303557	51.8	100.5	17.06	10.15	1	29	620	29	63	50.3	9.09	0	174.965	55.5	45.1	45.7	63.9	96	112.3	99.2	88.3	8.99136e+06	7.30951e+06	7.40349e+06	1.03627e+07	1.5558e+07	1.82156e+07	1.60859e+07	1.43128e+07	8827608	3.8078e+06	5.90859e+06	4.82344e+06	1.23278e+07	1.47651e+07	1.13136e+07	9.22908e+06	High	High	High	High	High	High
FALSE	High	Master Protein	P25688	Uricase OS=Mus musculus OX=10090 GN=Uox PE=1 SV=2	1.386	0.442709	31.8	56.7	42.34	50.54	1	16	171	16	50	35	8.35	0	75.019	20.4	51.8	28.6	52.1	54.9	122	85.9	35.8	540688	1.37268e+06	757774	1.37846e+06	1.45459e+06	3.23134e+06	2.27506e+06	947292	530840	715084	604766	641615	1.15258e+06	2.61924e+06	1.60011e+06	610827	High	High	High	High	High	High
FALSE	High	Master Protein	Q80W22	Threonine synthase-like 2 OS=Mus musculus OX=10090 GN=Thnsl2 PE=1 SV=1	1.386	0.593103	104.2	84.2	28.08	28.69	1	14	98	14	39	54.2	6.39	0	42.115	63.4	107.8	128.2	91.1	90.1	71.1	57.6	112.3	442321	752450	894888	636090	629094	496189	402343	783687	434265	391980	714194	296074	498480	402198	282978	505332	High	High	High	High	High	High
FALSE	High	Master Protein	Q9CXW3	Calcyclin-binding protein OS=Mus musculus OX=10090 GN=Cacybp PE=1 SV=1	1.386	0.720381	86.1	61	31.91	32.31	1	4	31	4	16	26.5	7.87	0	15.044		117.1	98.3	178.4	69.3	99.3	123.8	61.6		204462	171578	311430	120907	173289	216016	107535		106512	136933	144958	95803.7	140464	151930	69340	High	High	Peak Found	Peak Found	High	Medium
FALSE	High	Master Protein	Q99K67	Alpha-aminoadipic semialdehyde synthase, mitochondrial OS=Mus musculus OX=10090 GN=Aass PE=1 SV=1	1.385	0.306672	66.4	103.4	27.05	51.6	1	38	653	38	50	102.9	6.87	0	210.194	53.9	39.8	66.9	76.7	53.4	63.5	137.9	161.3	6.17888e+06	4.55751e+06	7.67021e+06	8.79429e+06	6.11853e+06	7.27552e+06	1.58074e+07	1.84952e+07	6.06634e+06	2.37418e+06	6.12146e+06	4.09338e+06	4.84819e+06	5.89735e+06	1.11178e+07	1.1926e+07	High	High	High	High	High	High
FALSE	High	Master Protein	Q9Z2X1	Heterogeneous nuclear ribonucleoprotein F OS=Mus musculus OX=10090 GN=Hnrnpf PE=1 SV=3	1.385	0.30655	145.2	70.4	32.59	22.83	1	16	241	14	57	45.7	5.49	0	84.132	164.4	67.8	138.4	137.5	50.3	61.3	86.2	73	5.50873e+06	2.27272e+06	4.63697e+06	4.60564e+06	1.68395e+06	2.05309e+06	2.88872e+06	2.44481e+06	5.40841e+06	1.18394e+06	3.70068e+06	2.14374e+06	1.33433e+06	1.66418e+06	2.03171e+06	1.57645e+06	High	High	High	High	High	High
FALSE	High	Master Protein	Q6NZJ6	Eukaryotic translation initiation factor 4 gamma 1 OS=Mus musculus OX=10090 GN=Eif4g1 PE=1 SV=1	1.385	0.306668	92.8	77.3	36.04	12.79	1	43	496	37	30	176	5.4	0	222.597	122.9	49.8	108.5	79	67.8	92	76.2	78	7.68136e+06	3.11293e+06	6.78405e+06	4.94113e+06	4.23663e+06	5.7503e+06	4.76357e+06	4.87903e+06	7.54146e+06	1.62164e+06	5.41423e+06	2.29989e+06	3.35702e+06	4.66105e+06	3.35034e+06	3.14606e+06	High	High	High	High	High	High
FALSE	High	Master Protein	Q8BGT5	Alanine aminotransferase 2 OS=Mus musculus OX=10090 GN=Gpt2 PE=1 SV=1	1.383	0.308614	69.9	93.4	29.15	9.79	1	25	442	24	64	57.9	8	0	132.155	75.4	114	57.8	102	136.1	115.2	119.5	108.6	7.0835e+06	1.07115e+07	5.42901e+06	9.58308e+06	1.27865e+07	1.08205e+07	1.12188e+07	1.02019e+07	6.95449e+06	5.58003e+06	4.3328e+06	4.46054e+06	1.01318e+07	8.77081e+06	7.89046e+06	6.5783e+06	High	High	High	High	High	High
FALSE	High	Master Protein	Q9CQN1	Heat shock protein 75 kDa, mitochondrial OS=Mus musculus OX=10090 GN=Trap1 PE=1 SV=1	1.382	0.309942	109.2	114.3	22.3	11.26	1	26	384	25	45	80.2	6.68	0	131.693	117.9	110.7	69.5	91.2	89.6	102.8	107.7	118	8.01179e+06	7.52258e+06	4.72392e+06	6.19747e+06	6.08924e+06	6.98246e+06	7.31598e+06	8.0149e+06	7.86587e+06	3.9188e+06	3.77008e+06	2.88467e+06	4.82498e+06	5.65981e+06	5.14551e+06	5.16812e+06	High	High	High	High	High	High
FALSE	High	Master Protein	Q9Z2D6	Methyl-CpG-binding protein 2 OS=Mus musculus OX=10090 GN=Mecp2 PE=1 SV=1	1.38	0.6322	72.6	161	65.3	32.64	1	17	77	17	38	52.3	9.96	0	46.098	34.2	40.8	143.7	97.7	193.5	110.6	177	98.6	92959.1	110817	390549	265542	526036	300487	481103	268114	91266.1	57729	311690	123599	416820	243567	338371	172883	High	High	High	High	High	Medium
FALSE	High	Master Protein	Q3UEP4	UDP-glucuronosyltransferase OS=Mus musculus OX=10090 GN=Ugt2b36 PE=1 SV=1	1.38	0.588465	103.6	22.9	44.17	54	1	15	185	12	33	61	8.25	0	62.357	110.7	144.6	105.8	39	27.2	21	10	42.6	1.08467e+06	1.41649e+06	1.03664e+06	382100	266291	205687	98082.2	417502	1.06491e+06	737906	827320	177852	211003	166725	68983.7	269211	High	High	High	High	Peak Found	High
FALSE	High	Master Protein	P12382	ATP-dependent 6-phosphofructokinase, liver type OS=Mus musculus OX=10090 GN=Pfkl PE=1 SV=4	1.38	0.604445	121.1	91.2	37.17	24.91	1	21	155	17	34	85.3	7.17	0	88.776	141.5	137.1	71.9	196	89.5	123	140.4	83.5	1.08697e+06	1.05285e+06	552269	1.50536e+06	687273	944718	1.07834e+06	640925	1.06718e+06	548470	440756	700685	544580	765764	758423	413277	High	High	High	High	High	High
FALSE	High	Master Protein	Q571F8	Glutaminase liver isoform, mitochondrial OS=Mus musculus OX=10090 GN=Gls2 PE=1 SV=2	1.378	0.46513	25.7	108.7	34.23	24.6	1	23	183	22	48	66.3	7.66	0	96.814	27.9	11.2	26.7	25.4	73.6	106.9	138.1	113.8	565734	226786	540594	514031	1.49079e+06	2.16354e+06	2.79544e+06	2.30398e+06	555431	118142	431438	239261	1.18127e+06	1.75371e+06	1.9661e+06	1.48564e+06	High	High	High	High	High	High
FALSE	High	Master Protein	Q8C0K5	Graves disease carrier protein homolog OS=Mus musculus OX=10090 GN=Slc25a16 PE=1 SV=1	1.378	0.697258	69.6	108.2	62.95	26.2	1	10	52	10	41	36.2	9.88	0	26.902	41.5	104.2	128.6	29.9	102.3	74.3		127.3	90311.8	226537	279634	64967.7	222376	161454		276805	88667	118012	223171	30239.9	176206	130870		178488	High	High	High	High	High	High
FALSE	High	Master Protein	Q8BTS0	DEAD box protein 5 OS=Mus musculus OX=10090 GN=Ddx5 PE=1 SV=1	1.378	0.31421	112.2	150.5	28.67	23.68	1	35	771	26	47	69.2	8.92	0	179.471	61.1	106	98.5	129.3	106.6	119.6	178.7	157	8.85929e+06	1.53645e+07	1.42797e+07	1.87452e+07	1.54486e+07	1.73418e+07	2.5902e+07	2.27682e+07	8.69794e+06	8.00396e+06	1.13964e+07	8.72513e+06	1.22412e+07	1.40568e+07	1.82175e+07	1.46813e+07	High	High	High	High	High	High
FALSE	High	Master Protein	B1AZ46	Brain-specific angiogenesis inhibitor 1-associated protein 2 OS=Mus musculus OX=10090 GN=Baiap2 PE=1 SV=1	1.378	0.354462	111.2	142.1	15.91	25.79	1	18	116	18	35	57.6	8.79	0	67.637	104	103.2	98.1	136.6	78.3	121.8	146.9	144	2.09675e+06	2.08088e+06	1.97819e+06	2.753e+06	1.57919e+06	2.45592e+06	2.96097e+06	2.90248e+06	2.05857e+06	1.08401e+06	1.57875e+06	1.28141e+06	1.25132e+06	1.9907e+06	2.08252e+06	1.87156e+06	High	High	High	High	High	High
FALSE	High	Master Protein	P12970	60S ribosomal protein L7a OS=Mus musculus OX=10090 GN=Rpl7a PE=1 SV=2	1.376	0.497837	81.9	54.3	50.41	48.7	1	13	159	13	39	30	10.56	0	53.813	85.7	29.7	121.1	66.4	53.6	46.7	106.2	40.7	1.69273e+06	585924	2.39317e+06	1.31129e+06	1.05856e+06	922093	2.09941e+06	804224	1.6619e+06	305230	1.90994e+06	610352	838781	747425	1.47657e+06	518574	High	High	High	High	High	High
FALSE	High	Master Protein	F6S4K9	Protein 4.1 (Fragment) OS=Mus musculus OX=10090 GN=Epb41 PE=1 SV=1	1.373	0.670857	89.1	156.4	97.9	14.39	1	10	139	3	38	40.3	4.64	0	50.549	240.2	57	103	8.1	118.3	164	141.4	127.8	611792	145074	262265	20624	301301	417681	360196	325429	600650	75574.6	209309	9599.66	238744	338562	253335	209841	High	Peak Found	Peak Found	Peak Found	Peak Found	Peak Found
FALSE	High	Master Protein	Q8C7H1	Methylmalonic aciduria type A homolog, mitochondrial OS=Mus musculus OX=10090 GN=Mmaa PE=1 SV=1	1.372	0.587877	91.7	93.1	21.38	20.29	1	16	101	16	44	45.9	9.32	0	48.875	104.9	89.4	104.9	63.8	76.3	112.7	116.6	85.7	1.04662e+06	892316	1.04748e+06	636640	761773	1.12458e+06	1.1634e+06	854969	1.02756e+06	464842	835977	296330	603612	911557	818245	551296	High	High	High	High	High	High
FALSE	High	Master Protein	P61027	Ras-related protein Rab-10 OS=Mus musculus OX=10090 GN=Rab10 PE=1 SV=1	1.371	0.604704	124.5	72.3	32.97	16.45	1	9	134	7	45	22.5	8.38	0	35.25	146.4	81.6	169.7	98.8	62.7	73	66.9	90	1.24449e+06	693649	1.44303e+06	840275	532749	620355	568509	765411	1.22183e+06	361348	1.15165e+06	391114	422138	502844	399847	493547	High	High	High	High	High	High
FALSE	High	Master Protein	Q8BGS1-2	Isoform 2 of Band 4.1-like protein 5 OS=Mus musculus OX=10090 GN=Epb41l5	1.37	0.322555	92.8	144.1	38.17	25.55	1	21	406	18	44	57.6	9.07	0	126.133	144.3	95.7	67.3	69	134.5	118.4	146.5	76.8	1.02329e+07	6.78843e+06	4.77355e+06	4.89387e+06	9.53542e+06	8.39789e+06	1.03886e+07	5.44653e+06	1.00466e+07	3.53636e+06	3.80969e+06	2.2779e+06	7.55566e+06	6.80711e+06	7.30657e+06	3.512e+06	High	High	High	High	High	High
FALSE	High	Master Protein	I1E4X8	Stromal interaction molecule 2 OS=Mus musculus OX=10090 GN=Stim2 PE=1 SV=1	1.37	0.611692	115.7	93.4	75.14	64.54	1	21	131	20	35	84.7	6.79	0	68.551	277.9	136.3	51.2	75.6	83.6	80.2	141.8	15.2	1.59936e+06	784298	294651	434882	481289	461437	815981	87266.7	1.57024e+06	408571	235155	202420	381363	374029	573900	56270.7	High	High	High	High	High	High
FALSE	High	Master Protein	A0A0R4J1L9	Microtubule-associated tumor suppressor 1 homolog OS=Mus musculus OX=10090 GN=Mtus1 PE=1 SV=1	1.37	0.463045	87	77.2	68.92	57.01	1	32	195	32	30	134.3	6.86	0	118.002	195.6	31.9	77.6	95.6	145.4	91.7	63.7	33.3	3.51088e+06	571775	1.39335e+06	1.71649e+06	2.60881e+06	1.64541e+06	1.14386e+06	598093	3.44694e+06	297859	1.11201e+06	798955	2.06716e+06	1.33373e+06	804505	385658	High	High	High	High	High	High
FALSE	High	Master Protein	E9Q0F0	Keratin 78 OS=Mus musculus OX=10090 GN=Krt78 PE=1 SV=1	1.369	0.324526	76.9	84.6	61.65	83.92	1	4	153	2	2	112.2	7.97	0	21.055	47.2	23.7	105.2	118.1	79	249.1	41.3	75.8	2.93556e+07	1.47545e+07	6.54647e+07	7.35145e+07	4.92067e+07	1.55061e+08	2.57365e+07	4.7187e+07	2.8821e+07	7.68618e+06	5.22462e+07	3.4218e+07	3.89903e+07	1.25688e+08	1.81011e+07	30426810	High	High	High	High	High	High
FALSE	High	Master Protein	O35130	Ribosomal RNA small subunit methyltransferase NEP1 OS=Mus musculus OX=10090 GN=Emg1 PE=1 SV=1	1.369	0.612412	102.5	155.6	41.14	8.76	1	10	61	10	54	27	8.91	0	26.398	85.3	95.4	156.6	60.3	122	150.7	133.9	140.2	449339	502430	824984	317685	642818	793584	705159	738317	441156	261735	658405	147870	509355	643259	495956	476077	High	Peak Found	High	Peak Found	High	High
FALSE	High	Master Protein	A0A2R8VHP3	Predicted pseudogene 5478 OS=Mus musculus OX=10090 GN=Gm5478 PE=1 SV=1	1.363	0.475317	70.7	80.7	72.37	67.34	1	7	199	2	12	57.9	6.2	0	43.19	38.4	21.1	135.5	111.2	45.8	121.4	23.3	132.9	792526	435216	2.7964e+06	2.29431e+06	945762	2.50663e+06	481316	2.74405e+06	778092	226721	2231757	1.06791e+06	749401	2.03181e+06	338521	1.7694e+06	High	Peak Found	High	High	High	High
FALSE	High	Master Protein	Q5BLK4	Terminal uridylyltransferase 7 OS=Mus musculus OX=10090 GN=Tut7 PE=1 SV=3	1.361	0.333238	101.4	137.3	33.37	15.61	1	55	568	51	41	169	6.65	0	215.072	72.8	146.1	78.9	100	130.7	92.2	111.8	129.6	4.39223e+06	8.8124e+06	4.76232e+06	6.03427e+06	7.88242e+06	5.56113e+06	6.7432e+06	7.81897e+06	4.31223e+06	4.59072e+06	3.80072e+06	2.80871e+06	6.24585e+06	4.50771e+06	4.74266e+06	5.04178e+06	High	High	High	High	High	High
FALSE	High	Master Protein	P26231	Catenin alpha-1 OS=Mus musculus OX=10090 GN=Ctnna1 PE=1 SV=1	1.36	0.333908	53.3	67.1	92.48	78.02	1	29	264	23	41	100	6.23	0	122.723	62.1	10.9	170.7	51.5	51.4	190.9	28.2	98.6	1.78314e+07	3.14256e+06	4.90336e+07	1.47938e+07	1.4757e+07	5.48444e+07	8.10079e+06	2.83246e+07	1.75067e+07	1.63708e+06	3.91329e+07	6.88592e+06	1.16932e+07	4.44555e+07	5.69749e+06	1.82641e+07	High	High	High	High	High	High
FALSE	High	Master Protein	P62889	60S ribosomal protein L30 OS=Mus musculus OX=10090 GN=Rpl30 PE=1 SV=2	1.359	0.335512	98	78.8	39.28	106.15	1	7	134	7	58	12.8	9.63	0	36.875	79.4	51.2	53.6	114.1	62.3	32	251.7	44.1	5.59563e+06	3.6094e+06	3.77545e+06	8.04239e+06	4.39301e+06	2.25685e+06	1.77413e+07	3.10706e+06	5.49372e+06	1.88028e+06	3.01312e+06	3.74341e+06	3.48093e+06	1.82934e+06	1.24779e+07	2.00348e+06	High	High	High	High	High	High
FALSE	High	Master Protein	Q64464	Cytochrome P450 3A13 OS=Mus musculus OX=10090 GN=Cyp3a13 PE=1 SV=1	1.356	0.339661	62.2	105.6	65.79	49.05	1	22	218	21	49	57.5	8.57	0	92.369	21.5	49.7	83.6	130.5	99.7	85.4	120.3	230	804415	1.86424e+06	3.13597e+06	4.89298e+06	3.73788e+06	3.20388e+06	4.51249e+06	8.62325e+06	789764	971153	2.50276e+06	2.27748e+06	2.96182e+06	2.59698e+06	3.17375e+06	5.56039e+06	High	High	High	High	High	High
FALSE	High	Master Protein	A0A1W2P6J7	Septin OS=Mus musculus OX=10090 GN=Septin10 PE=1 SV=1	1.356	0.613296	101.7	110.6	67.25	46.78	1	13	107	12	47	52.4	6.6	0	43.647	207.1	34.1	135	73.4	145.7	132.7	88.2	40.7	1.42605e+06	234454	929773	505539	1.00308e+06	913773	607391	279867	1.40008e+06	122136	742035	235308	794816	740681	427193	180462	High	High	High	High	High	High
FALSE	High	Master Protein	Q9WU78	Programmed cell death 6-interacting protein OS=Mus musculus OX=10090 GN=Pdcd6ip PE=1 SV=3	1.354	0.617077	66.4	77.8	49.77	41.68	1	23	101	23	33	96	6.52	0	60.588	81.2	101.3	29.9	47.2	82.1	56.7	134.6	64.1	490992	612289	180737	285224	496611	342619	814001	387344	482050	318965	144243	132760	393504	277718	572507	249765	High	High	High	High	High	High
FALSE	High	Master Protein	Q5SQ20	Pescadillo homolog OS=Mus musculus OX=10090 GN=Pes1 PE=1 SV=1	1.353	0.619947	106.5	132.3	75.04	18.41	1	13	102	13	25	68.2	6.84	0	29.656	72.2	6.9	149.1	169.6	119	94.2	144.2	139.8	416128	39503.1	859589	977408	685788	542957	830957	805968	408550	20578.7	686022	454944	543404	440107	584433	519699	High	High	High	High	High	High
FALSE	High	Master Protein	Q64511	DNA topoisomerase 2-beta OS=Mus musculus OX=10090 GN=Top2b PE=1 SV=2	1.352	0.344321	109.3	157.7	89.51	27.31	1	62	788	49	42	181.8	8.29	0	301.181	20	261.6	94.3	84.6	144.3	107.8	115.3	192	2.07276e+06	2.70768e+07	9.76606e+06	8.75397e+06	1.49324e+07	1.11538e+07	1.19315e+07	1.9876e+07	2.03501e+06	1.41053e+07	7.79412e+06	4.07462e+06	1.18321e+07	9040999	8.39171e+06	1.28163e+07	High	High	High	High	High	High
FALSE	High	Master Protein	Q9DCW4	Electron transfer flavoprotein subunit beta OS=Mus musculus OX=10090 GN=Etfb PE=1 SV=3	1.349	0.346986	46.7	53.3	16.12	17.84	1	14	296	14	57	27.6	8.1	0	84.813	87.8	60.2	84	73.9	85.9	70	94.2	108.2	8.68899e+06	5.96067e+06	8.31625e+06	7.31326e+06	8.5058e+06	6.93006e+06	9.33237e+06	1.07145e+07	8.53074e+06	3.10514e+06	6637048	3.40403e+06	6.73981e+06	5.61733e+06	6.56369e+06	6.90887e+06	High	High	High	High	High	High
FALSE	High	Master Protein	Q3UHX9	Putative methyltransferase C9orf114 homolog OS=Mus musculus OX=10090 GN=Spout1 PE=1 SV=1	1.348	0.790765	96.9	77.7	56.3	82.41	1	6	18	6	20	42.9	8.03	0	13.946	192.6	30.3	147	116.1	387.7		104.8	103.5	105950	16692.3	80897	63902.4	213314		57638.9	56953.8	104020	8695.67	64562.5	29744	169026		40538.9	36724.6	High	High	High	Peak Found	High	High
FALSE	High	Master Protein	A0A0R4J039	Histidine-rich glycoprotein OS=Mus musculus OX=10090 GN=Hrg PE=1 SV=1	1.348	0.71652	22.9	50.9	76.05	73.56	1	9	39	9	17	60.4	7.61	0	29.754	16.5	26.7	71		32.5	119.2	19	108.5	86443.2	139899	371604		170065	623809	99498	568122	84868.8	72878.7	296571		134756	505643	69979.4	366333	High	Peak Found	High	n/a	High	High
FALSE	High	Master Protein	G3X9T7	Galectin-9 OS=Mus musculus OX=10090 GN=Lgals9 PE=1 SV=1	1.347	0.496841	109.7	127.8	42.75	25.01	1	9	116	9	31	40	9.31	0	38.014	97.2	52.3	161.7	110.3	74.1	127.5	114.2	139.8	1.42008e+06	763519	2.36258e+06	1.61145e+06	1.08329e+06	1.86202e+06	1.66785e+06	2.04225e+06	1.39421e+06	397746	1.88554e+06	750063	858374	1.50931e+06	1.17304e+06	1.31687e+06	High	High	High	High	High	High
FALSE	High	Master Protein	P24721	Asialoglycoprotein receptor 2 OS=Mus musculus OX=10090 GN=Asgr2 PE=1 SV=1	1.345	0.541279	103	113.3	59.19	20.94	1	6	46	6	23	34.9	5.21	0	20.301	94.7	20.2	135.3	157.1	162.2	116.2	133.3	99.5	908850	193652	1.29883e+06	1.50852e+06	1.55693e+06	1.11574e+06	1.27995e+06	955153	892298	100881	1.03657e+06	702153	1.23368e+06	904390	900223	615895	High	High	High	High	High	High
FALSE	High	Master Protein	Q8BMQ2	General transcription factor 3C polypeptide 4 OS=Mus musculus OX=10090 GN=Gtf3c4 PE=1 SV=2	1.343	0.720088	134	164.6	46.19	30.07	1	12	25	12	17	91.6	6.73	0	19.452	52.5	142.7		97.7	150.4	92.3	95.8	167.1	114979	312542		214120	329614	202335	209784	366168	112885	162815		99664.1	261179	164007	147547	236110	High	High	High	High	Peak Found	High
FALSE	High	Master Protein	E9Q2E4	HECT domain E3 ubiquitin protein ligase 4 OS=Mus musculus OX=10090 GN=Hectd4 PE=1 SV=2	1.342	0.356056	100.1	27.4	98.77	13.92	1	85	373	85	25	483.8	6.06	0	184.557	126.7	14.6	278.1	52.3	23.6	22.7	17	21.9	1.46065e+07	1.68705e+06	3.20566e+07	6.02746e+06	2.71959e+06	2.61915e+06	1.95628e+06	2.52356e+06	1.43404e+07	878847	2.55838e+07	2.80554e+06	2.15494e+06	2.12302e+06	1.3759e+06	1.62723e+06	High	High	High	High	High	High
FALSE	High	Master Protein	Q09XV5	Chromodomain-helicase-DNA-binding protein 8 OS=Mus musculus OX=10090 GN=Chd8 PE=1 SV=1	1.341	0.780063	39.9	98	98.52	46.68	1	16	41	11	7	290.7	6.42	0	26.577	54.6	36.4	223.9		175.5	44.6	153	117.6	68825.8	45889.5	282342		221209	56172.5	192937	148301	67572.4	23905.6	225332		175281	45532	135698	95626.7	High	Peak Found	High	High	High	High
FALSE	High	Master Protein	D3Z0M9	RNA helicase OS=Mus musculus OX=10090 GN=Ddx23 PE=1 SV=1	1.339	0.359779	55.5	72.3	60.27	66.02	1	27	338	27	36	95.4	9.58	0	123.127	33.7	32.7	87.8	113.5	25.7	48.6	103.2	142.5	1.57342e+06	1.52838e+06	4.10252e+06	5.30285e+06	1.20204e+06	2.27237e+06	4.82328e+06	6.65747e+06	1.54476e+06	796190	3.27415e+06	2.46826e+06	952467	1.84193e+06	3.39234e+06	4.29283e+06	High	High	High	High	High	High
FALSE	High	Master Protein	P70335	Rho-associated protein kinase 1 OS=Mus musculus OX=10090 GN=Rock1 PE=1 SV=1	1.339	0.66781	31.4	27.6	51.27	68.14	1	40	187	35	30	158.1	5.86	0	106.241	46.6	20.3	54.2	84.3	29.1	79.7	67.1	11.4	359147	156469	416970	649276	224377	613851	516962	88145.6	352606	81510.8	332776	302212	177792	497572	363592	56837.5	High	High	High	High	High	High
FALSE	High	Master Protein	Q9CQR2	40S ribosomal protein S21 OS=Mus musculus OX=10090 GN=Rps21 PE=1 SV=1	1.337	0.774179	56.9	15.2	60.5	19.46	1	4	36	4	41	9.1	8.51	0	20.603	90.2	23	82.1	31.7	13.7	16.9	11.5		423360	107712	385361	148573	64112.1	79409.9	53963.5		415649	56111.3	307549	69154.8	50801	64367.7	37953.9		High	High	High	Peak Found	High	High
FALSE	High	Master Protein	B1ASP2	Tyrosine-protein kinase OS=Mus musculus OX=10090 GN=Jak1 PE=1 SV=1	1.337	0.445163	146.8	115	30.11	13.45	1	46	296	43	46	133.3	7.53	0	138.403	81	117	137.2	172.3	102.5	75.3	100.4	98.1	1.55613e+06	2.24761e+06	2.63577e+06	3.31155e+06	1.96982e+06	1.44672e+06	1.92951e+06	1.88468e+06	1.52779e+06	1.17087e+06	2.10356e+06	1.54139e+06	1.56084e+06	1.17267e+06	1.35707e+06	1.21527e+06	High	High	High	High	High	High
FALSE	High	Master Protein	P37040	NADPH--cytochrome P450 reductase OS=Mus musculus OX=10090 GN=Por PE=1 SV=2	1.337	0.639435	107.6	112.5	76.91	33.68	1	21	107	21	39	77	5.53	0	51.764	22.3	93.9	110.9	236.8	63.5	100.9	150.9	112.8	127316	535092	631941	1.34922e+06	361575	574749	859928	642566	124997	278750	504341	628005	286504	465877	604809	414335	High	High	High	High	High	High
FALSE	High	Master Protein	Q91XE0	Glycine N-acyltransferase OS=Mus musculus OX=10090 GN=Glyat PE=1 SV=1	1.336	0.548837	44.3	62.9	54.22	46.31	1	18	178	16	73	34.1	8.28	0	141.896	19.5	27.1	7	35.6	26.8	23.9	39.9	62.9	864339	1.19848e+06	311658	1.5726e+06	1.18442e+06	1.05764e+06	1.76574e+06	2.78227e+06	848597	624335	248729	731980	938510	857296	1.24189e+06	1.79405e+06	High	High	High	High	Peak Found	High
FALSE	High	Master Protein	Q6P5B0	RRP12-like protein OS=Mus musculus OX=10090 GN=Rrp12 PE=1 SV=1	1.335	0.364294	115.2	166	29.93	44.55	1	39	243	39	37	143	8.91	0	145.411	150.1	74.7	115.1	93.1	182.6	164.2	135.4	49	4.1369e+06	2.06013e+06	3.17188e+06	2.56625e+06	5.03242e+06	4.52639e+06	3.73246e+06	1.34941e+06	4.06156e+06	1.0732e+06	2.53142e+06	1.19449e+06	3.98758e+06	3.66898e+06	2.62513e+06	870116	High	High	High	High	High	High
FALSE	High	Master Protein	Q9CZ83	39S ribosomal protein L55, mitochondrial OS=Mus musculus OX=10090 GN=Mrpl55 PE=1 SV=1	1.335	0.656429	96.1	131.7	32.45	16.53	1	5	26	5	32	15.1	10.51	0	18.555	113.7	70.2	128.7	67.6	101.2	118.4	150.6	126.7	918898	566970	1.03985e+06	546045	817681	956682	1.2166e+06	1.02374e+06	902163	295357	829883	254162	647912	775462	855664	660124	High	High	High	High	Peak Found	High
FALSE	High	Master Protein	Q6NZF1	Zinc finger CCCH domain-containing protein 11A OS=Mus musculus OX=10090 GN=Zc3h11a PE=1 SV=1	1.335	0.772049	37.8	138.6	71.63	29.89	1	14	53	14	21	86.4	8.13	0	31.2	99.3	30.9	77.8	14	153.9	210	229.8	113.9	95052.9	29595	74418.4	13400	147259	200955	219867	109001	93321.7	15417.2	59392	6237.18	116685	162889	154638	70285.3	High	Peak Found	High	High	High	High
FALSE	High	Master Protein	F6TVX7	Phosphatidylserine decarboxylase (Fragment) OS=Mus musculus OX=10090 GN=Gm20671 PE=3 SV=1	1.334	0.645469	23.9	39.9	75.52	17.79	1	5	25	5	9	64.3	9.47	0	14.051	5.8	19.8	5.4	6.1	9.3	10.6	8.9	13	344556	1.18269e+06	325168	366633	555628	633596	534328	780169	338281	616107	259510	170653	440268	513577	375806	503063	High	High	High	Peak Found	High	High
FALSE	High	Master Protein	A0A1B0GRP7	Pyridoxal phosphate homeostasis protein (Fragment) OS=Mus musculus OX=10090 GN=Plpbp PE=1 SV=1	1.332	0.772337	93.5	131.4	36.55	46.73	1	6	35	6	21	36.1	8.51	0	15.461		108.5	63.9		144.9	76.8	94.4	215.4		129083	76060.9		172406	91405.2	112335	256220		67244.1	60702.8		136611	74090.7	79008.1	165214	High	Peak Found	High	High	High	High
FALSE	High	Master Protein	Q8BYL4	Tyrosine--tRNA ligase, mitochondrial OS=Mus musculus OX=10090 GN=Yars2 PE=1 SV=2	1.33	0.778806	43.9	146.5	62.25	20.36	1	13	82	13	38	52.6	9.16	0	26.297			30.9	79.6	172.4	115.9	165.4				26467.3	68084.7	147467	99165.3	141520				21123.1	31690.7	116849	80380.9	99534.5		High	High	High	High	High	High
FALSE	High	Master Protein	A0A1W2P7A1	40S ribosomal protein S12 OS=Mus musculus OX=10090 GN=Rps12 PE=1 SV=1	1.328	0.373655	65.4	85.5	10.03	13.4	1	9	216	9	49	16	8.16	0	55.699	85.5	71.6	68.3	78.1	101	94.6	120.6	89.6	9.97681e+06	8.35595e+06	7.9671e+06	9.12032e+06	1.1786e+07	1.10478e+07	1.40793e+07	1.04569e+07	9.79511e+06	4.35294e+06	6.3584e+06	4.24514e+06	9.33897e+06	8.95509e+06	9.90231e+06	6.74278e+06	High	High	High	High	High	High
FALSE	High	Master Protein	Q61768	Kinesin-1 heavy chain OS=Mus musculus OX=10090 GN=Kif5b PE=1 SV=3	1.327	0.375103	92.8	85	29.47	16.86	1	44	514	34	53	109.5	6.44	0	222.887	105.9	50.6	100.6	104.7	99.9	79.5	117.2	88.6	7.41593e+06	3.54414e+06	7.04658e+06	7.33248e+06	6.99826e+06	5.56692e+06	8.20461e+06	6.20224e+06	7.28087e+06	1.84628e+06	5.62375e+06	3.41297e+06	5.54526e+06	4.5124e+06	5.77051e+06	3.99929e+06	High	High	High	High	High	High
FALSE	High	Master Protein	P50295	Arylamine N-acetyltransferase 2 OS=Mus musculus OX=10090 GN=Nat2 PE=1 SV=1	1.327	0.583112	99.4	131.5	62.21	25.86	1	11	116	11	52	33.7	5.88	0	39.613	70.8	147.3	20.9	105.8	107.8	116.7	112.5	178.6	771328	1.60549e+06	227486	1.153e+06	1.17458e+06	1.27129e+06	1.22581e+06	1.94597e+06	757280	836362	181553	536674	930713	1.03048e+06	862143	1.25479e+06	High	High	High	High	High	High
FALSE	High	Master Protein	P50247	Adenosylhomocysteinase OS=Mus musculus OX=10090 GN=Ahcy PE=1 SV=3	1.326	0.564429	67.7	72.6	45.93	49.6	1	15	148	14	42	47.7	6.54	0	57.895	88.5	46.2	104.4	38.9	71.5	125.5	65.7	36.5	1.57243e+06	821555	1.85635e+06	691726	1.27052e+06	2.23069e+06	1.16789e+06	649154	1.54379e+06	427979	1.48152e+06	321970	1.00673e+06	1.80814e+06	821404	418583	High	High	High	High	High	High
FALSE	High	Master Protein	A0A0A0MQ68	Glutaryl-CoA dehydrogenase, mitochondrial OS=Mus musculus OX=10090 GN=Gcdh PE=1 SV=1	1.326	0.375926	77.8	90.4	34.01	20.77	1	13	236	13	41	49.5	8.72	0	69.083	60.1	75.2	105.5	131.1	81.3	90.1	125.8	118.8	1.91601e+06	2.39709e+06	3.35982e+06	4.17581e+06	2.59072e+06	2.87108e+06	4.00616e+06	3.78495e+06	1.88112e+06	1.24874e+06	2.68142e+06	1.94367e+06	2.05283e+06	2.32723e+06	2.81763e+06	2.44059e+06	High	High	High	High	High	High
FALSE	High	Master Protein	Q61694	NADPH-dependent 3-keto-steroid reductase Hsd3b5 OS=Mus musculus OX=10090 GN=Hsd3b5 PE=1 SV=4	1.324	0.378977	108.6	188	90.8	24.37	1	16	164	9	52	41.9	9.01	0	91.005	127.6	208.5		4.1	263	185.6			2.22228e+06	3.63116e+06		70739.1	4.58061e+06	3.23388e+06			2.1818e+06	1.89161e+06		32926.2	3.62957e+06	2.6213e+06			High	High	n/a	High	High	High
FALSE	High	Master Protein	Q8R164	Valacyclovir hydrolase OS=Mus musculus OX=10090 GN=Bphl PE=1 SV=1	1.322	0.516687	43.8	69.1	34.62	53.25	1	18	153	18	68	32.8	8.94	0	105.696	29.7	50.5	36.2	64.9	25.9	48.9	93.1	100.9	882019	1.5005e+06	1.07765e+06	1.93094e+06	771078	1.45483e+06	2.76936e+06	2.99967e+06	865956	781668	860055	898776	610986	1.17925e+06	1.94776e+06	1.93423e+06	High	High	High	High	High	High
FALSE	High	Master Protein	P47962	60S ribosomal protein L5 OS=Mus musculus OX=10090 GN=Rpl5 PE=1 SV=3	1.322	0.381251	55.7	86.9	40.09	61.74	1	9	130	9	35	34.4	9.77	0	53.75	44.2	24.7	71.2	57.8	187.1	80.8	76.9	49	6.90046e+06	3.85378e+06	1.10978e+07	9.01596e+06	2.91722e+07	1.26031e+07	1.19882e+07	7.63544e+06	6.77478e+06	2.00758e+06	8.85692e+06	4.19656e+06	2.31154e+07	1.02157e+07	8.43157e+06	4.92343e+06	High	High	High	High	High	High
FALSE	High	Master Protein	Q99M73	Keratin, type II cuticular Hb4 OS=Mus musculus OX=10090 GN=Krt84 PE=2 SV=2	1.32	0.742379	136.1	142.9	25.56	87.08	1	16	125	9	24	64.9	7.84	0	54.052	152.9	108.1		95.1	107.1	119.1	108.2	455	314116	222150		195272	220081	244710	222185	934670	308395	115727		90891.3	174388	198356	156269	602688	High	Peak Found	Peak Found	Peak Found	Medium	High
FALSE	High	Master Protein	Q9D7J9	Enoyl-CoA hydratase domain-containing protein 3, mitochondrial OS=Mus musculus OX=10090 GN=Echdc3 PE=1 SV=1	1.314	0.663912	129.6	73.7	39.41	32.53	1	7	36	7	30	32.4	8.34	0	26.053	153.4	155.2	52.1	131.5	91.7	48.6	108.7	71.1	923451	934786	313885	791966	552211	292373	654761	427815	906632	486966	250506	368628	437560	236990	460510	275861	Peak Found	Peak Found	High	Peak Found	Peak Found	Peak Found
FALSE	High	Master Protein	A2AN08	E3 ubiquitin-protein ligase UBR4 OS=Mus musculus OX=10090 GN=Ubr4 PE=1 SV=1	1.313	0.407215	33.5	103.5	26.12	7.29	1	101	501	101	24	571.9	6.06	0	251.543	34.5	34.3	51.4	56.8	128.4	131.9	113.2	133.4	1.09319e+06	1.08749e+06	1.62667e+06	1.79831e+06	4.06442e+06	4.17599e+06	3.58571e+06	4.22409e+06	1.07328e+06	566515	1.29822e+06	837042	3.22056e+06	3.38495e+06	2.52192e+06	2.72375e+06	High	High	High	High	High	High
FALSE	High	Master Protein	Q9WVD5	Mitochondrial ornithine transporter 1 OS=Mus musculus OX=10090 GN=Slc25a15 PE=1 SV=1	1.313	0.39349	77.7	87.1	29.86	22.97	1	14	420	14	58	32.8	8.85	0	95.778	68.3	47.9	100.9	81.9	62	72	100.6	97.9	5.50702e+06	3.86248e+06	8.13094e+06	6.60087e+06	4.99339e+06	5.80465e+06	8.10613e+06	7.88641e+06	5.40673e+06	2.01212e+06	6.48916e+06	3.07244e+06	3.95665e+06	4.7051e+06	5.70124e+06	5.08527e+06	High	High	High	High	High	High
FALSE	High	Master Protein	P54071	Isocitrate dehydrogenase [NADP], mitochondrial OS=Mus musculus OX=10090 GN=Idh2 PE=1 SV=3	1.313	0.392901	3.8	3	49.02	19.14	1	25	351	24	53	50.9	8.69	0	173.467	3	11.2	14.1	10.5	8.1	9.1	7.9	11.7	1.05562e+06	3.99713e+06	5.03036e+06	3.7487e+06	2.8689e+06	3.23919e+06	2.8011e+06	4.15967e+06	1.0364e+06	2.08226e+06	4.01464e+06	1.74487e+06	2.27325e+06	2.62561e+06	1.97009e+06	2.68221e+06	High	High	High	High	High	High
FALSE	High	Master Protein	Q9DCE9	Interferon gamma-induced GTPase OS=Mus musculus OX=10090 GN=Igtp PE=1 SV=1	1.312	0.703131	36	120	24.85	19.39	1	12	60	8	34	48.5	7.77	0	35.173		43.6		30.6	123.6	107.2	119.8	164.8		152244		106740	431605	374029	418253	575297		79309.9		49683.2	341994	303178	294168	370959	High	High	High	High	Peak Found	High
FALSE	High	Master Protein	Q3U1C4	SECIS-binding protein 2 OS=Mus musculus OX=10090 GN=Secisbp2 PE=1 SV=1	1.312	0.662233	86.8	158.6	52.84	37.38	1	9	53	9	15	94.8	8.6	0	36.509	145.7	59.3	47.3	80	149.2	128.2	123.6	52	1.05005e+06	427109	340662	576815	1.07534e+06	923747	890653	374701	1.03092e+06	222498	271877	268484	852078	748766	626419	241612	High	Peak Found	High	High	High	High
FALSE	High	Master Protein	O35286	Pre-mRNA-splicing factor ATP-dependent RNA helicase DHX15 OS=Mus musculus OX=10090 GN=Dhx15 PE=1 SV=2	1.311	0.395826	66.6	99.3	23.26	16.67	1	33	440	32	49	90.9	7.46	0	159.258	95.4	53.6	70.8	76.9	99.4	121.9	133	93.5	5.76008e+06	3.23565e+06	4.27703e+06	4.64456e+06	6.00135e+06	7.36113e+06	8.03637e+06	5.6451e+06	5.65518e+06	1.68557e+06	3.41342e+06	2.16185e+06	4.75534e+06	5.96674e+06	5.65218e+06	3.64004e+06	High	High	High	High	High	High
FALSE	High	Master Protein	Q8BHB4	WD repeat-containing protein 3 OS=Mus musculus OX=10090 GN=Wdr3 PE=1 SV=1	1.309	0.782149	137.4	176.2	50.53	21.43	1	14	53	14	18	105.7	6.64	0	24.06	49	162	94	182.4	195.3	158.2	126.7		54217	179292	104004	201941	216150	175089	140296		53229.6	93399.9	83003.8	93995.5	171273	141923	98673.8		High	High	High	High	Peak Found	High
FALSE	High	Master Protein	P70279	Surfeit locus protein 6 OS=Mus musculus OX=10090 GN=Surf6 PE=1 SV=1	1.308	0.569167	96	160.4	26.09	48.15	1	10	94	10	24	41.2	10.52	0	31.308	81.8	85.3	81.8	132.6	219.6	60.5	165.3	117.8	949876	991074	949773	1.5402e+06	2.55168e+06	703245	1.92002e+06	1.36812e+06	932577	516289	757997	716900	2.02189e+06	570033	1.3504e+06	882181	High	High	High	High	High	High
FALSE	High	Master Protein	Q6PHQ8	N-alpha-acetyltransferase 35, NatC auxiliary subunit OS=Mus musculus OX=10090 GN=Naa35 PE=1 SV=1	1.308	0.669753	113.3	122.3	44.4	22.73	1	15	134	15	23	83.3	7.3	0	39.974	75.7	170.5	66	135.9	156.7	112.3	106.8	95.6	454872	1.02475e+06	397060	816905	941780	674950	642118	574830	446588	533831	316886	380236	746246	547097	451618	370658	High	High	High	High	High	High
FALSE	High	Master Protein	Q9DBE8	Alpha-1,3/1,6-mannosyltransferase ALG2 OS=Mus musculus OX=10090 GN=Alg2 PE=1 SV=2	1.308	0.732091	49.1	132.4	76.49	10.62	1	15	82	15	45	47.4	7.97	0	36.332		30.2		101.4	128	142.8	163.7	155.9		80162.7		269008	339458	378739	434325	413523		41759.8		125212	268979	306996	305471	266645	High	High	High	High	High	High
FALSE	High	Master Protein	Q9QUI0	Transforming protein RhoA OS=Mus musculus OX=10090 GN=Rhoa PE=1 SV=1	1.307	0.741598	88.2	108.3	51.15	9.33	1	11	177	4	60	21.8	6.1	0	56.64	126.6	88.6	103.5	24.3	112.4	136.6	122.4	112.9	269416	188517	220186	51671.3	239122	290565	260363	240326	264510	98205.7	175727	24050.9	189475	235524	183120	154966	High	High	High	Peak Found	High	Peak Found
FALSE	High	Master Protein	Q9D6K5	Synaptojanin-2-binding protein OS=Mus musculus OX=10090 GN=Synj2bp PE=1 SV=1	1.306	0.763501	88.1	136.5	70.14	36.2	1	5	27	5	52	15.8	6.3	0	14.74	48.9	83	74.5	213	86	90.2	171.7	164.8	91988.2	156379	140359	401133	161938	169776	323292	310341	90312.9	81464	112018	186711	128316	137616	227379	200112	High	High	High	High	Peak Found	High
FALSE	High	Master Protein	Q9D4J7	PHD finger protein 6 OS=Mus musculus OX=10090 GN=Phf6 PE=1 SV=1	1.305	0.787893	136.8	76	55.08	26.44	1	6	31	6	18	41.1	8.73	0	11.813	199.7	32.2	161.1	127.2	84.9	51.9	101.2	74.5	337827	54484.8	272542	215196	143602	87761.4	171168	125994	331675	28383.2	217511	100165	113787	71137.1	120386	81242.6	High	Peak Found	High	High	High	High
FALSE	High	Master Protein	P23492	Purine nucleoside phosphorylase OS=Mus musculus OX=10090 GN=Pnp PE=1 SV=2	1.303	0.780382	93.2	121.5	22.19	24.56	1	4	24	4	18	32.3	6.16	0	10.74	77.7		106.6		93.5	158.9	136.4	103.1	87688		120333		105553	179409	153954	116385	86091		96035.6		83638.1	145425	108280	75046.8	High	High	High	n/a	Peak Found	High
FALSE	High	Master Protein	B2RXS4	Plexin-B2 OS=Mus musculus OX=10090 GN=Plxnb2 PE=1 SV=1	1.301	0.820047	62.3	62	120.8	12.56	1	13	50	13	7	206.1	5.87	0	19.941	165.6	16.7	438.4	28.5	74.7		62.5		143817	14520	380734	24771.1	64883.5		54295.4		141197	7564.03	303857	11529.9	51412.2		38187.3		High	High	High	High	High	High
FALSE	High	Master Protein	P70168	Importin subunit beta-1 OS=Mus musculus OX=10090 GN=Kpnb1 PE=1 SV=2	1.301	0.661413	164.2	80.2	46.56	53.42	1	18	118	18	26	97.1	4.78	0	62.414	193.6	56.4	114.4	179.8	63.3	77.6	130	32.9	1.83403e+06	534276	1.08379e+06	1.70353e+06	599577	735586	1.23148e+06	311479	1.80063e+06	278325	864955	792923	475091	596247	866130	200846	High	High	High	High	High	High
FALSE	High	Master Protein	Q9JLI8	Squamous cell carcinoma antigen recognized by T-cells 3 OS=Mus musculus OX=10090 GN=Sart3 PE=1 SV=1	1.301	0.844275	88.3	114.9		19.33	1	16	41	16	18	109.6	5.24	0	29.151		94.4			127.5		122.7	87.6		22662			30611.5		29472.6	21043.8		11805.5			24255.9		20728.8	13569.3	n/a	Peak Found	High	High	High	n/a
FALSE	High	Master Protein	Q03160	Growth factor receptor-bound protein 7 OS=Mus musculus OX=10090 GN=Grb7 PE=1 SV=1	1.298	0.461676	99	84.3	29.18	33.05	1	20	236	20	50	59.9	8.19	0	94.079	63.7	83	100.2	128.2	61.2	113.7	98.5	58.6	1.73652e+06	2.26344e+06	2.73138e+06	3.49466e+06	1.66849e+06	3.10015e+06	2.68492e+06	1.59603e+06	1.70489e+06	1.17911e+06	2.17987e+06	1.62662e+06	1.32207e+06	2.5129e+06	1.88837e+06	1.02914e+06	High	High	High	High	High	High
FALSE	High	Master Protein	P30115	Glutathione S-transferase A3 OS=Mus musculus OX=10090 GN=Gsta3 PE=1 SV=2	1.296	0.678717	44.3	61.8	11.24	21.93	1	7	85	7	26	25.3	8.73	0	31.054	48.1	37.7	38.8	42.2	66.7	72.3	47.5	47.7	394366	308964	317885	345874	546707	593144	389503	391448	387184	160951	253698	160990	433199	480788	273947	252411	High	High	High	High	High	High
FALSE	High	Master Protein	Q99LP6	GrpE protein homolog 1, mitochondrial OS=Mus musculus OX=10090 GN=Grpel1 PE=1 SV=1	1.294	0.821392	81.9	106		18.91	1	5	27	5	26	24.3	8.38	0	10.439			106.2		90.7	139.9	135	139.9			57276.1		48900.7	75431.1	72797.3	75416.3			45711.1		38747.8	61142.5	51200.1	48629.4	High	n/a	High	High	High	High
FALSE	High	Master Protein	Q6P3A8	2-oxoisovalerate dehydrogenase subunit beta, mitochondrial OS=Mus musculus OX=10090 GN=Bckdhb PE=1 SV=2	1.294	0.59588	75	173.4	52.14	26.52	1	12	118	12	51	42.9	6.7	0	47.903	41.3	69	71.1	139.7	91.7	153.9	179	170.6	443662	740628	763407	1.49924e+06	984209	1.65117e+06	1.92084e+06	1.8311e+06	435582	385822	609261	697837	779865	1.3384e+06	1.35098e+06	1.18072e+06	High	High	High	High	High	High
FALSE	High	Master Protein	P14733	Lamin-B1 OS=Mus musculus OX=10090 GN=Lmnb1 PE=1 SV=3	1.293	0.845174	95.9	124	26.37		1	5	29	4	9	66.7	5.16	0	13.106		130.1		189.7			203.2			23078.2		33655.1			36039.5			12022.3		15665.1			25347.5		High	Peak Found	Medium	Peak Found	High	High
FALSE	High	Master Protein	Q9D0Z3	Transmembrane protein 53 OS=Mus musculus OX=10090 GN=Tmem53 PE=2 SV=1	1.292	0.799315	115.1	148.7	96.36		1	3	8	3	13	31.6	8	0	7.896			393.7	74.6		221.5					181645	34424.4		102173					144968	16023.2		82818.5			n/a	n/a	High	Peak Found	n/a	Peak Found
FALSE	High	Master Protein	Q91X83	S-adenosylmethionine synthase isoform type-1 OS=Mus musculus OX=10090 GN=Mat1a PE=1 SV=1	1.292	0.422641	96	129	23.6	12.77	1	19	812	16	56	43.5	5.82	0	148.638	110.2	70.8	79.9	116.1	117.9	105.3	134.9	140	6.12749e+07	3.93817e+07	4.4459e+07	6.4566e+07	6.55857e+07	5.85943e+07	7.50467e+07	7.78589e+07	6.0159e+07	2.05155e+07	3.54819e+07	3.00529e+07	5.19687e+07	4.7495e+07	5.27822e+07	5.02045e+07	High	High	High	High	High	High
FALSE	High	Master Protein	Q9CRC0	Vitamin K epoxide reductase complex subunit 1 OS=Mus musculus OX=10090 GN=Vkorc1 PE=1 SV=1	1.29	0.68699	127	105.6	73.54	64.02	1	1	28	1	8	17.8	9.14	0	8.234	173.8	19.5	184.3	64.6	66.2	89.3	86.9	230.8	1.20959e+06	135897	1.28295e+06	449966	460501	621609	604745	1.60662e+06	1.18756e+06	70794.1	1.0239e+06	209441	364890	503860	425333	1.03597e+06	High	High	High	High	High	High
FALSE	High	Master Protein	P25444	40S ribosomal protein S2 OS=Mus musculus OX=10090 GN=Rps2 PE=1 SV=3	1.29	0.425586	103.8	129.2	18.49	19.18	1	18	873	18	56	31.2	10.24	0	125.44	90.5	70.4	111.6	96.8	111.3	97.5	122.2	152.1	8.24017e+07	6.40618e+07	1.01525e+08	8.81196e+07	1.01301e+08	8.87672e+07	1.11178e+08	1.38388e+08	8.0901e+07	3.33722e+07	8.10255e+07	4.10161e+07	8.02689e+07	7.19524e+07	7.81944e+07	8.92343e+07	High	High	High	High	High	High
FALSE	High	Master Protein	A0A0G2JGL0	Ubiquitin-conjugating enzyme E2 D3 OS=Mus musculus OX=10090 GN=Ube2d3 PE=1 SV=1	1.29	0.739095	96.6	122.2	24.31	16.52	1	2	25	2	20	16.8	7.3	0	6.152	106.5		77.5	127.9	132.1	137.4	165.1	110.3	229580		167175	275742	284757	296169	355890	237918	225399		133420	128347	225635	240067	250306	153413	High	High	High	High	Peak Found	High
FALSE	High	Master Protein	Q60864	Stress-induced-phosphoprotein 1 OS=Mus musculus OX=10090 GN=Stip1 PE=1 SV=1	1.29	0.795781	98.9	155.2	47.02	26.5	1	13	28	13	29	62.5	6.8	0	24.786	39.1	105.9		110.8	187.5	94.4	166.2	166.1	54947.2	149013		155930	263754	132813	233865	233773	53946.5	77626.8		72578.9	208993	107655	164483	150740	High	High	High	High	Peak Found	Peak Found
FALSE	High	Master Protein	P24369	Peptidyl-prolyl cis-trans isomerase B OS=Mus musculus OX=10090 GN=Ppib PE=1 SV=2	1.286	0.430676	78.4	94.1	6.97	12.46	1	16	791	16	60	23.7	9.55	0	110.062	75.9	86.3	73.9	80.2	75.9	100.3	88.5	99.1	2.51301e+07	2.85991e+07	2.44815e+07	2.65793e+07	2.51537e+07	3.32344e+07	2.93301e+07	3.28216e+07	2.46724e+07	1.48984e+07	1.95383e+07	1.23716e+07	1.99312e+07	2.6939e+07	2.06286e+07	2.11638e+07	High	High	High	High	High	High
FALSE	High	Master Protein	O09012-2	Isoform 2 of Peroxisomal targeting signal 1 receptor OS=Mus musculus OX=10090 GN=Pex5	1.285	0.773466	75.4	52.7	51.73	89.12	1	19	69	19	47	66.8	4.55	0	46.052	181.1	102.1	77.2	58	58.3	256.5	59	65.4	508486	286576	216829	162772	163547	720036	165745	183527	499226	149289	173047	75763.7	129591	583643	116572	118340	High	High	High	High	High	High
FALSE	High	Master Protein	Q9CQM9	Glutaredoxin-3 OS=Mus musculus OX=10090 GN=Glrx3 PE=1 SV=1	1.284	0.701079	101.8	83.2	45.68	25.24	1	9	101	9	34	37.8	5.59	0	33.013	94.9	58.4	85.5	166.9	97	62.6	86.4	56.8	533956	328577	480789	939195	545573	352497	485860	319352	524232	171168	383709	437157	432300	285725	341717	205922	High	High	High	High	High	High
FALSE	High	Master Protein	P31649	Sodium- and chloride-dependent GABA transporter 2 OS=Mus musculus OX=10090 GN=Slc6a13 PE=1 SV=1	1.282	0.816525	121.9	166.4	60.96	11.12	1	4	23	3	7	68.2	6.25	0	15.47	173.4	38.9	203.3	85.1	139.7	165.8		173.6	157980	35460.2	185199	77554	127286	151103		158159	155103	18472.6	147804	36098.2	100859	122480		101983	High	High	High	Peak Found	Peak Found	Peak Found
FALSE	High	Master Protein	Q8CGF7	Transcription elongation regulator 1 OS=Mus musculus OX=10090 GN=Tcerg1 PE=1 SV=2	1.282	0.436764	99.1	110.3	14.87	14.28	1	46	656	46	36	123.7	8.65	0	242.516	110.7	85.3	89.4	79.6	124.3	99	95.4	92.1	1.70577e+07	1.31418e+07	1.37756e+07	1.22687e+07	1.91451e+07	1.52512e+07	1.46991e+07	1.41828e+07	1.67471e+07	6.84604e+06	1.09941e+07	5.71059e+06	1.51701e+07	1.23622e+07	1.03382e+07	9.14529e+06	High	High	High	High	High	High
FALSE	High	Master Protein	E9PWV0	Cytochrome P450, family 2, subfamily t, polypeptide 4 OS=Mus musculus OX=10090 GN=Cyp2t4 PE=3 SV=1	1.278	0.813736	176.8	155.7	49.89	61.36	1	1	40	1	2	57.1	6.25	0.002	4.285	76	178.4		237.9	392.6	188.4	117.6	131	58783.5	137911		183929	303496	145644	90885.3	101239	57712.9	71843		85611.5	240484	118055	63921.9	65280.4	High	High	High	High	High	High
FALSE	High	Master Protein	Q99JY9	Actin-related protein 3 OS=Mus musculus OX=10090 GN=Actr3 PE=1 SV=3	1.277	0.850103	25.9	20.3	50.74	24.18	1	15	61	15	51	47.3	5.88	0	51.315		27.9	20.4	8.7	12.9	16	20.9			71101.6	51983.4	22298.4	32902.5	40807.3	53192.5			37039.5	41487	10379	26071.2	33077.4	37411.6		Medium	High	High	High	Peak Found	High
FALSE	High	Master Protein	P62245	40S ribosomal protein S15a OS=Mus musculus OX=10090 GN=Rps15a PE=1 SV=2	1.277	0.444349	108.5	121.9	15.7	7.92	1	11	1052	11	68	14.8	10.13	0	116.804	105.4	105.9	97.5	73.9	117.8	115.5	98.2	112.3	1.09642e+08	1.10213e+08	1.01461e+08	7.68807e+07	1.22533e+08	1.20171e+08	1.02169e+08	1.16891e+08	1.07645e+08	5.74144e+07	8.09739e+07	3.57849e+07	9.70926e+07	9.74075e+07	7.18582e+07	7.5373e+07	High	High	High	High	High	High
FALSE	High	Master Protein	Q99LB2	Dehydrogenase/reductase SDR family member 4 OS=Mus musculus OX=10090 GN=Dhrs4 PE=1 SV=3	1.276	0.445116	101	111	28.4	34.41	1	14	197	14	47	29.9	9.38	0	69.71	88	59.3	120.4	108.1	64.7	143.5	88	130.8	4.27532e+06	2.88169e+06	5.85008e+06	5.2536e+06	3.14346e+06	6.97147e+06	4.27403e+06	6.35257e+06	4.19746e+06	1.50118e+06	4.66884e+06	2.44534e+06	2.49081e+06	5.65089e+06	3.00603e+06	4.09622e+06	High	High	High	High	High	High
FALSE	High	Master Protein	Q9D0E1	Heterogeneous nuclear ribonucleoprotein M OS=Mus musculus OX=10090 GN=Hnrnpm PE=1 SV=3	1.275	0.674264	70.8	61	28.7	17.66	1	16	107	16	25	77.6	8.63	0	59.109	91	70.3	118.7	138.5	91.4	62.9	87.6	96.5	975987	754249	1.27248e+06	1.48515e+06	980444	674004	939145	1.03447e+06	958212	392917	1.01554e+06	691276	776882	546330	660524	667040	High	High	High	High	High	High
FALSE	High	Master Protein	A0A5F8MPU7	F-actin monooxygenase OS=Mus musculus OX=10090 GN=Mical3 PE=1 SV=1	1.274	0.82297	31.1	141.6	76.41	51.9	1	17	70	16	9	229.4	5.41	0	34.916	45.6	138.6		37	188.8	94.8	228.6	370.5	41729.5	126833		33855.5	172770	86765.8	209201	338998	40969.5	66072.4		15758.4	136899	70330.1	147136	218591	High	High	High	High	Peak Found	High
FALSE	High	Master Protein	P08113	Endoplasmin OS=Mus musculus OX=10090 GN=Hsp90b1 PE=1 SV=2	1.273	0.449371	87.3	88	14.74	26.06	1	32	347	31	48	92.4	4.82	0	134.848	63.3	87.4	89.3	82.4	58.4	78.8	92.7	111	2.53857e+06	3.50373e+06	3.57932e+06	3.30354e+06	2.34343e+06	3.15807e+06	3.71908e+06	4.45066e+06	2.49234e+06	1.82523e+06	2.85659e+06	1.53766e+06	1.85688e+06	2.55985e+06	2.61572e+06	2.86985e+06	High	High	High	High	High	High
FALSE	High	Master Protein	Q6A068	Cell division cycle 5-like protein OS=Mus musculus OX=10090 GN=Cdc5l PE=1 SV=2	1.271	0.516793	99.5	136.7	49.51	37.87	1	22	124	22	34	92.1	8.02	0	75.992	184.9	68.8	69.9	118.5	131.9	118.6	152.3	52.6	3.71628e+06	1.38356e+06	1.4048e+06	2.38086e+06	2.65014e+06	2.38262e+06	3.06177e+06	1.05775e+06	3.6486e+06	720751	1.12115e+06	1.10819e+06	2.09991e+06	1.93129e+06	2.15342e+06	682051	High	High	High	High	High	High
FALSE	High	Master Protein	A2A7S7	Tyrosine--tRNA ligase OS=Mus musculus OX=10090 GN=Yars PE=1 SV=1	1.268	0.499724	91.9	102.2	41.67	48.78	1	30	207	30	53	63	8.44	0	112.756	111.8	38	101.8	69.6	73.5	155.1	119.1	46.6	3.19044e+06	1.08432e+06	2.90418e+06	1.98597e+06	2.09812e+06	4.42494e+06	3.39937e+06	1.33076e+06	3.13233e+06	564866	2.31777e+06	924388	1.6625e+06	3.58675e+06	2.39086e+06	858090	High	High	High	High	High	High
FALSE	High	Master Protein	Q91VA7	Isocitrate dehydrogenase [NAD] subunit, mitochondrial OS=Mus musculus OX=10090 GN=Idh3b PE=1 SV=1	1.268	0.57889	50.6	49.4	36.13	32.78	1	18	159	18	52	42.2	8.6	0	93.147	66.9	86.2	126.7	58	34.5	73	75.5	83.1	1.6106e+06	2.07347e+06	3.04844e+06	1.3961e+06	829170	1.75649e+06	1.81598e+06	2.00034e+06	1.58126e+06	1.08015e+06	2.43291e+06	649827	657016	1.42377e+06	1.27722e+06	1.28985e+06	High	High	High	High	High	High
FALSE	High	Master Protein	P07356	Annexin A2 OS=Mus musculus OX=10090 GN=Anxa2 PE=1 SV=2	1.268	0.535606	83.3	116.5	30.61	24.03	1	13	156	13	42	38.7	7.69	0	59.342	108.9	52.2	81.7	108	128.8	160.5	86.5	134	2.08141e+06	997101	1.56132e+06	2.06504e+06	2.46304e+06	3.06775e+06	1.65346e+06	2.56174e+06	2.0435e+06	519428	1.24606e+06	961195	1.95166e+06	2.48664e+06	1.16292e+06	1.65184e+06	High	High	High	High	High	High
FALSE	High	Master Protein	A0A140LI54	Patatin-like phospholipase domain-containing protein 6 OS=Mus musculus OX=10090 GN=Pnpla6 PE=1 SV=1	1.266	0.702576	68.3	154.1	45.19	26.49	1	26	84	24	24	148.6	7.74	0	58.502	83.1	65.8	25.4	46.1	113.4	184.4	104.8	136.2	327289	259085	100151	181454	446671	726358	412928	536260	321328	134967	79929	84459.4	353932	588767	290423	345788	High	High	High	High	Peak Found	High
FALSE	High	Master Protein	P27659	60S ribosomal protein L3 OS=Mus musculus OX=10090 GN=Rpl3 PE=1 SV=3	1.264	0.463856	79.5	94.2	38.7	39.13	1	16	398	16	47	46.1	10.21	0	128.768	73.6	31.6	94.9	79.6	71.9	54	132.7	114.4	1.06896e+07	4.59523e+06	1.37874e+07	1.15594e+07	1.04521e+07	7.8502e+06	1.92838e+07	1.66157e+07	1.0495e+07	2.39383e+06	1.10034e+07	5.38044e+06	8.28203e+06	6.36317e+06	1.35628e+07	1.0714e+07	High	High	High	High	High	High
FALSE	High	Master Protein	F8WJ98	Transmembrane and coiled-coil domains protein 1 (Fragment) OS=Mus musculus OX=10090 GN=Tmcc1 PE=1 SV=2	1.262	0.729549	105.8	123.3	42.85	38.7	1	14	68	13	25	76.1	6.55	0	54.24	186.5	86.6	84.8	97.5	107.1	151.1	67.2		985276	457419	447633	514961	565422	797994	354882		967332	238287	357247	239694	448028	646834	249597		High	High	High	High	Peak Found	High
FALSE	High	Master Protein	Q9ES74	Serine/threonine-protein kinase Nek7 OS=Mus musculus OX=10090 GN=Nek7 PE=1 SV=1	1.261	0.757712	60.9	170	123.56	38.13	1	9	38	7	37	34.5	8.25	0	20.221	21.8	55.9		323.2	203.2	155.8	89.7		46551.2	119522		691603	434824	333438	191878		45703.4	62263.5		321913	344545	270276	134952		High	High	High	Medium	High	High
FALSE	High	Master Protein	Q9D0T1	NHP2-like protein 1 OS=Mus musculus OX=10090 GN=Snu13 PE=1 SV=4	1.257	0.738158	93.4	103.1	10.92	27.06	1	4	47	4	34	14.2	8.46	0	12.46	112.4	87.4	95.5	94.4	97.6	112.4	124.1	62.3	313360	243511	266049	263081	271955	313196	345709	173580	307653	126854	212329	122454	215491	253869	243146	111927	High	High	High	High	High	High
FALSE	High	Master Protein	Q8R0F8	Acylpyruvase FAHD1, mitochondrial OS=Mus musculus OX=10090 GN=Fahd1 PE=1 SV=2	1.256	0.675299	107.9	116.3	10.57	15.31	1	7	58	7	38	25.2	7.69	0	25.486	99.7	113.5	98.7	122.5	99.9	100.5	130.8	130.9	1.07709e+06	1.22611e+06	1.06705e+06	1.32433e+06	1.07965e+06	1.08615e+06	1.41336e+06	1.41465e+06	1.05747e+06	638728	851597	616423	855487	880409	994053	912188	High	High	High	High	High	Peak Found
FALSE	High	Master Protein	P63168	Dynein light chain 1, cytoplasmic OS=Mus musculus OX=10090 GN=Dynll1 PE=1 SV=1	1.256	0.824358	104	108.9	85.47	39.44	1	2	15	2	25	10.4	7.4	0	5.31	223.3		55.1		185.8	72.5	101.2	133.2	271938		67055.9		226269	88251.4	123228	162202	266985		53516.1		179290	71534.4	86669.1	104590	High	n/a	High	n/a	Medium	Peak Found
FALSE	High	Master Protein	Q99J27	Acetyl-coenzyme A transporter 1 OS=Mus musculus OX=10090 GN=Slc33a1 PE=1 SV=1	1.255	0.71528	59.8	80.6	45.49	38.53	1	8	68	8	18	61	8.16	0	25.144	92.2	25.3	62.8	60.3	89.4	137.9	56.1	76.9	396319	108881	269952	259225	384533	593033	241326	330774	389101	56720.3	215444	120659	304696	480697	169731	213288	High	High	Peak Found	Peak Found	High	High
FALSE	High	Master Protein	Q9QXK3	Coatomer subunit gamma-2 OS=Mus musculus OX=10090 GN=Copg2 PE=1 SV=1	1.255	0.792512	85.9	126.6	79.9	39.6	1	20	98	18	29	97.6	5.8	0	45.219		64.4	88.7	271.1	49.1	153.7	129.2	132.3		124006	170764	521936	94519.3	295893	248731	254686		64599.4	136283	242940	74895	239843	174939	164225	High	High	High	High	High	High
FALSE	High	Master Protein	A0JNU3	60 kDa lysophospholipase OS=Mus musculus OX=10090 GN=Aspg PE=1 SV=1	1.251	0.730352	53.8	81.1	44.82	20.11	1	16	152	16	37	60.6	5.88	0	46.332	61	54.6	21.3	31.1	60.2	64	78.8	48.1	1.13367e+06	1.01457e+06	396805	578620	1.11976e+06	1.19054e+06	1.46478e+06	895222	1.11302e+06	528529	316683	269324	887272	965020	1.03022e+06	577252	High	High	High	High	High	High
FALSE	High	Master Protein	Q9DBF7	Pre-mRNA-splicing factor CWC25 homolog OS=Mus musculus OX=10090 GN=Cwc25 PE=2 SV=2	1.251	0.76122	80.9	93	39.43	15.78	1	8	86	8	19	48.8	10.23	0	33.69	62.6	147.9	93.3	76.1	94	106.3	99.9	72.4	521469	1.23148e+06	776920	633560	782525	885757	831747	603441	511972	641527	620046	294897	620056	717972	584989	389107	High	Peak Found	High	High	High	High
FALSE	High	Master Protein	P62196	26S proteasome regulatory subunit 8 OS=Mus musculus OX=10090 GN=Psmc5 PE=1 SV=1	1.25	0.586434	75.9	94.3	24.35	14.16	1	20	197	18	60	45.6	7.55	0	89.935	73.6	62.6	107.1	73.6	76.5	102.1	82.9	100.8	1.79197e+06	1.5239e+06	2.60792e+06	1.79342e+06	1.86476e+06	2.4877e+06	2.02016e+06	2.45674e+06	1.75933e+06	793857	2.08133e+06	834764	1.47759e+06	2.01647e+06	1.42083e+06	1.58414e+06	High	High	High	High	High	High
FALSE	High	Master Protein	Q8BZW8	NHL repeat-containing protein 2 OS=Mus musculus OX=10090 GN=Nhlrc2 PE=1 SV=1	1.25	0.854689	92.7	115.8	84.96	29.93	1	5	6	5	7	78.4	5.54	0	6.464	327.4	81.7			164.8	253.4			93408.9	23298.3			47031.9	72286.3			91707.6	12137			37267.1	58593.5			High	Peak Found	High	n/a	Peak Found	Peak Found
FALSE	High	Master Protein	Q9ER72	Cysteine--tRNA ligase, cytoplasmic OS=Mus musculus OX=10090 GN=Cars1 PE=1 SV=2	1.249	0.486634	96.1	82	48.94	44.94	1	40	310	40	55	94.8	6.76	0	153.492	86.3	27.8	126.1	96.8	21.1	80.3	75.9	80	3.57276e+06	1.15056e+06	5.21908e+06	4.00704e+06	872367	3.32361e+06	3.14412e+06	3.31412e+06	3.5077e+06	599368	4.16525e+06	1.86511e+06	691245	2.69403e+06	2.21134e+06	2.13699e+06	High	High	High	High	High	High
FALSE	High	Master Protein	Q5SUH6	Clathrin interactor 1 OS=Mus musculus OX=10090 GN=Clint1 PE=1 SV=1	1.249	0.600108	87.2	91.1	65.48	36.52	1	15	139	15	26	69.7	6.65	0	79.569	222.2	83.9	75.1	68.1	147.9	87.3	70.8	78.7	5.42227e+06	2.0462e+06	1.83147e+06	1.66265e+06	3.60867e+06	2.13132e+06	1.72844e+06	1.91941e+06	5.32352e+06	1.06594e+06	1.46167e+06	773897	2.85943e+06	1.72759e+06	1.21566e+06	1.23766e+06	High	High	High	High	High	High
FALSE	High	Master Protein	Q64459	Cytochrome P450 3A11 OS=Mus musculus OX=10090 GN=Cyp3a11 PE=1 SV=1	1.248	0.488973	119.9	77.5	25.02	27.77	1	27	914	14	54	57.8	8.82	0	193.576	157.8	172.7	110.9	103.8	95.1	112.9	57.6	76.9	2.13405e+07	2.3348e+07	1.49986e+07	1.40297e+07	1.28583e+07	1.52632e+07	7.78623e+06	1.03919e+07	2.09518e+07	1.21628e+07	1.19701e+07	6.53026e+06	1.01887e+07	1.23719e+07	5.47625e+06	6.70085e+06	High	High	High	High	High	High
FALSE	High	Master Protein	G3X8T3	Carboxypeptidase OS=Mus musculus OX=10090 GN=Ctsa PE=1 SV=1	1.246	0.828659	55.6	113.5	31.96	65.42	1	6	24	6	14	55.7	5.87	0	17.766	66.7	61.4		107.3	24.6	136.3	140		105280	96904.4		169255	38752	215050	220903		103363	50481.2		78781.6	30706.2	174314	155367		High	Peak Found	High	Medium	Medium	High
FALSE	High	Master Protein	Q8BVY0	Ribosomal L1 domain-containing protein 1 OS=Mus musculus OX=10090 GN=Rsl1d1 PE=1 SV=1	1.245	0.493852	138.1	99.9	28.52	13.97	1	14	295	14	45	50.4	9.98	0	85.536	116.8	186.6	98.7	130	98.2	81	100.7	75.8	7.74917e+06	1.23731e+07	6.54304e+06	8.62128e+06	6.5157e+06	5.37039e+06	6.68125e+06	5.02434e+06	7.60804e+06	6.44561e+06	5.22188e+06	4.01286e+06	5.1629e+06	4.3531e+06	4.69909e+06	3.23976e+06	High	High	High	High	High	High
FALSE	High	Master Protein	Q64471	Glutathione S-transferase theta-1 OS=Mus musculus OX=10090 GN=Gstt1 PE=1 SV=4	1.244	0.495194	81	88.3	15.52	30.48	1	12	240	12	43	27.4	7.27	0	68.265	59.5	87.1	72.1	72.7	65	65.5	95.1	119.6	3.5513e+06	5.20265e+06	4.30524e+06	4.33861e+06	3.88299e+06	3.90812e+06	5.67691e+06	7.14346e+06	3.48662e+06	2.71026e+06	3.43593e+06	2.01945e+06	3.0768e+06	3.16782e+06	3.99271e+06	4.6062e+06	High	High	High	High	High	High
FALSE	High	Master Protein	E9PVA8	eIF-2-alpha kinase activator GCN1 OS=Mus musculus OX=10090 GN=Gcn1 PE=1 SV=1	1.244	0.554703	80.4	67.4	27.91	25.84	1	68	233	68	31	292.8	7.36	0	152.122	110.6	60.4	120.2	89.2	91.4	122.7	76	71	2.64946e+06	1.44638e+06	2.88007e+06	2.13585e+06	2.19038e+06	2.94041e+06	1.82006e+06	1.70005e+06	2.60121e+06	753476	2.29853e+06	994154	1.73561e+06	2.38342e+06	1.28009e+06	1.09622e+06	High	High	High	High	High	High
FALSE	High	Master Protein	P61982	14-3-3 protein gamma OS=Mus musculus OX=10090 GN=Ywhag PE=1 SV=2	1.243	0.835166	47.7	61.2	52.47	35.3	1	5	85	3	25	28.3	4.89	0	26.76	54.9	26.4	89	37.8	44.6	76.6	77.9	38	158858	76450.5	257729	109461	129146	221858	225484	110102	155965	39826	205689	50949.5	102333	179832	158589	70995.4	High	Peak Found	High	High	Peak Found	Medium
FALSE	High	Master Protein	Q8CC88	von Willebrand factor A domain-containing protein 8 OS=Mus musculus OX=10090 GN=Vwa8 PE=1 SV=2	1.243	0.496952	143.3	130.3	7.32	25.86	1	88	1157	88	53	213.3	6.6	0	385.331	115.8	134.4	129.7	117.6	98.1	104.1	121.2	168.3	1.66802e+07	1.93616e+07	1.86928e+07	1.69431e+07	1.41388e+07	1.49929e+07	1.74674e+07	2.42472e+07	1.63764e+07	1.00862e+07	1.49184e+07	7.88634e+06	1.12033e+07	1.21529e+07	1.22853e+07	1.56349e+07	High	High	High	High	High	High
FALSE	High	Master Protein	B1AU74	Motile sperm domain-containing protein 2 OS=Mus musculus OX=10090 GN=Mospd2 PE=1 SV=1	1.243	0.733988	146.3	166.4	19.73	51.31	1	6	38	6	15	59.8	5.76	0	13.595	109.3	144.7			136.2	174.4	31.3	150.3	302880	401106			377360	483334	86869	416394	297364	208952			299012	391778	61097.1	268497	High	High	High	High	High	Medium
FALSE	High	Master Protein	P43883	Perilipin-2 OS=Mus musculus OX=10090 GN=Plin2 PE=1 SV=2	1.243	0.557662	97.3	82.7	64.43	93.89	1	15	169	15	52	46.6	6.87	0	85.235	33.7	54.4	138.7	161.8	43.1	34.9	126.3	280	1.01782e+06	1.64402e+06	4.18884e+06	4.88622e+06	1.30199e+06	1.05529e+06	3.81426e+06	8.45496e+06	999288	856433	3.34304e+06	2.27434e+06	1.03167e+06	855394	2.68266e+06	5.45187e+06	High	High	High	High	High	High
[truncated: 1,739 more rows]
[truncated: 14 more columns]
