# Supplementary material for: Rab30 facilitates lipid homeostasis during fasting
Source: Nat Commun. 2024 May 25;15:4469. doi: 10.1038/s41467-024-48959-x (PMC11127972; doi:10.1038/s41467-024-48959-x)
Supplement: Supplementary file 11 — Source Data [file 41467_2024_48959_MOESM11_ESM.xlsx]

## Sheet: Fig 1.
Fig. 1a
CD	Fast	FR	HFD	KD
0.397278	6.98008	0.632577	1.25289	1.90131
0.16718	5.00216	0.810928	0.653452	0.981401
0.76221	3.977	1.27962	0.558487	1.96447
1.88421	5.36716	0.611159	1.4627	2.44358
1.20369	12.4632	0.30711	2.13043	0.801126
1.51792	6.2312	0.893582	0.622415	0.586594
1.09188	1.42135	0.725266	0.98166	0.923768
0.975636	11.2777	0.599803	1.22784	0.373143
Fig. 1b
WT	AtglL-/-	Cpt2L-/-	Pparα-/-	Cpt2L-/-;Pparα-/-
1.32692	1.0836	7.56973	0.062987	0.082016
0.722973	1.80675	5.7377	0.044628	0.161877
1.50289	1.02832	13.1078	0.030777	0.198321
0.948627	1.00543	5.9735	1.11645	0.112582
0.790599	1.34828	6.277	0.066063	0.427078
0.536605	1.39452	4.126	0.095487	0.299223
1.17139
Fig. 1D Quantitation
Rab30 abundance normalized to Hsc70 and represented as fold-change over WT
WT	Cpt2L-/-
1.06039	4.16076
0.93185	4.63576
0.958681	3.62664		two-tailed t.test
1.04908	3.22149		8.34339e-05
Fig. 1E
	DMSO			WY-14643			two-tailed t.test
Rab30	0.879378	0.980617	1.14	2.92954	5.05148	3.12114	0.0166675
Pdk4	0.94113	0.931668	1.1272	8.58159	8.90662	8.59147	4.07878e-07

## Sheet: Fig. 1 Stats
Fig. 1a
Number of families	1
Number of comparisons per family	10
Alpha	0.05
Tamhane's T2 multiple comparisons test	Mean Diff.	95.00% CI of diff.	Significant?	Summary	Adjusted P Value
CD vs. Fast	-5.59	-10.76 to -0.4178	Yes	*	0.0333	A-B
CD vs. FR	0.2675	-0.5197 to 1.055	No	ns	0.948	A-C
CD vs. HFD	-0.1112	-1.017 to 0.7949	No	ns	>0.9999	A-D
CD vs. KD	-0.2469	-1.362 to 0.8683	No	ns	0.9982	A-E
Fast vs. FR	5.857	0.6611 to 11.05	Yes	*	0.0268	B-C
Fast vs. HFD	5.479	0.3032 to 10.65	Yes	*	0.0372	B-D
Fast vs. KD	5.343	0.1914 to 10.49	Yes	*	0.0413	B-E
FR vs. HFD	-0.3787	-1.124 to 0.3661	No	ns	0.6618	C-D
FR vs. KD	-0.5144	-1.559 to 0.5301	No	ns	0.664	C-E
HFD vs. KD	-0.1357	-1.235 to 0.9635	No	ns	>0.9999	D-E
Test details	Mean 1	Mean 2	Mean Diff.	SE of diff.	n1	n2	t	DF
CD vs. Fast	1	6.59	-5.59	1.313	8	8	4.258	7.328
CD vs. FR	1	0.7325	0.2675	0.2224	8	8	1.203	10.3
CD vs. HFD	1	1.111	-0.1112	0.2732	8	8	0.4071	13.95
CD vs. KD	1	1.247	-0.2469	0.3317	8	8	0.7444	12.97
Fast vs. FR	6.59	0.7325	5.857	1.302	8	8	4.5	7.082
Fast vs. HFD	6.59	1.111	5.479	1.311	8	8	4.178	7.292
Fast vs. KD	6.59	1.247	5.343	1.325	8	8	4.034	7.585
FR vs. HFD	0.7325	1.111	-0.3787	0.2122	8	8	1.785	10.66
FR vs. KD	0.7325	1.247	-0.5144	0.2836	8	8	1.814	8.929
HFD vs. KD	1.111	1.247	-0.1357	0.325	8	8	0.4175	12.59
Fig. 1b
Number of families	1
Number of comparisons per family	10
Alpha	0.05
Tukey's multiple comparisons test	Mean Diff.	95.00% CI of diff.	Significant?	Summary	Adjusted P Value
WT vs. AtglL-/-	-0.2778	-2.563 to 2.008	No	ns	0.9963	A-B
WT vs. Cpt2L-/-	-6.132	-8.418 to -3.846	Yes	****	<0.0001	A-C
WT vs. Pparα-/-	0.7639	-1.522 to 3.050	No	ns	0.8623	A-D
WT vs. Cpt2L-/-;Pparα-/-	0.7865	-1.499 to 3.072	No	ns	0.8495	A-E
AtglL-/- vs. Cpt2L-/-	-5.854	-8.226 to -3.482	Yes	****	<0.0001	B-C
AtglL-/- vs. Pparα-/-	1.042	-1.330 to 3.414	No	ns	0.7017	B-D
AtglL-/- vs. Cpt2L-/-;Pparα-/-	1.064	-1.308 to 3.436	No	ns	0.6852	B-E
Cpt2L-/- vs. Pparα-/-	6.896	4.524 to 9.268	Yes	****	<0.0001	C-D
Cpt2L-/- vs. Cpt2L-/-;Pparα-/-	6.918	4.547 to 9.290	Yes	****	<0.0001	C-E
Pparα-/- vs. Cpt2L-/-;Pparα-/-	0.02255	-2.349 to 2.394	No	ns	>0.9999	D-E
Test details	Mean 1	Mean 2	Mean Diff.	SE of diff.	n1	n2	q	DF
WT vs. AtglL-/-	1	1.278	-0.2778	0.7805	7	6	0.5034	26
WT vs. Cpt2L-/-	1	7.132	-6.132	0.7805	7	6	11.11	26
WT vs. Pparα-/-	1	0.2361	0.7639	0.7805	7	6	1.384	26
WT vs. Cpt2L-/-;Pparα-/-	1	0.2135	0.7865	0.7805	7	6	1.425	26
AtglL-/- vs. Cpt2L-/-	1.278	7.132	-5.854	0.81	6	6	10.22	26
AtglL-/- vs. Pparα-/-	1.278	0.2361	1.042	0.81	6	6	1.819	26
AtglL-/- vs. Cpt2L-/-;Pparα-/-	1.278	0.2135	1.064	0.81	6	6	1.858	26
Cpt2L-/- vs. Pparα-/-	7.132	0.2361	6.896	0.81	6	6	12.04	26
Cpt2L-/- vs. Cpt2L-/-;Pparα-/-	7.132	0.2135	6.918	0.81	6	6	12.08	26
Pparα-/- vs. Cpt2L-/-;Pparα-/-	0.2361	0.2135	0.02255	0.81	6	6	0.03937	26

## Sheet: Fig. 1 western blots
Hsc70
Rab30

## Sheet: Fig. 2
2f	Volcano Plot
	Log2 Rab/Cpt1a	log10 padj
Drap1	6.64386	16.3767
Cyp2c70	6.64386	16.3767
Tacc1	6.64386	16.3767
Insr	6.64386	16.3767
Sntb2	6.64386	16.3767
Slc22a28	6.64386	16.3767
Ppp1r21	6.64386	16.3767
Sfn	6.64386	16.3767
Slco1a1	6.64386	16.3767
Scamp1	6.64386	16.3767
Ndufb9	6.64386	16.3767
Slc25a45	6.64386	16.3767
Rfc5	6.64386	16.3767
Insr	6.64386	16.3767
Gtf2e2	6.64386	16.3767
Ddx27	6.64386	16.3767
RtcA	6.64386	16.3767
Cyp2c38	6.64386	16.3767
Hibch	6.64386	16.3767
Serpina3g	6.64386	16.3767
Ralgapb	6.64386	16.3767
Gatb	6.64386	16.3767
Pafah2	6.64386	16.3767
Fat1	6.64386	16.3767
Nipbl	6.64386	16.3767
Rraga	6.64386	16.3767
Mvp	6.64386	16.3767
Snx6	6.64386	16.3767
Gigyf2	6.64386	16.3767
Aadat	6.64386	16.3767
Nisch	6.64386	16.3767
Sqle	6.64386	16.3767
Fbxo3	6.64386	16.3767
Snx3	6.64386	16.3767
Fcho2	6.64386	16.3767
Dop1b	6.64386	16.3767
Dvl1	6.64386	16.3767
Osbpl9	6.64386	16.3767
Lcat	6.64386	16.3767
Txndc5	6.64386	16.3767
Hdgfl3	6.64386	16.3767
Dera	6.64386	16.3767
Relch	6.64386	16.3767
Hltf	6.64386	16.3767
Arhgap10	6.64386	16.3767
Tfam	6.64386	16.3767
Abcg5	6.64386	16.3767
Hnrnpdl	6.64386	16.3767
Prrc1	6.64386	16.3767
Osbpl10	6.64386	16.3767
Drg2	6.64386	16.3767
Mon2	6.64386	16.3767
Etnppl	6.64386	16.3767
Lgals8	6.64386	16.3767
Slc29a1	6.64386	16.3767
Cops4	6.64386	16.3767
Phf23	6.64386	16.3767
	6.64386	16.3767
Dhx8	6.64386	16.3767
Hsd3b7	6.64386	16.3767
Smarcc1	6.64386	16.3767
Cfh	6.64386	16.3767
Ints11	6.64386	16.3767
Afg2a	6.64386	16.3767
Hsd17b11	6.64386	16.3767
Srsf6	6.64386	16.3767
Pard3b	6.64386	16.3767
Hprt1	6.64386	16.3767
Tbc1d15	6.64386	16.3767
St3gal5	6.64386	16.3767
Aup1	6.64386	16.3767
Elovl5	6.64386	16.3767
C8g	6.64386	16.3767
Fyb1	6.64386	16.3767
Cpt2	6.64386	16.3767
Pdzd8	6.64386	16.3767
Kif1c	6.64386	16.3767
Mctp2	6.64386	16.3767
Ppfia1	6.64386	16.3767
Sub1	6.64386	16.3767
Taf5l	6.64386	16.3767
Ltn1	6.64386	16.3767
Fhip2a	6.64386	16.3767
Riok2	6.64386	16.3767
Dnajc16	6.64386	16.3767
Zfc3h1	6.64386	16.3767
Rpp38	6.64386	16.3767
Abhd12	6.64386	16.3767
Clcn3	6.64386	16.3767
Dhx57	6.64386	16.3767
Gpat4	6.64386	16.3767
Usp5	6.64386	16.3767
Pip4p1	6.64386	16.3767
Anapc7	6.64386	16.3767
Nono	6.64386	16.3767
Smarcal1	6.64386	16.3767
Ube2j1	6.64386	16.3767
Selenoh	6.64386	16.3767
Cyp4a12a	6.64386	16.3767
Nek1	6.64386	16.3767
Acbd3	6.64386	16.3767
Slc16a10	6.64386	16.3767
Uba5	6.64386	16.3767
Keap1	6.64386	16.3767
Abhd3	6.64386	16.3767
Neu1	6.64386	16.3767
Atxn2l	6.64386	16.3767
Cdk5rap2	6.64386	16.3767
Acacb	6.64386	16.3767
Cyfip2	6.64386	16.3767
Afg1l	6.64386	16.3767
Otud7b	6.64386	16.3767
Yes1	6.64386	16.3767
Fam135a	6.64386	16.3767
Cdv3	6.64386	16.3767
Pef1	6.64386	16.3767
Gch1	6.64386	16.3767
Tns3	6.64386	16.3767
Stat5a	6.64386	16.3767
Rad21	6.64386	16.3767
Atxn2	6.64386	16.3767
Cdk12	6.64386	16.3767
Carmil1	6.64386	16.3767
Tpr	6.64386	16.3767
Ide	6.64386	16.3767
Hdac6	6.64386	16.3767
Mup2	6.64386	16.3767
Rras	6.64386	16.3767
Nup214	6.64386	16.3767
Sp110	6.64386	16.3767
Xrn2	6.64386	16.3767
Hmgxb4	6.64386	16.3767
Epb41l2	6.64386	16.3767
Acsl3	6.64386	16.3767
Prpf18	6.64386	16.3767
Rhod	6.64386	16.3767
Rock2	6.64386	16.3767
Ptpn9	6.64386	16.3767
Ighmbp2	6.64386	16.3767
Smurf1	6.64386	16.3767
Ddx54	6.64386	16.3767
Pygb	6.64386	16.3767
Kyat1	6.64386	16.3767
Cpsf3	6.64386	16.3767
RTRAF	6.64386	16.3767
Memo1	6.64386	16.3767
Man2a1	6.64386	16.3767
Hcfc1	6.64386	16.3767
Twnk	6.64386	16.3767
F12	6.64386	16.3767
Scpep1	6.64386	16.3767
Met	6.64386	16.3767
Pkn1	6.64386	16.3767
Map1s	6.64386	16.3767
Xab2	6.64386	16.3767
Gna11	6.64386	16.3767
Clec16a	6.64386	16.3767
Steap3	6.64386	16.3767
Rbbp7	6.64386	16.3767
Asrgl1	6.64386	16.3767
Cd2ap	6.64386	16.3767
Gfra1	6.64386	16.3767
Prkd3	6.64386	16.3767
Bltp2	6.64386	16.3767
Las1l	6.64386	16.3767
Pals2	6.64386	16.3767
Ipo9	6.64386	16.3767
Sars1	6.64386	16.3767
Tsc1	6.64386	16.3767
Endog	6.64386	16.3767
Mtor	6.64386	16.3767
Cr1l	6.64386	16.3767
Fh	6.64386	16.3767
Echdc2	6.64386	16.3767
Gtpbp10	6.64386	16.3767
Dpp9	6.64386	16.3767
Nsd3	6.64386	16.3767
Stk24	6.64386	16.3767
Numa1	6.64386	16.3767
Alg10b	6.64386	16.3767
Ptges2	6.64386	16.3767
Nol9	6.64386	16.3767
Ttf1	6.41082	16.3767
Nsdhl	6.11503	7.83992
Vrk2	5.83413	16.3767
Lipe	5.76945	3.67592
Ankrd11	5.70717	11.8978
Map2k6	5.61383	5.68317
Rab30	5.19318	16.3767
Bcr	5.02976	16.3767
Ndufs7	4.94322	6.14769
Tpd52l2	4.90149	14.3327
Rnf121	4.78942	16.3767
Vps18	4.48214	2.3013
Tchh	4.46845	7.12563
Plcb4	4.45549	8.38299
Huwe1	4.3115	8.85394
Cdk5rap3	4.30466	16.3767
Cobll1	4.29057	4.70151
Rabgap1l	4.11736	6.65663
Syt1	4.04553	1.8083
Prorsd1	4.02032	1.98912
Vcpip1	4.0009	1.7686
Eif4a3	3.96486	11.0798
Myo6	3.91179	2.76773
Pnkd	3.85599	2.96189
Fam91a1	3.80797	1.91036
Acy1	3.75157	1.86416
Amt	3.6774	2.31642
Nubpl	3.67469	1.54533
Gga1	3.65444	1.68197
Tbck	3.65398	2.40782
Pyhin1	3.62387	1.73478
Bche	3.61294	3.73004
Rangap1	3.60774	5.25993
Lman1	3.59884	1.55299
Rbm47	3.56596	1.74574
Eef1d	3.50131	6.24927
Stk19	3.49736	1.78319
Srsf2	3.47275	4.90579
Psmd8	3.43829	1.55411
Cnn3	3.43789	11.2903
Tsr3	3.39177	6.58371
Eif6	3.35713	1.41997
Spcs2	3.34213	3.68335
Ccdc93	3.34142	3.46543
Ivd	3.34056	3.45019
Arpc1b	3.15737	1.60419
Fmnl3	3.12068	2.44177
Pon2	3.06953	2.39388
Abcb10	3.06471	1.34308
Hnrnpul2	3.0165	8.74759
Hnrnph2	3.01471	1.89779
Pex19	3.0072	5.9444
Csk	3.00684	1.81699
Eif4g2	3.00198	2.56267
Dnajc3	2.94692	2.16743
Pkm	2.91609	5.00303
Prpf8	2.89724	1.37439
Tbc1d8b	2.8504	2.07356
Hpx	2.84036	3.94416
Scrib	2.84016	3.97574
Phka2	2.8333	1.6306
Prkag1	2.74975	1.83296
Arfgef1	2.7379	5.46334
Tbc1d22a	2.69064	1.33738
Reep3	2.63204	1.36489
Gtf2i	2.60786	2.63971
Mettl27	2.53829	2.18957
Tfr2	2.52707	1.56783
Dock7	2.49518	2.41581
Esyt2	2.48568	1.54267
Ttc38	2.4526	1.89484
Slc30a5	2.36261	2.00873
Golga4	2.35896	5.41175
Nkap	2.33113	1.71129
Dock10	2.30451	2.04662
Pygl	2.29748	5.13983
Phf2	2.2302	1.84096
Cep85	2.19787	4.71263
Gemin5	2.081	4.23085
Cct8	2.06454	4.16588
Sec31a	2.06074	3.78092
Gorasp2	1.9749	1.86502
Ubr3	1.96495	2.79627
Cyp4a10	1.80818	3.2072
Mtch1	1.75958	2.18985
Rpl13a	1.65993	2.62332
Irs2	1.61777	2.5716
Nadk2	1.6036	1.84766
Pdxdc1	1.58448	2.47124
Gbf1	1.57918	1.77561
H1-5	1.56072	1.73966
Rpl34	1.50741	2.06942
Sec22b	1.36625	1.84413
Rps27l	1.31499	1.71103
Rpl9	1.26484	1.58216
Slc25a20	1.20539	1.34711
Pura	-3.49005	2.92524
Lrrc40	-6.64386	16.3767
Snrnp70	-6.64386	16.3767
Otud4	-6.64386	16.3767
Ddx24	-6.64386	16.3767
Spg21	-6.64386	16.3767
Mtx3	-6.64386	16.3767
Dnm1l	-6.64386	16.3767
Hba-a1	-1.6529	2.43073
Hebp1	-6.64386	16.3767
Nrbf2	-6.64386	16.3767
Fyco1	-6.64386	16.3767
Mrm2	-6.64386	16.3767
Scn5a	-6.64386	16.3767
Irgm2	-6.64386	16.3767
Fundc2	-6.64386	16.3767
Cyp20a1	-6.64386	16.3767
Hbb-bs	-1.43051	1.79487
Otulin	-6.64386	16.3767
Lman2	-6.64386	16.3767
Htatip2	-6.64386	16.3767
Spats2	-6.64386	16.3767
Blvrb	-6.64386	16.3767
Wdr41	-6.64386	16.3767
Myo1d	-6.64386	16.3767
Maco1	-6.64386	16.3767
Napa	-6.64386	16.3767
Nudt16	-6.64386	16.3767
Fkbp4	-6.64386	16.3767
Scaf8	-6.64386	16.3767
Mark2	-6.64386	16.3767
Htatsf1	-6.64386	16.3767
Ptpn11	-6.64386	16.3767
Cdkal1	-6.64386	16.3767
Cnot11	-6.64386	16.3767
Gstm3	-6.64386	16.3767
Slx9	-6.64386	16.3767
	-6.64386	16.3767
Dock4	-6.64386	16.3767
Dock1	-6.64386	16.3767
Fmr1	-6.64386	16.3767
Fn3krp	-6.64386	16.3767
Atp5po	-6.64386	16.3767
Lemd3	-6.64386	16.3767
Mief2	-3.55639	1.56822
Sult1a1	-6.64386	16.3767
Rtf1	-6.64386	16.3767
Xpo7	-6.64386	16.3767
Arid1a	-6.64386	16.3767
Nup205	-6.64386	16.3767
Adck1	-6.64386	16.3767
Psmd4	-6.64386	16.3767
Hnrnpc	-6.64386	16.3767
Fkbp8	-6.64386	16.3767
Bnip3	-2.1078	3.00477
Tnpo1	-6.64386	16.3767
Shank3	-6.64386	16.3767
Bnip3l	-2.73697	1.83269
Pum1	-6.64386	16.3767
Naga	-6.64386	16.3767
Apol9a	-6.64386	16.3767
Sap18b	-6.64386	16.3767
Erbin	-6.64386	16.3767
Gda	-6.64386	16.3767
Camk2g	-6.64386	16.3767
Myh3	-6.64386	16.3767
Gsk3b	-6.64386	16.3767
Aox1	-3.30757	1.43249
Nup50	-6.64386	16.3767
Mtco2	-1.80088	1.3421
Trim65	-6.64386	16.3767
Tagln2	-6.64386	16.3767
Rpusd4	-6.64386	16.3767
Mrpl22	-6.64386	16.3767
Myh14	-6.64386	16.3767
Gc	-6.64386	16.3767
Tlcd2	-6.64386	16.3767
Lims1	-6.64386	16.3767
Fermt3	-6.64386	16.3767
Trim41	-6.64386	16.3767
Osbpl1a	-2.82623	1.91569
Nploc4	-3	3.53964
Spta1	-3.03505	6.3285
Kifap3	-6.64386	16.3767
Kifc3	-6.64386	16.3767
Gstp1	-1.53116	2.07321
Iba57	-6.64386	16.3767
Armc1	-2.78588	1.83477
Cyp2a22	-6.64386	16.3767
Snap47	-1.58208	1.92074
Slc26a1	-6.64386	16.3767
Dsc2	-6.64386	16.3767
Yme1l1	-5.26534	16.3767
Timm29	-6.64386	16.3767
H1-1	-6.64386	16.3767
Hspa1b	-6.64386	16.3767
Klhdc7a	-6.64386	16.3767
Hmgb3	-6.64386	16.3767
Mtx2	-6.64386	16.3767
Rassf8	-3.07097	2.27085
Cnn2	-6.64386	16.3767
Cdc37	-6.64386	16.3767
Akap8l	-6.64386	16.3767
Sgk2	-6.64386	16.3767
Ola1	-6.64386	16.3767
Zzef1	-6.64386	16.3767
Aebp1	-6.64386	16.3767
Taf3	-3.29336	1.60597
Umps	-6.64386	16.3767
Cpne3	-6.64386	16.3767
Utp25	-6.64386	16.3767
Slc6a12	-6.64386	16.3767
Cp	-6.64386	16.3767
Gpatch8	-2.23107	1.45376
Cyb5a	-2.35845	5.05951
Znf787	-6.64386	16.3767
Ino80b	-6.64386	16.3767
Nek9	-6.64386	16.3767
Pogz	-6.64386	16.3767
Mavs	-3.18442	9.24424
Ociad1	-2.76611	6.96006
Slmap	-6.64386	16.3767
Hspa12b	-6.64386	16.3767
Nsrp1	-6.64386	16.3767
Tdrkh	-6.64386	16.3767
Akap1	-2.72738	6.77526
Impact	-6.64386	16.3767
Nr3c1	-3.62593	2.5112
Miga2	-2.30757	1.99782
Pcolce	-6.64386	16.3767
Kdsr	-6.64386	16.3767
Dhtkd1	-6.64386	16.3767
Ctbp1	-6.64386	16.3767
Serpina1a	-6.64386	16.3767
Ppm1b	-6.64386	16.3767
Abca8b	-6.64386	16.3767
Glg1	-6.64386	16.3767
Lnpk	-3.73697	2.83069
Znf592	-6.64386	16.3767
Pex16	-6.64386	16.3767
Tdp2	-2.42663	1.44214
Ddx31	-6.64386	16.3767
Slfn5	-6.64386	16.3767
Rxra	-6.64386	16.3767
Mapk9	-6.64386	16.3767
Fmo6	-6.64386	16.3767
Tdrd7	-6.64386	16.3767
Gvin1	-6.64386	16.3767
Pip4k2b	-6.64386	16.3767
Cisd1	-1.5649	2.0755
Pex7	-6.64386	16.3767
Hmox2	-6.64386	16.3767
Rpl29	-1.2723	1.3997
Plec	-2.41889	1.91733
Mcl1	-6.64386	16.3767
Enpep	-6.64386	16.3767
Ywhah	-5.2109	10.8682
Eif3a	-1.81604	1.33271
Arglu1	-1.51046	1.90404
Ebna1bp2	-6.64386	16.3767
Galc	-6.64386	16.3767
Prkar2a	-1.80591	2.90868
Atpaf1	-6.64386	16.3767
Ehd1	-1.76121	1.87183
Mtrf1	-6.64386	16.3767
Camsap3	-2.9771	1.55516
Ranbp10	-6.64386	16.3767
Efr3a	-6.64386	16.3767
Mtarc1	-1.37333	1.65016
Gpam	-2.7084	6.68576
Fkbp8	-6.64386	16.3767
Abcc9	-6.64386	16.3767
Pebp1	-6.64386	16.3767
Crnkl1	-6.64386	16.3767
Rnpep	-6.64386	16.3767
Mtfr1l	-2.84684	6.33363
Tuba1a	-6.64386	16.3767
Maea	-6.64386	16.3767
Samd9l	-6.64386	16.3767
Gnpat	-6.64386	16.3767
Gtf3c4	-6.64386	16.3767
Eif3f	-6.64386	16.3767
Xdh	-2.13289	1.79209
Tyk2	-6.64386	16.3767
Gnai3	-6.64386	16.3767
Srprb	-1.84684	1.61763
Rps15	-1.5187	2.03739
Apoa5	-3.26534	2.07069
Rptor	-5.57347	16.3767
Ahctf1	-4.26534	9.4822
Phb2	-6.64386	16.3767
Arpc4	-6.64386	16.3767
Cpt1a	-1.80591	2.91476
Gon4l	-6.64386	16.3767
Bpnt1	-6.64386	16.3767
Emc8	-4.47393	16.3767
Pmvk	-6.64386	16.3767
Samm50	-6.64386	16.3767
Eif2b1	-6.64386	16.3767
Plin5	-1.72261	1.6298
Dnmbp	-6.64386	16.3767
Pdcl	-6.64386	16.3767
Mnda	-6.64386	16.3767
Ppfia1	-6.64386	16.3767
Tns1	-2.82623	1.42612
Nfix	-6.64386	16.3767
Kdm5a	-3.35107	4.02399
Cyp2a12	-1.2723	1.39818
Tbc1d24	-6.64386	16.3767
Slc39a14	-6.64386	16.3767
Apol9b	-6.64386	16.3767
Tec	-6.64386	16.3767
Zw10	-6.64386	16.3767
Arhgap45	-6.64386	16.3767
Srsf4	-6.64386	16.3767
Gpatch4	-6.64386	16.3767
Psmd5	-6.64386	16.3767
Slc25a46	-1.8997	3.24356
Rmdn2	-1.78091	2.83197
Arhgef1	-6.64386	16.3767
Ssr1	-6.64386	16.3767
Reep4	-6.64386	16.3767
Vmp1	-6.64386	16.3767
Slco1a4	-6.64386	16.3767
Mvb12a	-6.64386	16.3767
Wdr24	-6.64386	16.3767
Short-chain dehydrogenase/reductase 3 OS=Mus musculus OX=10090 GN=Dhrs3 PE=1 SV=2	3.3835	1.30009
NFX1-type zinc finger-containing protein 1 OS=Mus musculus OX=10090 GN=Znfx1 PE=1 SV=3	3.34752	1.29189
Cation-independent mannose-6-phosphate receptor OS=Mus musculus OX=10090 GN=Igf2r PE=1 SV=1	1.60407	1.27269
A-kinase anchor protein 9 OS=Mus musculus OX=10090 GN=Akap9 PE=1 SV=1	3.10333	1.24027
Aldo-keto reductase family 1 member A1 OS=Mus musculus OX=10090 GN=Akr1a1 PE=1 SV=3	2.22002	1.20691
Thyroid hormone receptor interactor 11 OS=Mus musculus OX=10090 GN=Trip11 PE=1 SV=1	1.10568	1.20436
RNA-binding protein 28 OS=Mus musculus OX=10090 GN=Rbm28 PE=1 SV=4	1.25701	1.18972
DNA topoisomerase I, mitochondrial OS=Mus musculus OX=10090 GN=Top1mt PE=2 SV=1	3.20649	1.1809
Exosome RNA helicase MTR4 OS=Mus musculus OX=10090 GN=Mtrex PE=1 SV=1	2.87814	1.16975
Nicotinate-nucleotide pyrophosphorylase [carboxylating] OS=Mus musculus OX=10090 GN=Qprt PE=1 SV=1	2.34653	1.14506
Fatty acid-binding protein, adipocyte OS=Mus musculus OX=10090 GN=Fabp4 PE=1 SV=3	1.96125	1.1405
Isoform 2 of Myotubularin-related protein 5 OS=Mus musculus OX=10090 GN=Sbf1	1.37907	1.11392
Aspartate aminotransferase, mitochondrial OS=Mus musculus OX=10090 GN=Got2 PE=1 SV=1	1.0552	1.09451
Processing of 1, ribonuclease P/MRP family, (S. cerevisiae) OS=Mus musculus OX=10090 GN=Pop1 PE=1 SV=1	2.99114	1.09111
UPF0183 protein C16orf70 homolog OS=Mus musculus OX=10090 PE=1 SV=2	2.55041	1.08187
Translation machinery-associated protein 16 OS=Mus musculus OX=10090 GN=Tma16 PE=1 SV=1	1.04404	1.07029
Selenocysteine-specific elongation factor (Fragment) OS=Mus musculus OX=10090 GN=Eefsec PE=1 SV=1	2.38433	1.0627
Probable RNA-binding protein 19 OS=Mus musculus OX=10090 GN=Rbm19 PE=1 SV=1	2.93168	1.04694
Ribosomal protein OS=Mus musculus OX=10090 GN=Rpl10a PE=1 SV=1	1.21785	1.03151
CCAAT/enhancer-binding protein alpha OS=Mus musculus OX=10090 GN=Cebpa PE=1 SV=2	3.10551	1.01652
AP-1 complex subunit gamma OS=Mus musculus OX=10090 GN=Ap1g1 PE=1 SV=1	1.82089	1.01205
L-gulonolactone oxidase OS=Mus musculus OX=10090 GN=Gulo PE=1 SV=3	1.01507	1.01125
Tubulin beta-4B chain OS=Mus musculus OX=10090 GN=Tubb4b PE=1 SV=1	1.06074	1.0041
Protein Hook homolog 3 OS=Mus musculus OX=10090 GN=Hook3 PE=1 SV=2	2.37434	1.00024
Metastasis-associated protein MTA2 OS=Mus musculus OX=10090 GN=Mta2 PE=1 SV=1	1.88752	0.998823
Probable D-lactate dehydrogenase, mitochondrial OS=Mus musculus OX=10090 GN=Ldhd PE=1 SV=1	1.00791	0.997447
Zinc finger Ran-binding domain-containing protein 2 OS=Mus musculus OX=10090 GN=Zranb2 PE=1 SV=2	3.05693	0.980977
F-actin-capping protein subunit beta OS=Mus musculus OX=10090 GN=Capzb PE=1 SV=1	1.17696	0.968101
Matrin-3 OS=Mus musculus OX=10090 GN=Matr3 PE=1 SV=1	2.78722	0.958374
Eukaryotic translation initiation factor 5A-1 OS=Mus musculus OX=10090 GN=Eif5a PE=1 SV=2	0.984772	0.951693
60S ribosomal protein L28 OS=Mus musculus OX=10090 GN=Rpl28 PE=1 SV=2	0.980391	0.941758
Anaphase-promoting complex subunit 1 OS=Mus musculus OX=10090 GN=Anapc1 PE=1 SV=2	2.23909	0.915103
Inhibitor of nuclear factor kappa-B kinase subunit alpha OS=Mus musculus OX=10090 GN=Chuk PE=1 SV=1	1.82416	0.912665
Pyrroline-5-carboxylate reductase 3 OS=Mus musculus OX=10090 GN=Pycr3 PE=1 SV=2	2.09592	0.910185
Probable ATP-dependent RNA helicase DDX6 OS=Mus musculus OX=10090 GN=Ddx6 PE=1 SV=1	0.960512	0.903472
Dimethylglycine dehydrogenase, mitochondrial OS=Mus musculus OX=10090 GN=Dmgdh PE=1 SV=1	1.1375	0.898348
S-methyl-5'-thioadenosine phosphorylase OS=Mus musculus OX=10090 GN=Mtap PE=1 SV=1	2.67265	0.896161
Epidermal growth factor receptor OS=Mus musculus OX=10090 GN=Egfr PE=1 SV=1	1.12168	0.893844
F-box only protein 38 OS=Mus musculus OX=10090 GN=Fbxo38 PE=1 SV=1	2.30801	0.878545
40S ribosomal protein SA OS=Mus musculus OX=10090 GN=Rpsa PE=1 SV=4	1.50944	0.875537
Synergin gamma OS=Mus musculus OX=10090 GN=Synrg PE=1 SV=1	1.03562	0.873278
HECT-type E3 ubiquitin transferase OS=Mus musculus OX=10090 GN=Hectd1 PE=1 SV=1	1.88752	0.870644
Golgi autoantigen, golgin subfamily b, macrogolgin 1 OS=Mus musculus OX=10090 GN=Golgb1 PE=1 SV=1	0.941106	0.866644
UHRF1-binding protein 1-like OS=Mus musculus OX=10090 GN=Uhrf1bp1l PE=1 SV=2	1.5656	0.865212
DNA-directed RNA polymerase II subunit RPB1 OS=Mus musculus OX=10090 GN=Polr2a PE=1 SV=3	0.937344	0.858907
Cytochrome c oxidase polypeptide Vb OS=Mus musculus OX=10090 GN=Cox5b-ps PE=1 SV=1	2.52381	0.857697
Ras-interacting protein 1 OS=Mus musculus OX=10090 GN=Rasip1 PE=1 SV=3	2.33113	0.850897
General vesicular transport factor p115 OS=Mus musculus OX=10090 GN=Uso1 PE=1 SV=2	0.968644	0.850048
T-complex protein 1 subunit beta OS=Mus musculus OX=10090 GN=Cct2 PE=1 SV=4	0.930548	0.846874
T-complex protein 1 subunit alpha OS=Mus musculus OX=10090 GN=Tcp1 PE=1 SV=3	0.927517	0.841757
4-hydroxy-2-oxoglutarate aldolase, mitochondrial OS=Mus musculus OX=10090 GN=Hoga1 PE=1 SV=1	2.57652	0.835845
60S ribosomal protein L38 OS=Mus musculus OX=10090 GN=Rpl38 PE=1 SV=3	0.921436	0.8304
Centromere protein V OS=Mus musculus OX=10090 GN=Cenpv PE=1 SV=2	0.920674	0.829256
Junction plakoglobin OS=Mus musculus OX=10090 GN=Jup PE=1 SV=3	1.0036	0.821637
HAUS augmin-like complex, subunit 6 OS=Mus musculus OX=10090 GN=Haus6 PE=1 SV=1	2.60715	0.809953
Serine/threonine-protein phosphatase 2A 56 kDa regulatory subunit OS=Mus musculus OX=10090 GN=Ppp2r5d PE=1 SV=1	2.6526	0.809151
GTP-binding protein SAR1a OS=Mus musculus OX=10090 GN=Sar1a PE=1 SV=1	2.50767	0.804332
Sec24-related gene family, member D (S. cerevisiae) OS=Mus musculus OX=10090 GN=Sec24d PE=1 SV=1	1.44573	0.791897
Granzyme A OS=Mus musculus OX=10090 GN=Gzma PE=1 SV=2	1.18967	0.773724
Heat shock protein beta-8 OS=Mus musculus OX=10090 GN=Hspb8 PE=1 SV=1	2.21568	0.771811
SWI/SNF-related matrix-associated actin-dependent regulator of chromatin subfamily D member 2 OS=Mus musculus OX=10090 GN=Smarcd2 PE=1 SV=2	2.00648	0.771811
SCY1-like protein 2 OS=Mus musculus OX=10090 GN=Scyl2 PE=1 SV=1	2.46936	0.76402
Coatomer subunit delta OS=Mus musculus OX=10090 GN=Arcn1 PE=1 SV=2	0.961253	0.762575
Inhibitor of Bruton tyrosine kinase OS=Mus musculus OX=10090 GN=Ibtk PE=1 SV=3	2.36401	0.735656
Serine/arginine repetitive matrix protein 2 (Fragment) OS=Mus musculus OX=10090 GN=Srrm2 PE=1 SV=1	2.11437	0.733675
Dolichol-phosphate mannosyltransferase subunit 1 OS=Mus musculus OX=10090 GN=Dpm1 PE=1 SV=1	1.46728	0.728795
KN motif and ankyrin repeat domains 1 OS=Mus musculus OX=10090 GN=Kank1 PE=1 SV=1	1.73682	0.727702
Tumor susceptibility gene 101 protein OS=Mus musculus OX=10090 GN=Tsg101 PE=1 SV=2	2.05172	0.727392
39S ribosomal protein L46, mitochondrial OS=Mus musculus OX=10090 GN=Mrpl46 PE=1 SV=1	1.16092	0.718265
Actin-related protein 2/3 complex subunit 2 OS=Mus musculus OX=10090 GN=Arpc2 PE=1 SV=3	2.41549	0.711313
Ectonucleoside triphosphate diphosphohydrolase 5 OS=Mus musculus OX=10090 GN=Entpd5 PE=1 SV=1	1.13027	0.710659
Serine/threonine-protein kinase RIO1 OS=Mus musculus OX=10090 GN=Riok1 PE=1 SV=2	0.876566	0.705006
Collagen alpha-1(VI) chain OS=Mus musculus OX=10090 GN=Col6a1 PE=1 SV=1	2.39534	0.701768
BUB3-interacting and GLEBS motif-containing protein ZNF207 OS=Mus musculus OX=10090 GN=Znf207 PE=1 SV=1	1.02503	0.697773
40S ribosomal protein S20 OS=Mus musculus OX=10090 GN=Rps20 PE=1 SV=1	0.843984	0.69433
Isoform 2 of 17-beta-hydroxysteroid dehydrogenase 13 OS=Mus musculus OX=10090 GN=Hsd17b13	0.878921	0.694208
Nucleoside diphosphate kinase OS=Mus musculus OX=10090 GN=Gm20390 PE=3 SV=1	0.838347	0.685018
Bcl-2-associated transcription factor 1 OS=Mus musculus OX=10090 GN=Bclaf1 PE=1 SV=2	2.61306	0.683027
E3 ubiquitin-protein ligase XIAP OS=Mus musculus OX=10090 GN=Xiap PE=1 SV=2	1.94448	0.669204
Protein diaphanous homolog 1 OS=Mus musculus OX=10090 GN=Diaph1 PE=1 SV=1	2.09896	0.666291
Heat shock protein HSP 90-alpha OS=Mus musculus OX=10090 GN=Hsp90aa1 PE=1 SV=4	1.28865	0.657996
Vesicle transport protein SEC20 OS=Mus musculus OX=10090 GN=Bnip1 PE=1 SV=1	2.27501	0.655766
PDZ domain-containing protein MAGIX OS=Mus musculus OX=10090 GN=Magix PE=1 SV=1	2.29602	0.653541
GTP-binding protein 2 OS=Mus musculus OX=10090 GN=Gtpbp2 PE=1 SV=1	2.51778	0.653027
40S ribosomal protein S16 OS=Mus musculus OX=10090 GN=Rps16 PE=1 SV=4	0.815575	0.648353
Glutamate dehydrogenase 1, mitochondrial OS=Mus musculus OX=10090 GN=Glud1 PE=1 SV=1	0.810649	0.640215
Probable E3 ubiquitin-protein ligase HERC4 OS=Mus musculus OX=10090 GN=Herc4 PE=1 SV=2	2.31702	0.636138
LanC-like protein 2 OS=Mus musculus OX=10090 GN=Lancl2 PE=1 SV=1	1.53207	0.629795
Proline-, glutamic acid- and leucine-rich protein 1 OS=Mus musculus OX=10090 GN=Pelp1 PE=1 SV=2	2.26454	0.629626
Dolichyl-diphosphooligosaccharide--protein glycotransferase OS=Mus musculus OX=10090 GN=Stt3b PE=1 SV=1	0.832688	0.62634
Superoxide dismutase [Mn], mitochondrial OS=Mus musculus OX=10090 GN=Sod2 PE=1 SV=3	2.05381	0.622387
Putative ribosome-binding factor A, mitochondrial OS=Mus musculus OX=10090 GN=Rbfa PE=2 SV=1	2.28303	0.619822
Structural maintenance of chromosomes protein 1A OS=Mus musculus OX=10090 GN=Smc1a PE=1 SV=4	1.43829	0.615728
Paladin OS=Mus musculus OX=10090 GN=Pald1 PE=1 SV=1	2.26183	0.615534
Rho GTPase-activating protein 5 OS=Mus musculus OX=10090 GN=Arhgap5 PE=1 SV=1	1.33857	0.612799
Parkinson disease protein 7 homolog OS=Mus musculus OX=10090 GN=Park7 PE=1 SV=1	0.791606	0.612799
Dynamin-2 OS=Mus musculus OX=10090 GN=Dnm2 PE=1 SV=2	1.43029	0.61265
Serine beta-lactamase-like protein LACTB, mitochondrial OS=Mus musculus OX=10090 GN=Lactb PE=1 SV=1	0.790772	0.61265
SAFB-like transcription modulator OS=Mus musculus OX=10090 GN=Sltm PE=1 SV=1	0.778209	0.609974
Nuclear RNA export factor 1 OS=Mus musculus OX=10090 GN=Nxf1 PE=1 SV=3	2.22897	0.609322
CCR4-NOT transcription complex subunit 1 OS=Mus musculus OX=10090 GN=Cnot1 PE=1 SV=2	1.24367	0.600146
ADP-sugar pyrophosphatase OS=Mus musculus OX=10090 GN=Nudt5 PE=1 SV=1	1.40817	0.592709
Sodium-coupled neutral amino acid transporter 3 OS=Mus musculus OX=10090 GN=Slc38a3 PE=1 SV=1	1.15963	0.583027
60S ribosomal protein L27a OS=Mus musculus OX=10090 GN=Rpl27a PE=1 SV=5	0.769772	0.579111
Basic leucine zipper and W2 domain-containing protein 1 OS=Mus musculus OX=10090 GN=Bzw1 PE=1 SV=1	2.43002	0.57888
Ras-related protein Rap-1A OS=Mus musculus OX=10090 GN=Rap1a PE=1 SV=1	1.28511	0.574865
Ephexin-1 OS=Mus musculus OX=10090 GN=Ngef PE=1 SV=1	1.8953	0.570612
Pyruvate dehydrogenase E1 component subunit beta, mitochondrial OS=Mus musculus OX=10090 GN=Pdhb PE=1 SV=1	1.21101	0.567437
Unconventional myosin-Ic OS=Mus musculus OX=10090 GN=Myo1c PE=1 SV=2	1.40381	0.565415
Ribosome maturation protein SBDS OS=Mus musculus OX=10090 GN=Sbds PE=1 SV=4	0.756169	0.557712
60S ribosomal protein L14 OS=Mus musculus OX=10090 GN=Rpl14 PE=1 SV=3	1.19598	0.552014
Receptor-transporting protein 3 OS=Mus musculus OX=10090 GN=Rtp3 PE=1 SV=2	2.12862	0.551257
Band 4.1-like protein 4B OS=Mus musculus OX=10090 GN=Epb41l4b PE=1 SV=2	1.9668	0.550957
N-terminal kinase-like protein OS=Mus musculus OX=10090 GN=Scyl1 PE=1 SV=1	0.935083	0.549628
Cytoplasmic dynein 1 light intermediate chain 1 OS=Mus musculus OX=10090 GN=Dync1li1 PE=1 SV=1	1.8528	0.530899
Formimidoyltransferase-cyclodeaminase OS=Mus musculus OX=10090 GN=Ftcd PE=1 SV=1	1.14274	0.527149
Splicing factor U2AF 35 kDa subunit OS=Mus musculus OX=10090 GN=U2af1 PE=1 SV=4	0.734655	0.525718
Tyrosine-protein phosphatase non-receptor type 2 OS=Mus musculus OX=10090 GN=Ptpn2 PE=1 SV=2	1.98514	0.522786
40S ribosomal protein S13 OS=Mus musculus OX=10090 GN=Rps13 PE=1 SV=2	0.731183	0.520158
ATP-binding cassette sub-family C member 3 OS=Mus musculus OX=10090 GN=Abcc3 PE=1 SV=2	1.22897	0.519902
NAD-capped RNA hydrolase NUDT12 OS=Mus musculus OX=10090 GN=Nudt12 PE=1 SV=1	1.85878	0.517716
Isocitrate dehydrogenase [NAD] subunit gamma 1, mitochondrial OS=Mus musculus OX=10090 GN=Idh3g PE=1 SV=1	1.22651	0.517716
Ras GTPase-activating protein 3 OS=Mus musculus OX=10090 GN=Rasa3 PE=1 SV=2	2.07279	0.514249
Eukaryotic translation initiation factor 3 subunit H OS=Mus musculus OX=10090 GN=Eif3h PE=1 SV=1	2.28392	0.51092
Translocation protein SEC62 OS=Mus musculus OX=10090 GN=Sec62 PE=1 SV=1	0.718964	0.503305
Valacyclovir hydrolase OS=Mus musculus OX=10090 GN=Bphl PE=1 SV=1	1.07382	0.503101
60S ribosomal protein L18 OS=Mus musculus OX=10090 GN=Rpl18 PE=1 SV=3	1.33685	0.502186
Solute carrier family 22 (organic cation transporter), member 26 OS=Mus musculus OX=10090 GN=Slc22a26 PE=1 SV=1	1.06074	0.498692
Asialoglycoprotein receptor 1 OS=Mus musculus OX=10090 GN=Asgr1 PE=1 SV=4	1.16864	0.496036
Estradiol 17-beta-dehydrogenase 8 OS=Mus musculus OX=10090 GN=Hsd17b8 PE=1 SV=2	0.710173	0.48943
Methyltransferase-like protein 7B OS=Mus musculus OX=10090 GN=Mettl7b PE=1 SV=2	0.707525	0.485436
Protein Aster-C OS=Mus musculus OX=10090 GN=Gramd1c PE=1 SV=2	1.2461	0.483861
40S ribosomal protein S11 OS=Mus musculus OX=10090 GN=Rps11 PE=1 SV=3	0.705757	0.48377
Sec1 family domain-containing protein 1 OS=Mus musculus OX=10090 GN=Scfd1 PE=1 SV=1	1.18903	0.478846
Cytochrome c, somatic OS=Mus musculus OX=10090 GN=Cycs PE=1 SV=2	1.12234	0.478846
Eukaryotic initiation factor 4A-II OS=Mus musculus OX=10090 GN=Eif4a2 PE=1 SV=2	2.19188	0.476728
Ubiquitin carboxyl-terminal hydrolase 40 OS=Mus musculus OX=10090 GN=Usp40 PE=1 SV=2	1.78408	0.476548
Flap endonuclease 1 OS=Mus musculus OX=10090 GN=Fen1 PE=1 SV=1	2.1273	0.464402
Casein kinase I isoform gamma-3 OS=Mus musculus OX=10090 GN=Csnk1g3 PE=1 SV=2	1.94748	0.463816
COBW domain-containing protein 1 OS=Mus musculus OX=10090 GN=Cbwd1 PE=1 SV=1	1.40436	0.46147
Nucleolar protein of 40 kDa OS=Mus musculus OX=10090 GN=Zcchc17 PE=1 SV=1	1.02786	0.458968
Recombining binding protein suppressor of hairless OS=Mus musculus OX=10090 GN=Rbpj PE=1 SV=1	1.82334	0.453816
Glutathione peroxidase 3 OS=Mus musculus OX=10090 GN=Gpx3 PE=1 SV=2	1.94598	0.452179
Epsin-1 OS=Mus musculus OX=10090 GN=Epn1 PE=1 SV=3	2.07895	0.451575
5'-AMP-activated protein kinase catalytic subunit alpha-1 OS=Mus musculus OX=10090 GN=Prkaa1 PE=1 SV=2	1.26664	0.451575
60S ribosomal protein L15 OS=Mus musculus OX=10090 GN=Rpl15 PE=1 SV=4	0.827006	0.451575
Phosphorylase b kinase gamma catalytic chain, liver/testis isoform OS=Mus musculus OX=10090 GN=Phkg2 PE=2 SV=2	1.18333	0.449838
NAD-dependent protein deacetylase sirtuin-7 OS=Mus musculus OX=10090 GN=Sirt7 PE=1 SV=2	1.69466	0.449072
Phosphatidylinositol-3,5-bisphosphate 3-phosphatase OS=Mus musculus OX=10090 GN=Mtmr1 PE=1 SV=1	1.66766	0.449072
Polymeric immunoglobulin receptor OS=Mus musculus OX=10090 GN=Pigr PE=1 SV=1	1.72072	0.443364
Eukaryotic translation initiation factor 2 subunit 1 OS=Mus musculus OX=10090 GN=Eif2s1 PE=1 SV=3	0.768925	0.442127
60S ribosomal protein L18a (Fragment) OS=Mus musculus OX=10090 GN=Rpl18a PE=1 SV=1	1.02148	0.438149
Aryl hydrocarbon receptor OS=Mus musculus OX=10090 GN=Ahr PE=1 SV=1	1.15316	0.435472
L-lactate dehydrogenase OS=Mus musculus OX=10090 GN=Ldha PE=1 SV=1	0.662661	0.430246
Starch-binding domain-containing protein 1 OS=Mus musculus OX=10090 GN=Stbd1 PE=1 SV=1	0.660837	0.427571
Fibrinogen beta chain OS=Mus musculus OX=10090 GN=Fgb PE=1 SV=1	1.19598	0.422935
Lamina-associated polypeptide 2, isoforms alpha/zeta OS=Mus musculus OX=10090 GN=Tmpo PE=1 SV=4	1.12102	0.422935
Nostrin OS=Mus musculus OX=10090 GN=Nostrin PE=1 SV=2	1.00432	0.420419
Microtubule-associated protein RP/EB family member 3 OS=Mus musculus OX=10090 GN=Mapre3 PE=1 SV=1	1.14405	0.41955
ATP-binding cassette sub-family F member 3 OS=Mus musculus OX=10090 GN=Abcf3 PE=1 SV=1	1.26183	0.419529
Dehydrogenase/reductase SDR family member 1 OS=Mus musculus OX=10090 GN=Dhrs1 PE=1 SV=1	0.652601	0.416221
39S ribosomal protein L33, mitochondrial OS=Mus musculus OX=10090 GN=Mrpl33 PE=1 SV=1	1.13947	0.413436
Kinesin family member 13B OS=Mus musculus OX=10090 GN=Kif13b PE=1 SV=1	0.649845	0.412886
Long-chain specific acyl-CoA dehydrogenase, mitochondrial OS=Mus musculus OX=10090 GN=Acadl PE=1 SV=1	1.07451	0.406648
Sarcosine dehydrogenase, mitochondrial OS=Mus musculus OX=10090 GN=Sardh PE=1 SV=1	0.644318	0.40551
Protein adenylyltransferase SelO, mitochondrial OS=Mus musculus OX=10090 GN=Selenoo PE=1 SV=4	1.31208	0.392355
Myosin light chain kinase, smooth muscle OS=Mus musculus OX=10090 GN=Mylk PE=1 SV=1	1.39451	0.390794
Protein FAM13A OS=Mus musculus OX=10090 GN=Fam13a PE=1 SV=1	1.7685	0.388433
RNA exonuclease 1 homolog OS=Mus musculus OX=10090 GN=Rexo1 PE=1 SV=1	1.7866	0.384717
Nuclear transcription factor, X-box-binding-like 1 OS=Mus musculus OX=10090 GN=Nfxl1 PE=1 SV=1	0.757877	0.383064
SEC23-interacting protein OS=Mus musculus OX=10090 GN=Sec23ip PE=1 SV=1	1.28451	0.381236
tRNA pseudouridine synthase-like 1 OS=Mus musculus OX=10090 GN=Pusl1 PE=1 SV=1	1.56706	0.379198
Acyl-CoA desaturase 1 OS=Mus musculus OX=10090 GN=Scd1 PE=1 SV=2	1.6262	0.378342
Phosphoacetylglucosamine mutase OS=Mus musculus OX=10090 GN=Pgm3 PE=1 SV=1	1.99639	0.377083
3-mercaptopyruvate sulfurtransferase OS=Mus musculus OX=10090 GN=Mpst PE=1 SV=4	1.78492	0.373865
Peptidyl-tRNA hydrolase ICT1, mitochondrial OS=Mus musculus OX=10090 GN=Mrpl58 PE=1 SV=1	1.168	0.370214
Ornithine transcarbamylase, mitochondrial OS=Mus musculus OX=10090 GN=Otc PE=1 SV=1	0.617298	0.370214
Fructose-bisphosphate aldolase B OS=Mus musculus OX=10090 GN=Aldob PE=1 SV=3	0.616358	0.369228
Spectrin alpha chain, non-erythrocytic 1 OS=Mus musculus OX=10090 GN=Sptan1 PE=1 SV=2	1.1865	0.367461
Isoform 2 of MICOS complex subunit Mic60 OS=Mus musculus OX=10090 GN=Immt	0.612588	0.365005
Ubiquitin-protein ligase E3A OS=Mus musculus OX=10090 GN=Ube3a PE=1 SV=2	1.95531	0.363804
Glycerate kinase OS=Mus musculus OX=10090 GN=Glyctk PE=1 SV=1	0.608809	0.359993
Phosphoribosyl pyrophosphate synthase-associated protein 2 OS=Mus musculus OX=10090 GN=Prpsap2 PE=1 SV=1	1.92866	0.359131
Isoform 3 of Transforming acidic coiled-coil-containing protein 2 OS=Mus musculus OX=10090 GN=Tacc2	0.733788	0.359025
Cytochrome P450 1A2 OS=Mus musculus OX=10090 GN=Cyp1a2 PE=1 SV=1	0.606916	0.359025
Myomegalin OS=Mus musculus OX=10090 GN=Pde4dip PE=1 SV=1	0.604071	0.355611
Pinin OS=Mus musculus OX=10090 GN=Pnn PE=1 SV=1	1.36008	0.352668
NADPH:adrenodoxin oxidoreductase, mitochondrial OS=Mus musculus OX=10090 GN=Fdxr PE=1 SV=1	0.659011	0.352668
Alpha-taxilin OS=Mus musculus OX=10090 GN=Txlna PE=1 SV=1	0.601221	0.352668
60S ribosomal protein L11 OS=Mus musculus OX=10090 GN=Rpl11 PE=1 SV=4	0.60027	0.352668
Adenylate kinase 4, mitochondrial OS=Mus musculus OX=10090 GN=Ak4 PE=1 SV=1	1.50487	0.347933
Glycine N-acyltransferase-like protein Keg1 OS=Mus musculus OX=10090 GN=Keg1 PE=1 SV=1	0.708408	0.347933
Lysine-specific demethylase 9 OS=Mus musculus OX=10090 GN=Rsbn1 PE=1 SV=3	0.721591	0.346623
Vacuolar protein sorting-associated protein 35 OS=Mus musculus OX=10090 GN=Vps35 PE=1 SV=1	1.10702	0.345631
Optic atrophy 3 protein homolog OS=Mus musculus OX=10090 GN=Opa3 PE=1 SV=1	1.12763	0.344248
Probable asparagine--tRNA ligase, mitochondrial OS=Mus musculus OX=10090 GN=Nars2 PE=1 SV=1	1.69466	0.343323
60S ribosomal protein L13 OS=Mus musculus OX=10090 GN=Rpl13 PE=1 SV=3	0.591679	0.340072
Serine/arginine-rich splicing factor 7 OS=Mus musculus OX=10090 GN=Srsf7 PE=1 SV=1	1.61683	0.3395
Muscleblind-like protein 1 OS=Mus musculus OX=10090 GN=Mbnl1 PE=1 SV=1	1.53903	0.334943
Filamin-B OS=Mus musculus OX=10090 GN=Flnb PE=1 SV=3	0.585924	0.334943
Bifunctional epoxide hydrolase 2 OS=Mus musculus OX=10090 GN=Ephx2 PE=1 SV=2	0.584963	0.333406
PH and SEC7 domain-containing protein 3 OS=Mus musculus OX=10090 GN=Psd3 PE=1 SV=1	1.07724	0.333363
N-alpha-acetyltransferase 40 OS=Mus musculus OX=10090 GN=Naa40 PE=1 SV=1	1.00863	0.333363
Minor histocompatibility antigen H13 OS=Mus musculus OX=10090 GN=Hm13 PE=1 SV=1	1.01364	0.331783
WASH complex subunit 5 OS=Mus musculus OX=10090 GN=Washc5 PE=1 SV=2	1.28688	0.331245
Dolichyl-diphosphooligosaccharide--protein glycosyltransferase subunit STT3A OS=Mus musculus OX=10090 GN=Stt3a PE=1 SV=1	0.605968	0.331044
ELAV-like protein 1 OS=Mus musculus OX=10090 GN=Elavl1 PE=1 SV=2	1.34085	0.329364
THO complex subunit 2 OS=Mus musculus OX=10090 GN=Thoc2 PE=1 SV=1	1.31383	0.329082
5-oxoprolinase OS=Mus musculus OX=10090 GN=Oplah PE=1 SV=1	0.57628	0.324639
Cysteine desulfurase, mitochondrial OS=Mus musculus OX=10090 GN=Nfs1 PE=1 SV=3	0.603122	0.32404
Peroxisomal multifunctional enzyme type 2 OS=Mus musculus OX=10090 GN=Hsd17b4 PE=1 SV=3	0.575312	0.323537
Pyridoxal kinase OS=Mus musculus OX=10090 GN=Pdxk PE=1 SV=1	1.6622	0.323388
Apolipoprotein B-100 OS=Mus musculus OX=10090 GN=Apob PE=1 SV=1	0.926759	0.321537
SWI/SNF-related matrix-associated actin-dependent regulator of chromatin subfamily A member 5 OS=Mus musculus OX=10090 GN=Smarca5 PE=1 SV=1	0.680774	0.320421
(E3-independent) E2 ubiquitin-conjugating enzyme UBE2O OS=Mus musculus OX=10090 GN=Ube2o PE=1 SV=3	1.08202	0.317646
Protein polybromo-1 OS=Mus musculus OX=10090 GN=Pbrm1 PE=1 SV=1	0.964953	0.31651
AP-2 complex subunit sigma OS=Mus musculus OX=10090 GN=Ap2s1 PE=1 SV=1	0.566572	0.315954
DNA ligase OS=Mus musculus OX=10090 GN=Lig3 PE=1 SV=1	1.83875	0.314556
Lipoyltransferase 1, mitochondrial OS=Mus musculus OX=10090 GN=Lipt1 PE=1 SV=1	1.55925	0.314556
Insulin receptor substrate 1 OS=Mus musculus OX=10090 GN=Irs1 PE=1 SV=1	1.57386	0.313328
Rho guanine nucleotide exchange factor 7 OS=Mus musculus OX=10090 GN=Arhgef7 PE=1 SV=2	1.43403	0.313328
Ankyrin-1 OS=Mus musculus OX=10090 GN=Ank1 PE=1 SV=1	1.42008	0.313328
Patatin-like phospholipase domain-containing protein 7 OS=Mus musculus OX=10090 GN=Pnpla7 PE=1 SV=1	1.32654	0.313328
Glycine N-acyltransferase-like protein OS=Mus musculus OX=10090 GN=Gm4952 PE=1 SV=3	1.23205	0.313328
Ribosomal oxygenase 2 OS=Mus musculus OX=10090 GN=Riox2 PE=1 SV=2	0.977463	0.313328
Cell division cycle and apoptosis regulator protein 1 OS=Mus musculus OX=10090 GN=Ccar1 PE=1 SV=1	0.614474	0.307353
Exocyst complex component 1 OS=Mus musculus OX=10090 GN=Exoc1 PE=1 SV=1	0.609755	0.307353
RNA helicase OS=Mus musculus OX=10090 GN=Ddx23 PE=1 SV=1	0.551885	0.305453
Predicted gene 20431 OS=Mus musculus OX=10090 GN=Gm20431 PE=3 SV=1	1.60122	0.305402
CDP-diacylglycerol--inositol 3-phosphatidyltransferase OS=Mus musculus OX=10090 GN=Cdipt PE=1 SV=1	0.567545	0.303794
NADH dehydrogenase [ubiquinone] 1 alpha subcomplex subunit 10, mitochondrial OS=Mus musculus OX=10090 GN=Ndufa10 PE=1 SV=1	0.665393	0.303285
Histone H1.4 OS=Mus musculus OX=10090 GN=H1-4 PE=1 SV=2	0.54893	0.302758
17-beta-hydroxysteroid dehydrogenase type 6 OS=Mus musculus OX=10090 GN=Hsd17b6 PE=1 SV=1	1.21039	0.300294
Eukaryotic translation initiation factor 3 subunit C OS=Mus musculus OX=10090 GN=Eif3c PE=1 SV=1	0.83754	0.299062
Cystathionine beta-synthase OS=Mus musculus OX=10090 GN=Cbs PE=1 SV=3	0.66175	0.29785
MAP7 domain-containing protein 1 OS=Mus musculus OX=10090 GN=Map7d1 PE=1 SV=1	0.969381	0.295289
Target of rapamycin complex 2 subunit MAPKAP1 OS=Mus musculus OX=10090 GN=Mapkap1 PE=1 SV=1	1.73682	0.294446
G kinase-anchoring protein 1 OS=Mus musculus OX=10090 GN=Gkap1 PE=1 SV=1	1.34028	0.290712
Rab GTPase-activating protein 1 OS=Mus musculus OX=10090 GN=Rabgap1 PE=1 SV=1	1.13159	0.288208
6-phosphofructo-2-kinase/fructose-2,6-bisphosphatase 1 OS=Mus musculus OX=10090 GN=Pfkfb1 PE=1 SV=2	0.678072	0.288208
Prolactin regulatory element-binding protein OS=Mus musculus OX=10090 GN=Preb PE=1 SV=1	0.611645	0.288208
Prohibitin OS=Mus musculus OX=10090 GN=Phb PE=1 SV=1	0.831877	0.28574
Bile salt export pump OS=Mus musculus OX=10090 GN=Abcb11 PE=1 SV=1	0.520045	0.284728
Peripheral plasma membrane protein CASK OS=Mus musculus OX=10090 GN=Cask PE=1 SV=2	1.37518	0.28458
RNA helicase OS=Mus musculus OX=10090 GN=Ddx17 PE=1 SV=1	0.84559	0.284511
3-alpha-hydroxysteroid dehydrogenase type 1 OS=Mus musculus OX=10090 GN=Akr1c14 PE=1 SV=1	0.591679	0.284511
HECT domain E3 ubiquitin protein ligase 4 OS=Mus musculus OX=10090 GN=Hectd4 PE=1 SV=2	0.531069	0.284511
Eukaryotic translation initiation factor 4 gamma 1 OS=Mus musculus OX=10090 GN=Eif4g1 PE=1 SV=1	0.530071	0.284511
Glutamine amidotransferase-like class 1 domain-containing protein 3A, mitochondrial OS=Mus musculus OX=10090 GN=Gatd3a PE=1 SV=1	0.867106	0.28382
Peroxisomal membrane protein PEX13 OS=Mus musculus OX=10090 GN=Pex13 PE=1 SV=1	1.46101	0.282873
Exocyst complex component 7 OS=Mus musculus OX=10090 GN=Exoc7 PE=1 SV=2	0.826193	0.278598
Zinc finger protein 800 OS=Mus musculus OX=10090 GN=Znf800 PE=1 SV=1	1.50894	0.273705
Glutamate--cysteine ligase regulatory subunit OS=Mus musculus OX=10090 GN=Gclm PE=1 SV=1	0.613532	0.273379
Protein FAM114A2 OS=Mus musculus OX=10090 GN=Fam114a2 PE=1 SV=2	1.05242	0.273336
Polyadenylate-binding protein-interacting protein 1 OS=Mus musculus OX=10090 GN=Paip1 PE=1 SV=2	1.48697	0.270559
Phenylalanine--tRNA ligase beta subunit OS=Mus musculus OX=10090 GN=Farsb PE=1 SV=2	0.759582	0.270433
T-complex protein 1 subunit zeta OS=Mus musculus OX=10090 GN=Cct6a PE=1 SV=3	0.620117	0.268045
AP-3 complex subunit mu-1 OS=Mus musculus OX=10090 GN=Ap3m1 PE=1 SV=1	0.663572	0.266972
26S proteasome non-ATPase regulatory subunit 2 OS=Mus musculus OX=10090 GN=Psmd2 PE=1 SV=1	0.914565	0.266735
Core histone macro-H2A.1 OS=Mus musculus OX=10090 GN=Macroh2a1 PE=1 SV=3	0.601221	0.265966
Probable ATP-dependent RNA helicase DDX52 OS=Mus musculus OX=10090 GN=Ddx52 PE=2 SV=2	1.49314	0.265794
Fatty acid synthase OS=Mus musculus OX=10090 GN=Fasn PE=1 SV=2	0.509949	0.265756
Glutathione S-transferase theta-3 OS=Mus musculus OX=10090 GN=Gstt3 PE=1 SV=1	0.799916	0.265214
ATP-dependent RNA helicase DDX3X OS=Mus musculus OX=10090 GN=Ddx3x PE=1 SV=3	0.558757	0.264677
tRNA (adenine(58)-N(1))-methyltransferase non-catalytic subunit TRM6 OS=Mus musculus OX=10090 GN=Trmt6 PE=1 SV=1	1.38515	0.264578
Alpha-aminoadipic semialdehyde synthase, mitochondrial OS=Mus musculus OX=10090 GN=Aass PE=1 SV=1	0.507921	0.264578
Nicotinamide phosphoribosyltransferase OS=Mus musculus OX=10090 GN=Nampt PE=1 SV=1	0.57628	0.262482
Stromal interaction molecule 1 OS=Mus musculus OX=10090 GN=Stim1 PE=1 SV=2	0.505891	0.262299
Sterol 26-hydroxylase, mitochondrial OS=Mus musculus OX=10090 GN=Cyp27a1 PE=1 SV=1	0.505891	0.262237
39S ribosomal protein L14, mitochondrial OS=Mus musculus OX=10090 GN=Mrpl14 PE=1 SV=1	0.615416	0.262113
Citrate synthase, mitochondrial OS=Mus musculus OX=10090 GN=Cs PE=1 SV=1	0.997834	0.262038
Mannosyl-oligosaccharide glucosidase OS=Mus musculus OX=10090 GN=Mogs PE=1 SV=1	0.601221	0.261841
Isoform 2 of Hexokinase-4 OS=Mus musculus OX=10090 GN=Gck	0.504875	0.261373
NADPH-dependent 3-keto-steroid reductase Hsd3b5 OS=Mus musculus OX=10090 GN=Hsd3b5 PE=1 SV=4	0.503858	0.260608
UDP-N-acetylglucosamine transporter OS=Mus musculus OX=10090 GN=Slc35a3 PE=2 SV=1	0.787432	0.259915
Guanine nucleotide-binding protein-like 3-like protein OS=Mus musculus OX=10090 GN=Gnl3l PE=1 SV=1	0.784085	0.25871
ATP-dependent Clp protease ATP-binding subunit clpX-like, mitochondrial OS=Mus musculus OX=10090 GN=Clpx PE=1 SV=2	0.501821	0.25868
ATP-dependent RNA helicase DDX1 OS=Mus musculus OX=10090 GN=Ddx1 PE=1 SV=1	0.513996	0.254792
Agmatinase, mitochondrial OS=Mus musculus OX=10090 GN=Agmat PE=1 SV=1	1.2228	0.253709
Transitional endoplasmic reticulum ATPase OS=Mus musculus OX=10090 GN=Vcp PE=1 SV=4	0.832688	0.252368
Predicted pseudogene 5478 OS=Mus musculus OX=10090 GN=Gm5478 PE=1 SV=1	0.695994	0.252368
Nucleolar transcription factor 1 OS=Mus musculus OX=10090 GN=Ubtf PE=1 SV=1	0.567545	0.252368
T-complex protein 1 subunit gamma OS=Mus musculus OX=10090 GN=Cct3 PE=1 SV=1	0.493647	0.252368
Nuclear factor related to kappa-B-binding protein OS=Mus musculus OX=10090 GN=Nfrkb PE=1 SV=1	1.35389	0.251969
Phenylalanine--tRNA ligase alpha subunit OS=Mus musculus OX=10090 GN=Farsa PE=1 SV=1	0.49057	0.25174
Brain-specific angiogenesis inhibitor 1-associated protein 2 OS=Mus musculus OX=10090 GN=Baiap2 PE=1 SV=1	0.504875	0.250298
Sphingosine kinase 2 OS=Mus musculus OX=10090 GN=Sphk2 PE=1 SV=2	0.822934	0.250292
Nuclear cap-binding protein subunit 1 OS=Mus musculus OX=10090 GN=Ncbp1 PE=1 SV=2	1.42868	0.250282
Unconventional myosin-XVIIIa OS=Mus musculus OX=10090 GN=Myo18a PE=1 SV=1	1.32596	0.249794
Malate dehydrogenase OS=Mus musculus OX=10090 GN=Mdh1 PE=1 SV=1	0.888305	0.249794
RNA helicase OS=Mus musculus OX=10090 GN=Dhx38 PE=1 SV=1	1.32251	0.245105
Replication factor C subunit 1 OS=Mus musculus OX=10090 GN=Rfc1 PE=1 SV=1	1.2345	0.245105
S-adenosylmethionine synthase isoform type-1 OS=Mus musculus OX=10090 GN=Mat1a PE=1 SV=1	0.479231	0.243963
Immunoglobulin-binding protein 1 OS=Mus musculus OX=10090 GN=Igbp1 PE=1 SV=1	0.782409	0.243364
Tripeptidyl-peptidase 1 OS=Mus musculus OX=10090 GN=Tpp1 PE=1 SV=2	0.972325	0.242697
E3 ubiquitin-protein ligase ARIH1 OS=Mus musculus OX=10090 GN=Arih1 PE=1 SV=3	1.5509	0.241288
Isoform 4 of Folylpolyglutamate synthase, mitochondrial OS=Mus musculus OX=10090 GN=Fpgs	1.53007	0.241288
AFG3-like protein 2 OS=Mus musculus OX=10090 GN=Afg3l2 PE=1 SV=1	0.620117	0.240874
Cystathionine gamma-lyase OS=Mus musculus OX=10090 GN=Cth PE=1 SV=1	0.751892	0.23988
NADH dehydrogenase [ubiquinone] flavoprotein 1, mitochondrial OS=Mus musculus OX=10090 GN=Ndufv1 PE=1 SV=1	1.27501	0.236794
40S ribosomal protein S9 OS=Mus musculus OX=10090 GN=Rps9 PE=1 SV=3	0.467801	0.236794
60S ribosomal protein L27 OS=Mus musculus OX=10090 GN=Rpl27 PE=1 SV=2	0.556797	0.234479
Telomerase-binding protein EST1A OS=Mus musculus OX=10090 GN=Smg6 PE=1 SV=1	1.52957	0.231576
Nuclear factor 1 OS=Mus musculus OX=10090 GN=Nfic PE=1 SV=1	0.477159	0.231477
DnaJ homolog subfamily A member 1 OS=Mus musculus OX=10090 GN=Dnaja1 PE=1 SV=1	0.462576	0.231477
High mobility group protein B1 OS=Mus musculus OX=10090 GN=Hmgb1 PE=1 SV=2	0.461529	0.231278
Isoform 3 of Rab GTPase-activating protein 1-like OS=Mus musculus OX=10090 GN=Rabgap1l	1.38239	0.230177
GPI inositol-deacylase OS=Mus musculus OX=10090 GN=Pgap1 PE=1 SV=3	1.34426	0.22909
T-complex protein 1 subunit epsilon OS=Mus musculus OX=10090 GN=Cct5 PE=1 SV=1	0.645241	0.228817
Calcium uptake protein 1, mitochondrial OS=Mus musculus OX=10090 GN=Micu1 PE=1 SV=1	0.799087	0.228175
ATP-citrate synthase OS=Mus musculus OX=10090 GN=Acly PE=1 SV=1	0.454176	0.224804
Probable imidazolonepropionase OS=Mus musculus OX=10090 GN=Amdhd1 PE=1 SV=1	0.859174	0.223408
Short/branched chain specific acyl-CoA dehydrogenase, mitochondrial OS=Mus musculus OX=10090 GN=Acadsb PE=1 SV=1	0.658097	0.222902
Cathepsin Z OS=Mus musculus OX=10090 GN=Ctsz PE=1 SV=1	1.17951	0.22161
ATP-binding cassette sub-family D member 2 OS=Mus musculus OX=10090 GN=Abcd2 PE=1 SV=1	0.732052	0.22161
SEC14-like protein 2 OS=Mus musculus OX=10090 GN=Sec14l2 PE=1 SV=1	0.862352	0.220722
Centrosomal protein of 131 kDa OS=Mus musculus OX=10090 GN=Cep131 PE=1 SV=1	1.49108	0.220507
Daxx OS=Mus musculus OX=10090 GN=Daxx PE=1 SV=1	1.49927	0.219727
Acyl-CoA:lysophosphatidylglycerol acyltransferase 1 OS=Mus musculus OX=10090 GN=Lpgat1 PE=1 SV=1	0.724214	0.218272
Inter-alpha-trypsin inhibitor heavy chain H2 OS=Mus musculus OX=10090 GN=Itih2 PE=1 SV=1	1.48336	0.217976
Importin-4 OS=Mus musculus OX=10090 GN=Ipo4 PE=1 SV=1	0.445727	0.217272
Methylmalonyl-CoA mutase, mitochondrial OS=Mus musculus OX=10090 GN=Mmut PE=1 SV=2	0.444667	0.217272
Interferon-inducible double-stranded RNA-dependent protein kinase activator A OS=Mus musculus OX=10090 GN=Prkra PE=1 SV=1	0.54498	0.215157
Thiosulfate sulfurtransferase OS=Mus musculus OX=10090 GN=Tst PE=1 SV=3	0.659925	0.214482
Enoyl-CoA delta isomerase 1, mitochondrial OS=Mus musculus OX=10090 GN=Eci1 PE=1 SV=2	0.441483	0.213348
Oxidoreductase NAD-binding domain-containing protein 1 OS=Mus musculus OX=10090 GN=Oxnad1 PE=1 SV=2	1.29219	0.211536
Glyceraldehyde-3-phosphate dehydrogenase OS=Mus musculus OX=10090 GN=Gm3839 PE=1 SV=1	0.438293	0.211536
F-box only protein 9 OS=Mus musculus OX=10090 GN=Fbxo9 PE=1 SV=1	1.04264	0.211118
Sorting nexin-2 OS=Mus musculus OX=10090 GN=Snx2 PE=1 SV=2	0.682573	0.211118
ADP-ribosylation factor 4 OS=Mus musculus OX=10090 GN=Arf4 PE=1 SV=2	0.618239	0.211118
ADP-ribose glycohydrolase MACROD1 OS=Mus musculus OX=10090 GN=Macrod1 PE=1 SV=2	0.77905	0.210682
Cold shock domain-containing protein E1 OS=Mus musculus OX=10090 GN=Csde1 PE=1 SV=1	0.451013	0.210682
Kynurenine--oxoglutarate transaminase 3 OS=Mus musculus OX=10090 GN=Kyat3 PE=1 SV=1	0.439357	0.210682
DEAD box protein 5 OS=Mus musculus OX=10090 GN=Ddx5 PE=1 SV=1	0.435095	0.210682
Gamma-taxilin OS=Mus musculus OX=10090 GN=Txlng PE=1 SV=1	0.435095	0.210335
Clustered mitochondria protein homolog OS=Mus musculus OX=10090 GN=Cluh PE=1 SV=1	0.43189	0.207183
Ferrochelatase OS=Mus musculus OX=10090 GN=Fech PE=1 SV=1	0.534062	0.206959
Superoxide dismutase [Cu-Zn] OS=Mus musculus OX=10090 GN=Sod1 PE=1 SV=2	1.28865	0.205284
Sulfide:quinone oxidoreductase, mitochondrial OS=Mus musculus OX=10090 GN=Sqor PE=1 SV=3	0.428678	0.203246
Cyp4f15 protein OS=Mus musculus OX=10090 GN=Cyp4f15 PE=1 SV=1	1.01006	0.202769
Isoform 2 of Dynamin-like 120 kDa protein, mitochondrial OS=Mus musculus OX=10090 GN=Opa1	0.427606	0.202675
Hydroxyproline dehydrogenase OS=Mus musculus OX=10090 GN=Prodh2 PE=1 SV=1	0.567545	0.202365
60S ribosomal protein L22-like 1 OS=Mus musculus OX=10090 GN=Rpl22l1 PE=1 SV=1	0.766383	0.201615
ATP-dependent RNA helicase DDX55 OS=Mus musculus OX=10090 GN=Ddx55 PE=1 SV=2	1.17696	0.201382
Threonine--tRNA ligase, mitochondrial OS=Mus musculus OX=10090 GN=Tars2 PE=1 SV=1	0.975997	0.201382
ATP-binding cassette sub-family C member 6 OS=Mus musculus OX=10090 GN=Abcc6 PE=1 SV=3	0.445727	0.198665
ATP-binding cassette sub-family C member 2 OS=Mus musculus OX=10090 GN=Abcc2 PE=1 SV=2	0.421156	0.198665
Phospholipase A1 member A OS=Mus musculus OX=10090 GN=Pla1a PE=2 SV=3	0.863146	0.197466
Protein transport protein Sec16A OS=Mus musculus OX=10090 GN=Sec16a PE=1 SV=1	0.732052	0.197466
Short-chain dehydrogenase/reductase family 42E member 1 OS=Mus musculus OX=10090 GN=Sdr42e1 PE=1 SV=1	1.16607	0.197063
Carbonic anhydrase 1 OS=Mus musculus OX=10090 GN=Ca1 PE=1 SV=4	0.768925	0.197063
Peroxisomal trans-2-enoyl-CoA reductase OS=Mus musculus OX=10090 GN=Pecr PE=1 SV=1	0.75446	0.197063
Histidine ammonia-lyase OS=Mus musculus OX=10090 GN=Hal PE=1 SV=1	0.690641	0.197063
DENN domain-containing protein 5B OS=Mus musculus OX=10090 GN=Dennd5b PE=1 SV=2	0.594549	0.197063
Glyceraldehyde-3-phosphate dehydrogenase (Fragment) OS=Mus musculus OX=10090 GN=Gapdh PE=1 SV=1	0.41792	0.197063
Deoxynucleoside triphosphate triphosphohydrolase SAMHD1 OS=Mus musculus OX=10090 GN=Samhd1 PE=1 SV=3	0.41684	0.195691
Nuclear autoantigen Sp-100 OS=Mus musculus OX=10090 GN=Sp100 PE=1 SV=1	0.967906	0.195226
Transcription factor BTF3 OS=Mus musculus OX=10090 GN=Btf3 PE=1 SV=3	0.722466	0.195226
Ubiquinone biosynthesis O-methyltransferase, mitochondrial OS=Mus musculus OX=10090 GN=Coq3 PE=1 SV=1	0.692427	0.192938
N-acetyltransferase family 8 member 2 OS=Mus musculus OX=10090 GN=Nat8f2 PE=1 SV=1	0.412511	0.192366
Interleukin-6 receptor subunit alpha OS=Mus musculus OX=10090 GN=Il6ra PE=1 SV=2	0.947105	0.191422
Pyruvate dehydrogenase protein X component, mitochondrial OS=Mus musculus OX=10090 GN=Pdhx PE=1 SV=1	0.876566	0.190993
Annexin A2 OS=Mus musculus OX=10090 GN=Anxa2 PE=1 SV=2	0.494672	0.190993
Ras association (RalGDS/AF-6) and pleckstrin homology domains 1 OS=Mus musculus OX=10090 GN=Raph1 PE=1 SV=2	0.491597	0.190993
Alanine aminotransferase 2 OS=Mus musculus OX=10090 GN=Gpt2 PE=1 SV=1	0.410341	0.190625
40S ribosomal protein S12 OS=Mus musculus OX=10090 GN=Rps12 PE=1 SV=1	0.408168	0.188393
Conserved oligomeric Golgi complex subunit 2 OS=Mus musculus OX=10090 GN=Cog2 PE=1 SV=2	1.38017	0.187565
Pleckstrin homology domain-containing family F member 2 OS=Mus musculus OX=10090 GN=Plekhf2 PE=1 SV=1	0.807355	0.187565
Protein disulfide-isomerase OS=Mus musculus OX=10090 GN=P4hb PE=1 SV=2	0.500802	0.187565
Volume-regulated anion channel subunit LRRC8D OS=Mus musculus OX=10090 GN=Lrrc8d PE=1 SV=1	1.25338	0.186686
Cyclin-dependent kinase 13 OS=Mus musculus OX=10090 GN=Cdk13 PE=1 SV=3	0.900722	0.185741
Sorcin OS=Mus musculus OX=10090 GN=Sri PE=1 SV=1	1.33743	0.185642
PX domain-containing protein kinase-like protein OS=Mus musculus OX=10090 GN=Pxk PE=1 SV=2	0.666302	0.185112
Eukaryotic translation initiation factor 2A OS=Mus musculus OX=10090 GN=Eif2a PE=1 SV=2	0.494672	0.184257
Acyl-coenzyme A synthetase ACSM5, mitochondrial OS=Mus musculus OX=10090 GN=Acsm5 PE=1 SV=1	1.37016	0.184235
Cell division cycle protein 123 homolog OS=Mus musculus OX=10090 GN=Cdc123 PE=1 SV=2	0.773152	0.184235
Glutaryl-CoA dehydrogenase, mitochondrial OS=Mus musculus OX=10090 GN=Gcdh PE=1 SV=1	0.40163	0.184235
26S proteasome regulatory subunit 8 OS=Mus musculus OX=10090 GN=Psmc5 PE=1 SV=1	0.399445	0.182991
Syntaxin-5 OS=Mus musculus OX=10090 GN=Stx5 PE=1 SV=3	0.658097	0.182687
CMP-N-acetylneuraminic acid synthase OS=Mus musculus OX=10090 GN=Cmas PE=1 SV=1	0.399445	0.182687
TBC1 domain family member 10B OS=Mus musculus OX=10090 GN=Tbc1d10b PE=1 SV=2	0.77484	0.182644
60S ribosomal protein L6 OS=Mus musculus OX=10090 GN=Rpl6 PE=1 SV=3	0.404903	0.182644
Protein transport protein Sec23A OS=Mus musculus OX=10090 GN=Sec23a PE=1 SV=2	1.33914	0.182154
Tight junction protein ZO-1 OS=Mus musculus OX=10090 GN=Tjp1 PE=1 SV=2	0.541019	0.182144
Probable ubiquitin carboxyl-terminal hydrolase FAF-X OS=Mus musculus OX=10090 GN=Usp9x PE=1 SV=2	0.658097	0.181164
DNA topoisomerase 2-beta OS=Mus musculus OX=10090 GN=Top2b PE=1 SV=2	0.395063	0.180423
Inositol hexakisphosphate and diphosphoinositol-pentakisphosphate kinase 2 OS=Mus musculus OX=10090 GN=Ppip5k2 PE=1 SV=3	0.918386	0.180124
Retinitis pigmentosa 9 protein homolog OS=Mus musculus OX=10090 GN=rp9 PE=1 SV=1	0.822118	0.180124
Utrophin OS=Mus musculus OX=10090 GN=Utrn PE=1 SV=1	0.757023	0.180124
Electron transfer flavoprotein subunit beta OS=Mus musculus OX=10090 GN=Etfb PE=1 SV=3	0.393965	0.179873
Choline dehydrogenase, mitochondrial OS=Mus musculus OX=10090 GN=Chdh PE=1 SV=1	0.538041	0.177609
60S ribosomal protein L7a OS=Mus musculus OX=10090 GN=Rpl7a PE=1 SV=2	0.494672	0.177609
AP-2 complex subunit mu OS=Mus musculus OX=10090 GN=Ap2m1 PE=1 SV=1	0.390668	0.177609
AP-1 complex subunit mu-1 OS=Mus musculus OX=10090 GN=Ap1m1 PE=1 SV=3	0.390668	0.177609
Transport and Golgi organization protein 1 homolog OS=Mus musculus OX=10090 GN=Mia3 PE=1 SV=2	0.913799	0.176966
E3 ISG15--protein ligase Herc6 OS=Mus musculus OX=10090 GN=Herc6 PE=2 SV=1	0.75446	0.176618
DEP domain-containing mTOR-interacting protein OS=Mus musculus OX=10090 GN=Deptor PE=1 SV=2	0.761285	0.175182
D-glutamate cyclase, mitochondrial OS=Mus musculus OX=10090 GN=Dglucy PE=1 SV=1	0.438293	0.175182
5-hydroxyisourate hydrolase OS=Mus musculus OX=10090 GN=Urah PE=1 SV=1	0.391768	0.174405
Ribose-phosphate diphosphokinase OS=Mus musculus OX=10090 GN=Prps1l3 PE=3 SV=1	0.532068	0.174288
Family with sequence similarity 98, member C OS=Mus musculus OX=10090 GN=Fam98c PE=1 SV=1	0.90458	0.173404
Terminal uridylyltransferase 7 OS=Mus musculus OX=10090 GN=Tut7 PE=1 SV=3	0.385155	0.173404
Isoform 2 of Band 4.1-like protein 5 OS=Mus musculus OX=10090 GN=Epb41l5	0.385155	0.173404
3-oxoacyl-[acyl-carrier-protein] synthase, mitochondrial OS=Mus musculus OX=10090 GN=Oxsm PE=1 SV=1	0.92372	0.17291
ARF GTPase-activating protein GIT2 OS=Mus musculus OX=10090 GN=Git2 PE=1 SV=1	1.07176	0.171567
DnaJ homolog subfamily C member 2 OS=Mus musculus OX=10090 GN=Dnajc2 PE=1 SV=2	0.380729	0.169487
Pre-mRNA-splicing factor ATP-dependent RNA helicase DHX15 OS=Mus musculus OX=10090 GN=Dhx15 PE=1 SV=2	0.378512	0.167805
ATPase MORC2A OS=Mus musculus OX=10090 GN=Morc2a PE=1 SV=2	0.999278	0.165093
Retinol dehydrogenase 13 OS=Mus musculus OX=10090 GN=Rdh13 PE=1 SV=1	0.846393	0.165093
Apolipoprotein A-IV OS=Mus musculus OX=10090 GN=Apoa4 PE=1 SV=3	0.775683	0.165001
Inorganic pyrophosphatase 2, mitochondrial OS=Mus musculus OX=10090 GN=Ppa2 PE=1 SV=1	0.885965	0.164872
Glutamine--fructose-6-phosphate aminotransferase [isomerizing] 1 OS=Mus musculus OX=10090 GN=Gfpt1 PE=1 SV=3	0.828632	0.164489
Interferon-related developmental regulator 2 OS=Mus musculus OX=10090 GN=Ifrd2 PE=1 SV=1	0.522056	0.163075
Peroxisomal biogenesis factor 3 OS=Mus musculus OX=10090 GN=Pex3 PE=1 SV=1	0.651683	0.162781
Carboxylesterase 1D OS=Mus musculus OX=10090 GN=Ces1d PE=1 SV=1	0.692427	0.161924
N-acetyltransferase 8 (GCN5-related) family member 1 OS=Mus musculus OX=10090 GN=Nat8f1 PE=1 SV=1	0.866315	0.161742
Programmed cell death protein 4 OS=Mus musculus OX=10090 GN=Pdcd4 PE=1 SV=1	0.368489	0.161688
Translation initiation factor eIF-2B subunit epsilon OS=Mus musculus OX=10090 GN=Eif2b5 PE=1 SV=1	0.912267	0.161555
Trans-1,2-dihydrobenzene-1,2-diol dehydrogenase OS=Mus musculus OX=10090 GN=Dhdh PE=1 SV=1	1.01935	0.161519
Thrombospondin-1 OS=Mus musculus OX=10090 GN=Thbs1 PE=1 SV=1	0.707525	0.161519
Mitochondrial ornithine transporter 1 OS=Mus musculus OX=10090 GN=Slc25a15 PE=1 SV=1	0.366252	0.16122
2-hydroxyacyl-CoA lyase 2 OS=Mus musculus OX=10090 GN=Ilvbl PE=1 SV=1	0.667211	0.161125
60S ribosomal protein L30 OS=Mus musculus OX=10090 GN=Rpl30 PE=1 SV=2	0.366252	0.161099
Ceramide synthase 2 OS=Mus musculus OX=10090 GN=Cers2 PE=1 SV=1	0.623867	0.160475
Twinfilin-1 OS=Mus musculus OX=10090 GN=Twf1 PE=1 SV=2	0.770618	0.158806
Cytosolic non-specific dipeptidase OS=Mus musculus OX=10090 GN=Cndp2 PE=1 SV=1	0.657183	0.158724
Cullin-3 OS=Mus musculus OX=10090 GN=Cul3 PE=1 SV=1	0.910733	0.156752
Coatomer subunit beta' OS=Mus musculus OX=10090 GN=Copb2 PE=1 SV=2	0.608809	0.156752
Active regulator of SIRT1 OS=Mus musculus OX=10090 GN=Rps19bp1 PE=1 SV=1	0.706641	0.156069
Heat shock protein 75 kDa, mitochondrial OS=Mus musculus OX=10090 GN=Trap1 PE=1 SV=1	0.355016	0.153413
Tyrosine--tRNA ligase OS=Mus musculus OX=10090 GN=Yars PE=1 SV=1	0.371838	0.153215
Hydroxymethylglutaryl-CoA synthase, cytoplasmic OS=Mus musculus OX=10090 GN=Hmgcs1 PE=1 SV=1	0.640621	0.152475
Catenin alpha-1 OS=Mus musculus OX=10090 GN=Ctnna1 PE=1 SV=1	0.353888	0.152365
Eukaryotic translation initiation factor 1 OS=Mus musculus OX=10090 GN=Eif1 PE=1 SV=2	0.78073	0.152196
Eukaryotic initiation factor 4A-I OS=Mus musculus OX=10090 GN=Eif4a1 PE=1 SV=1	0.364012	0.152196
Endoplasmin OS=Mus musculus OX=10090 GN=Hsp90b1 PE=1 SV=2	0.353888	0.152196
Vacuolar protein sorting-associated protein 37A OS=Mus musculus OX=10090 GN=Vps37a PE=1 SV=1	0.503858	0.150723
Uricase OS=Mus musculus OX=10090 GN=Uox PE=1 SV=2	0.436162	0.15049
Dynein heavy chain 17, axonemal OS=Mus musculus OX=10090 GN=Dnah17 PE=1 SV=1	0.902267	0.150162
ADP-ribosylation factor-like protein 6-interacting protein 4 OS=Mus musculus OX=10090 GN=Arl6ip4 PE=1 SV=1	0.589763	0.148802
BAG family molecular chaperone regulator 1 OS=Mus musculus OX=10090 GN=Bag1 PE=1 SV=1	0.97966	0.148731
Transcription elongation factor A protein 1 OS=Mus musculus OX=10090 GN=Tcea1 PE=1 SV=2	0.690641	0.148731
Aconitate hydratase, mitochondrial OS=Mus musculus OX=10090 GN=Aco2 PE=1 SV=1	0.420078	0.148731
Guanine nucleotide-binding protein-like 3 OS=Mus musculus OX=10090 GN=Gnl3 PE=1 SV=2	0.565597	0.148198
60S ribosomal protein L21 OS=Mus musculus OX=10090 GN=Rpl21 PE=1 SV=3	0.350497	0.148198
Glycolipid transfer protein domain-containing protein 2 OS=Mus musculus OX=10090 GN=Gltpd2 PE=1 SV=1	1.03069	0.148196
Mitogen-activated protein kinase kinase kinase kinase 5 OS=Mus musculus OX=10090 GN=Map4k5 PE=1 SV=1	0.998557	0.148196
Ribosomal RNA processing protein 1 homolog B OS=Mus musculus OX=10090 GN=Rrp1b PE=1 SV=2	0.660837	0.147662
Persulfide dioxygenase ETHE1, mitochondrial OS=Mus musculus OX=10090 GN=Ethe1 PE=1 SV=2	0.62854	0.146724
Rho GTPase-activating protein 12 OS=Mus musculus OX=10090 GN=Arhgap12 PE=1 SV=1	0.885184	0.144918
Microtubule-associated serine/threonine-protein kinase 3 OS=Mus musculus OX=10090 GN=Mast3 PE=1 SV=3	1.15769	0.144909
2',5'-phosphodiesterase 12 OS=Mus musculus OX=10090 GN=Pde12 PE=1 SV=2	0.868687	0.144909
S1 RNA-binding domain-containing protein 1 OS=Mus musculus OX=10090 GN=Srbd1 PE=1 SV=1	0.616358	0.144909
Dehydrogenase/reductase SDR family member 4 OS=Mus musculus OX=10090 GN=Dhrs4 PE=1 SV=3	0.336855	0.144899
S-phase kinase-associated protein 1 OS=Mus musculus OX=10090 GN=Skp1 PE=1 SV=3	1.04684	0.144731
Phenazine biosynthesis-like domain-containing protein 2 OS=Mus musculus OX=10090 GN=Pbld2 PE=1 SV=1	0.838347	0.144731
Band 3 anion transport protein OS=Mus musculus OX=10090 GN=Slc4a1 PE=1 SV=1	0.751892	0.14397
Calmin OS=Mus musculus OX=10090 GN=Clmn PE=1 SV=2	0.870266	0.143781
Melanoma inhibitory activity protein 2 OS=Mus musculus OX=10090 GN=Mia2 PE=1 SV=2	0.75873	0.143372
Electron transfer flavoprotein-ubiquinone oxidoreductase, mitochondrial OS=Mus musculus OX=10090 GN=Etfdh PE=1 SV=1	0.643394	0.143372
Dihydrolipoyllysine-residue succinyltransferase component of 2-oxoglutarate dehydrogenase complex, mitochondrial OS=Mus musculus OX=10090 GN=Dlst PE=1 SV=1	0.626673	0.143372
Phosphatidylinositide phosphatase SAC2 OS=Mus musculus OX=10090 GN=Inpp5f PE=1 SV=1	0.603122	0.143372
RRP12-like protein OS=Mus musculus OX=10090 GN=Rrp12 PE=1 SV=1	0.331132	0.14321
Translation initiation factor IF-2, mitochondrial OS=Mus musculus OX=10090 GN=Mtif2 PE=1 SV=2	0.328836	0.140775
Cytochrome b-c1 complex subunit Rieske, mitochondrial OS=Mus musculus OX=10090 GN=Uqcrfs1 PE=1 SV=1	0.7433	0.140515
WD repeat-containing protein 44 OS=Mus musculus OX=10090 GN=Wdr44 PE=1 SV=1	0.761285	0.13874
Heterogeneous nuclear ribonucleoprotein F OS=Mus musculus OX=10090 GN=Hnrnpf PE=1 SV=3	0.323082	0.137403
ATP synthase subunit gamma, mitochondrial OS=Mus musculus OX=10090 GN=Atp5f1c PE=1 SV=1	0.321928	0.135894
Transcription activator BRG1 OS=Mus musculus OX=10090 GN=Smarca4 PE=1 SV=1	0.399445	0.135041
rRNA 2'-O-methyltransferase fibrillarin OS=Mus musculus OX=10090 GN=Fbl PE=1 SV=2	0.319618	0.134937
Dual specificity mitogen-activated protein kinase kinase 3 OS=Mus musculus OX=10090 GN=Map2k3 PE=1 SV=2	0.616358	0.134703
Endoplasmic reticulum aminopeptidase 1 OS=Mus musculus OX=10090 GN=Erap1 PE=1 SV=2	0.667211	0.134044
Cytosol aminopeptidase OS=Mus musculus OX=10090 GN=Lap3 PE=1 SV=3	0.763836	0.13342
1,4-alpha-glucan branching enzyme OS=Mus musculus OX=10090 GN=Gbe1 PE=1 SV=2	0.814755	0.133192
Adenosylhomocysteinase OS=Mus musculus OX=10090 GN=Ahcy PE=1 SV=3	0.43189	0.133094
Filamin-A OS=Mus musculus OX=10090 GN=Flna PE=1 SV=5	0.575312	0.132058
Enoyl-CoA hydratase domain-containing protein 3, mitochondrial OS=Mus musculus OX=10090 GN=Echdc3 PE=1 SV=1	0.574344	0.131954
Apolipoprotein E OS=Mus musculus OX=10090 GN=Apoe PE=1 SV=2	1.02077	0.131838
Sepiapterin reductase OS=Mus musculus OX=10090 GN=Spr PE=1 SV=1	0.621993	0.131426
Growth factor receptor-bound protein 7 OS=Mus musculus OX=10090 GN=Grb7 PE=1 SV=1	0.317304	0.131426
Serum paraoxonase/lactonase 3 OS=Mus musculus OX=10090 GN=Pon3 PE=1 SV=2	0.718964	0.130919
40S ribosomal protein S15a OS=Mus musculus OX=10090 GN=Rps15a PE=1 SV=2	0.313826	0.130742
Arylamine N-acetyltransferase 2 OS=Mus musculus OX=10090 GN=Nat2 PE=1 SV=1	0.428678	0.130579
E3 ubiquitin-protein ligase ZFP91 OS=Mus musculus OX=10090 GN=Zfp91 PE=1 SV=3	0.879706	0.129801
Kinesin-1 heavy chain OS=Mus musculus OX=10090 GN=Kif5b PE=1 SV=3	0.311503	0.129378
CDGSH iron-sulfur domain-containing protein 2 OS=Mus musculus OX=10090 GN=Cisd2 PE=1 SV=1	0.884403	0.128476
Prolow-density lipoprotein receptor-related protein 1 OS=Mus musculus OX=10090 GN=Lrp1 PE=1 SV=1	0.449957	0.128317
Nucleolin OS=Mus musculus OX=10090 GN=Ncl PE=1 SV=2	0.664483	0.128219
Carbonic anhydrase 5A, mitochondrial OS=Mus musculus OX=10090 GN=Ca5a PE=1 SV=2	0.570463	0.126761
E3 ubiquitin-protein ligase UBR4 OS=Mus musculus OX=10090 GN=Ubr4 PE=1 SV=1	0.305679	0.126697
Secernin-3 OS=Mus musculus OX=10090 GN=Scrn3 PE=1 SV=1	0.944858	0.125746
Ensconsin OS=Mus musculus OX=10090 GN=Map7 PE=1 SV=2	0.721591	0.124986
Constitutive coactivator of PPAR-gamma-like protein 1 OS=Mus musculus OX=10090 GN=FAM120A PE=1 SV=2	0.353888	0.124555
Thymocyte nuclear protein 1 OS=Mus musculus OX=10090 GN=Thyn1 PE=1 SV=1	0.522056	0.124276
Complement C3 OS=Mus musculus OX=10090 GN=C3 PE=1 SV=3	0.301002	0.124168
Phospholipase A-2-activating protein OS=Mus musculus OX=10090 GN=Plaa PE=1 SV=4	0.529071	0.123693
Complement factor H-related 4 OS=Mus musculus OX=10090 GN=Cfhr4 PE=1 SV=1	0.889863	0.123244
DnaJ homolog subfamily A member 3, mitochondrial OS=Mus musculus OX=10090 GN=Dnaja3 PE=1 SV=1	0.593593	0.123244
Perilipin-2 OS=Mus musculus OX=10090 GN=Plin2 PE=1 SV=2	0.319618	0.122302
Ribosomal L1 domain-containing protein 1 OS=Mus musculus OX=10090 GN=Rsl1d1 PE=1 SV=1	0.297485	0.121229
RUN and FYVE domain-containing protein 1 OS=Mus musculus OX=10090 GN=Rufy1 PE=1 SV=1	0.848798	0.120331
Syntaxin-8 OS=Mus musculus OX=10090 GN=Stx8 PE=1 SV=1	0.890641	0.119416
40S ribosomal protein S2 OS=Mus musculus OX=10090 GN=Rps2 PE=1 SV=3	0.293959	0.118666
Long-chain fatty acid transport protein 4 OS=Mus musculus OX=10090 GN=Slc27a4 PE=1 SV=1	0.536053	0.118038
Zinc finger and BTB domain-containing protein 20 OS=Mus musculus OX=10090 GN=Zbtb20 PE=1 SV=1	1.03069	0.117768
Talin-2 OS=Mus musculus OX=10090 GN=Tln2 PE=1 SV=1	0.952334	0.11772
Cytochrome P450 3A13 OS=Mus musculus OX=10090 GN=Cyp3a13 PE=1 SV=1	0.291604	0.117378
Tripartite motif-containing protein 14 OS=Mus musculus OX=10090 GN=Trim14 PE=1 SV=2	0.525067	0.116817
Pre-mRNA-splicing factor CWC25 homolog OS=Mus musculus OX=10090 GN=Cwc25 PE=2 SV=2	0.508936	0.116387
Glutaminase liver isoform, mitochondrial OS=Mus musculus OX=10090 GN=Gls2 PE=1 SV=2	0.369606	0.116387
Antigen peptide transporter 2 OS=Mus musculus OX=10090 GN=Tap2 PE=1 SV=1	0.571434	0.116068
HEAT repeat-containing protein 5B OS=Mus musculus OX=10090 GN=Heatr5b PE=1 SV=3	0.790772	0.115842
Histone H4 OS=Mus musculus OX=10090 GN=H4c1 PE=1 SV=2	0.532068	0.113784
Acyl-coenzyme A synthetase ACSM3, mitochondrial OS=Mus musculus OX=10090 GN=Acsm3 PE=1 SV=2	0.517024	0.113784
Pre-mRNA-splicing factor 38A OS=Mus musculus OX=10090 GN=Prpf38a PE=1 SV=1	0.361768	0.113419
General transcription and DNA repair factor IIH helicase subunit XPB OS=Mus musculus OX=10090 GN=Ercc3 PE=2 SV=1	0.937344	0.113184
Propionyl-CoA carboxylase alpha chain, mitochondrial OS=Mus musculus OX=10090 GN=Pcca PE=1 SV=2	0.284514	0.113184
Nuclear export mediator factor Nemf OS=Mus musculus OX=10090 GN=Nemf PE=1 SV=2	0.283329	0.113184
Peptidyl-prolyl cis-trans isomerase FKBP11 OS=Mus musculus OX=10090 GN=Fkbp11 PE=1 SV=1	0.905351	0.111033
Elongator complex protein 1 OS=Mus musculus OX=10090 GN=Elp1 PE=1 SV=2	0.683472	0.110776
Puromycin-sensitive aminopeptidase OS=Mus musculus OX=10090 GN=Npepps PE=1 SV=2	0.660837	0.109493
Coiled-coil domain-containing protein 86 OS=Mus musculus OX=10090 GN=Ccdc86 PE=1 SV=2	0.510962	0.109485
Glycine N-acyltransferase OS=Mus musculus OX=10090 GN=Glyat PE=1 SV=1	0.366252	0.109431
p21-activated protein kinase-interacting protein 1 OS=Mus musculus OX=10090 GN=Pak1ip1 PE=1 SV=2	0.434028	0.10751
Lysosomal alpha-glucosidase OS=Mus musculus OX=10090 GN=Gaa PE=1 SV=2	0.996389	0.106968
Pyruvate kinase OS=Mus musculus OX=10090 GN=Pklr PE=1 SV=1	0.518031	0.106007
Transcription elongation regulator 1 OS=Mus musculus OX=10090 GN=Tcerg1 PE=1 SV=2	0.27262	0.106007
Succinate--CoA ligase [ADP-forming] subunit beta, mitochondrial OS=Mus musculus OX=10090 GN=Sucla2 PE=1 SV=2	0.27262	0.105768
EF-hand domain-containing protein D2 OS=Mus musculus OX=10090 GN=Efhd2 PE=1 SV=1	0.710173	0.102908
Beta-1-syntrophin OS=Mus musculus OX=10090 GN=Sntb1 PE=1 SV=4	0.484396	0.102775
Cytochrome P450 3A11 OS=Mus musculus OX=10090 GN=Cyp3a11 PE=1 SV=1	0.266637	0.102233
Peroxisomal leader peptide-processing protease OS=Mus musculus OX=10090 GN=Tysnd1 PE=1 SV=1	0.810649	0.101761
Galectin-9 OS=Mus musculus OX=10090 GN=Lgals9 PE=1 SV=1	0.333424	0.101761
Calcium load-activated calcium channel (Fragment) OS=Mus musculus OX=10090 GN=Tmco1 PE=1 SV=1	0.492622	0.101663
eIF-2-alpha kinase activator GCN1 OS=Mus musculus OX=10090 GN=Gcn1 PE=1 SV=1	0.323082	0.100824
Dihydropyrimidinase-related protein 2 OS=Mus musculus OX=10090 GN=Dpysl2 PE=1 SV=2	0.83996	0.10057
DNA-directed RNA polymerase, mitochondrial OS=Mus musculus OX=10090 GN=Polrmt PE=1 SV=1	0.66175	0.10057
2-oxoisovalerate dehydrogenase subunit beta, mitochondrial OS=Mus musculus OX=10090 GN=Bckdhb PE=1 SV=2	0.343692	0.099943
von Willebrand factor A domain-containing protein 8 OS=Mus musculus OX=10090 GN=Vwa8 PE=1 SV=2	0.260628	0.099943
Caldesmon 1 OS=Mus musculus OX=10090 GN=Cald1 PE=1 SV=1	0.463622	0.099915
Ras-related protein Rab-10 OS=Mus musculus OX=10090 GN=Rab10 PE=1 SV=1	0.464668	0.099895
Dolichyl-diphosphooligosaccharide--protein glycosyltransferase subunit MAGT1 OS=Mus musculus OX=10090 GN=Magt1 PE=1 SV=1	0.444667	0.099895
N-alpha-acetyltransferase 16, NatA auxiliary subunit OS=Mus musculus OX=10090 GN=Naa16 PE=2 SV=1	0.257011	0.098577
Medium-chain specific acyl-CoA dehydrogenase, mitochondrial OS=Mus musculus OX=10090 GN=Acadm PE=1 SV=1	0.255803	0.09814
RuvB-like 1 OS=Mus musculus OX=10090 GN=Ruvbl1 PE=1 SV=1	0.645241	0.098107
Microtubule-associated tumor suppressor 1 homolog OS=Mus musculus OX=10090 GN=Mtus1 PE=1 SV=1	0.323082	0.098107
60S ribosomal protein L3 OS=Mus musculus OX=10090 GN=Rpl3 PE=1 SV=3	0.255803	0.097902
2-aminoethanethiol dioxygenase OS=Mus musculus OX=10090 GN=Ado PE=1 SV=2	0.783247	0.097844
Aldehyde dehydrogenase family 16 member A1 OS=Mus musculus OX=10090 GN=Aldh16a1 PE=1 SV=1	0.616358	0.096746
26S proteasome non-ATPase regulatory subunit 13 OS=Mus musculus OX=10090 GN=Psmd13 PE=1 SV=1	0.546956	0.096746
Phosphatidate phosphatase OS=Mus musculus OX=10090 GN=Lpin2 PE=1 SV=1	0.352759	0.09645
Serotransferrin OS=Mus musculus OX=10090 GN=Tf PE=1 SV=1	0.444667	0.096323
Heterogeneous nuclear ribonucleoprotein L-like OS=Mus musculus OX=10090 GN=Hnrnpll PE=1 SV=3	0.435095	0.096323
40S ribosomal protein S14 OS=Mus musculus OX=10090 GN=Rps14 PE=1 SV=3	0.248535	0.09561
Peroxiredoxin-4 OS=Mus musculus OX=10090 GN=Prdx4 PE=1 SV=1	0.45628	0.094941
Peroxiredoxin-1 OS=Mus musculus OX=10090 GN=Prdx1 PE=1 SV=1	0.24732	0.094941
EH domain-binding protein 1 OS=Mus musculus OX=10090 GN=Ehbp1 PE=1 SV=3	0.72334	0.094063
Activating signal cointegrator 1 complex subunit 3 OS=Mus musculus OX=10090 GN=Ascc3 PE=1 SV=1	0.438293	0.094063
Myosin-9 OS=Mus musculus OX=10090 GN=Myh9 PE=1 SV=4	0.244887	0.093591
Major urinary protein 11 OS=Mus musculus OX=10090 GN=Mup11 PE=1 SV=2	0.755315	0.092489
Peptidyl-prolyl cis-trans isomerase B OS=Mus musculus OX=10090 GN=Ppib PE=1 SV=2	0.243669	0.092489
Malonyl-CoA-acyl carrier protein transacylase, mitochondrial OS=Mus musculus OX=10090 GN=Mcat PE=1 SV=3	0.485427	0.090804
Serine/arginine repetitive matrix protein 1 OS=Mus musculus OX=10090 GN=Srrm1 PE=1 SV=2	0.27739	0.090804
Vacuolar protein sorting-associated protein 13C OS=Mus musculus OX=10090 GN=Vps13c PE=1 SV=2	0.240009	0.090804
Mediator of RNA polymerase II transcription subunit 19 OS=Mus musculus OX=10090 GN=Med19 PE=1 SV=1	0.7433	0.090619
Serine/threonine-protein kinase A-Raf OS=Mus musculus OX=10090 GN=Araf PE=1 SV=2	0.435095	0.089233
Calcyclin-binding protein OS=Mus musculus OX=10090 GN=Cacybp PE=1 SV=1	0.589763	0.088287
Calcium-binding mitochondrial carrier protein SCaMC-2 OS=Mus musculus OX=10090 GN=Slc25a25 PE=1 SV=1	0.711935	0.087567
39S ribosomal protein L55, mitochondrial OS=Mus musculus OX=10090 GN=Mrpl55 PE=1 SV=1	0.434028	0.087567
Vigilin OS=Mus musculus OX=10090 GN=Hdlbp PE=1 SV=1	0.233888	0.08752
GTPase-activating protein and VPS9 domain-containing protein 1 OS=Mus musculus OX=10090 GN=Gapvd1 PE=1 SV=2	0.876566	0.086977
Plasminogen OS=Mus musculus OX=10090 GN=Plg PE=1 SV=3	0.434028	0.086111
Clathrin interactor 1 OS=Mus musculus OX=10090 GN=Clint1 PE=1 SV=1	0.27262	0.085922
Murinoglobulin-1 OS=Mus musculus OX=10090 GN=Mug1 PE=1 SV=3	0.284514	0.084875
Acyl-CoA (8-3)-desaturase OS=Mus musculus OX=10090 GN=Fads1 PE=1 SV=1	0.284514	0.084875
Surfeit locus protein 6 OS=Mus musculus OX=10090 GN=Surf6 PE=1 SV=1	0.299831	0.08482
Casein kinase I isoform delta OS=Mus musculus OX=10090 GN=Csnk1d PE=1 SV=1	0.43189	0.084565
Isopentenyl-diphosphate Delta-isomerase OS=Mus musculus OX=10090 GN=Idi1 PE=1 SV=1	0.703101	0.084479
Ribosomal RNA small subunit methyltransferase NEP1 OS=Mus musculus OX=10090 GN=Emg1 PE=1 SV=1	0.427606	0.084479
Serine/threonine-protein phosphatase 2A 55 kDa regulatory subunit B alpha isoform OS=Mus musculus OX=10090 GN=Ppp2r2a PE=1 SV=1	0.446786	0.083329
Aftiphilin OS=Mus musculus OX=10090 GN=Aftph PE=1 SV=2	0.658097	0.083187
PDZ and LIM domain protein 5 OS=Mus musculus OX=10090 GN=Pdlim5 PE=1 SV=4	0.541019	0.083187
SECIS-binding protein 2 OS=Mus musculus OX=10090 GN=Secisbp2 PE=1 SV=1	0.399445	0.083187
Fibronectin OS=Mus musculus OX=10090 GN=Fn1 PE=1 SV=4	0.370722	0.083187
DNA topoisomerase 1 OS=Mus musculus OX=10090 GN=Top1 PE=1 SV=2	0.222805	0.082956
60 kDa heat shock protein, mitochondrial OS=Mus musculus OX=10090 GN=Hspd1 PE=1 SV=1	0.222805	0.082518
Solute carrier family 37 (glucose-6-phosphate transporter), member 4 OS=Mus musculus OX=10090 GN=Slc37a4 PE=1 SV=1	0.407081	0.082407
Microsomal triglyceride transfer protein large subunit OS=Mus musculus OX=10090 GN=Mttp PE=1 SV=2	0.412511	0.081901
Serine/threonine-protein kinase VRK1 OS=Mus musculus OX=10090 GN=Vrk1 PE=1 SV=2	0.444667	0.081247
DnaJ homolog subfamily C member 1 OS=Mus musculus OX=10090 GN=Dnajc1 PE=1 SV=1	0.655352	0.080746
Tubulin beta-2A chain OS=Mus musculus OX=10090 GN=Tubb2a PE=1 SV=1	0.217851	0.080539
Serine/threonine-protein phosphatase PP1-alpha catalytic subunit OS=Mus musculus OX=10090 GN=Ppp1ca PE=1 SV=1	0.718964	0.080311
Hepatoma-derived growth factor-related protein 2 OS=Mus musculus OX=10090 GN=Hdgfl2 PE=1 SV=1	0.451013	0.078987
ATP-dependent RNA helicase DDX19A OS=Mus musculus OX=10090 GN=Ddx19a PE=1 SV=2	0.453122	0.078869
Acylpyruvase FAHD1, mitochondrial OS=Mus musculus OX=10090 GN=Fahd1 PE=1 SV=2	0.318461	0.078344
Serine/arginine-rich splicing factor 1 OS=Mus musculus OX=10090 GN=Srsf1 PE=1 SV=1	0.627607	0.078334
Stromal interaction molecule 2 OS=Mus musculus OX=10090 GN=Stim2 PE=1 SV=1	0.437228	0.078334
Glutathione S-transferase theta-1 OS=Mus musculus OX=10090 GN=Gstt1 PE=1 SV=4	0.212881	0.078334
Leucine-rich PPR motif-containing protein, mitochondrial OS=Mus musculus OX=10090 GN=Lrpprc PE=1 SV=2	0.211635	0.078334
SRA stem-loop-interacting RNA-binding protein, mitochondrial OS=Mus musculus OX=10090 GN=Slirp PE=1 SV=2	0.507921	0.077922
Ethanolamine kinase 2 OS=Mus musculus OX=10090 GN=Etnk2 PE=1 SV=1	0.714575	0.077276
Phenylalanine-4-hydroxylase OS=Mus musculus OX=10090 GN=Pah PE=1 SV=4	0.210389	0.077276
Syndetin OS=Mus musculus OX=10090 GN=Vps50 PE=1 SV=2	0.701327	0.075823
Cell division cycle 5-like protein OS=Mus musculus OX=10090 GN=Cdc5l PE=1 SV=2	0.22033	0.075823
Tyrosine-protein kinase OS=Mus musculus OX=10090 GN=Jak1 PE=1 SV=1	0.24245	0.075534
40S ribosomal protein S18 OS=Mus musculus OX=10090 GN=Rps18-ps5 PE=3 SV=1	0.205393	0.075534
Methionine aminopeptidase 2 (Fragment) OS=Mus musculus OX=10090 GN=Metap2 PE=1 SV=1	0.568519	0.074526
Glutamine synthetase OS=Mus musculus OX=10090 GN=Glul PE=1 SV=6	0.202888	0.073949
La-related protein 7 OS=Mus musculus OX=10090 GN=Larp7 PE=1 SV=2	0.202888	0.073949
Inorganic pyrophosphatase OS=Mus musculus OX=10090 GN=Ppa1 PE=1 SV=1	0.201634	0.073773
Guanine nucleotide-binding protein-like 1 OS=Mus musculus OX=10090 GN=Gnl1 PE=1 SV=4	0.682573	0.073612
Serine/threonine-protein phosphatase 6 regulatory subunit 3 OS=Mus musculus OX=10090 GN=Ppp6r3 PE=1 SV=1	0.637842	0.073612
Rho GTPase-activating protein 42 (Fragment) OS=Mus musculus OX=10090 GN=Arhgap42 PE=1 SV=1	0.635987	0.073612
AP-3 complex subunit beta OS=Mus musculus OX=10090 GN=Ap3b2 PE=1 SV=1	0.633199	0.073612
RNA-binding protein 15 OS=Mus musculus OX=10090 GN=Rbm15 PE=1 SV=1	0.536053	0.073612
L-fucose kinase OS=Mus musculus OX=10090 GN=Fcsk PE=1 SV=1	0.451013	0.073612
Myo1b protein OS=Mus musculus OX=10090 GN=Myo1b PE=1 SV=1	0.200379	0.073612
Glyoxylate reductase 1 homolog OS=Mus musculus OX=10090 GN=Glyr1 PE=1 SV=1	0.200379	0.073612
60S acidic ribosomal protein P0 OS=Mus musculus OX=10090 GN=Rplp0 PE=1 SV=3	0.380729	0.072777
La-related protein 1 OS=Mus musculus OX=10090 GN=Larp1 PE=1 SV=3	0.261832	0.072344
Epoxide hydrolase 1 OS=Mus musculus OX=10090 GN=Ephx1 PE=1 SV=2	0.370722	0.072064
Probable ATP-dependent RNA helicase DDX56 OS=Mus musculus OX=10090 GN=Ddx56 PE=2 SV=1	0.389567	0.071767
Protein transport protein Sec24A OS=Mus musculus OX=10090 GN=Sec24a PE=1 SV=1	0.385155	0.071767
Collagen, type VI, alpha 3 OS=Mus musculus OX=10090 GN=Col6a3 PE=1 SV=2	0.492622	0.071245
Diacylglycerol kinase OS=Mus musculus OX=10090 GN=Dgkz PE=1 SV=1	0.414677	0.071245
AP-2 complex subunit beta OS=Mus musculus OX=10090 GN=Ap2b1 PE=1 SV=1	0.194087	0.071245
3-hydroxy-3-methylglutaryl-coenzyme A reductase OS=Mus musculus OX=10090 GN=Hmgcr PE=1 SV=3	0.620117	0.070841
Torsin-1A-interacting protein 2 OS=Mus musculus OX=10090 GN=Tor1aip2 PE=1 SV=1	0.584963	0.070787
Adenylyl cyclase-associated protein 1 OS=Mus musculus OX=10090 GN=Cap1 PE=1 SV=4	0.60502	0.070116
U4/U6 small nuclear ribonucleoprotein Prp31 OS=Mus musculus OX=10090 GN=Prpf31 PE=1 SV=3	0.191563	0.070116
SLIT-ROBO Rho GTPase-activating protein 3 OS=Mus musculus OX=10090 GN=Srgap3 PE=1 SV=1	0.52707	0.069465
Transcription factor 25 OS=Mus musculus OX=10090 GN=Tcf25 PE=1 SV=2	0.191563	0.069465
Iron-sulfur cluster assembly enzyme ISCU, mitochondrial OS=Mus musculus OX=10090 GN=Iscu PE=1 SV=1	0.721591	0.068756
Mitochondrial coenzyme A transporter SLC25A42 OS=Mus musculus OX=10090 GN=Slc25a42 PE=1 SV=1	0.35727	0.068182
Testis-expressed protein 10 OS=Mus musculus OX=10090 GN=Tex10 PE=1 SV=1	0.557778	0.067967
NADH dehydrogenase [ubiquinone] iron-sulfur protein 2, mitochondrial OS=Mus musculus OX=10090 GN=Ndufs2 PE=1 SV=1	0.602172	0.067557
Asialoglycoprotein receptor 2 OS=Mus musculus OX=10090 GN=Asgr2 PE=1 SV=1	0.27739	0.067557
Phosphatidylinositol 4-kinase alpha OS=Mus musculus OX=10090 GN=Pi4ka PE=1 SV=2	0.312665	0.067021
tRNA (uracil-5-)-methyltransferase homolog A OS=Mus musculus OX=10090 GN=Trmt2a PE=1 SV=1	0.663572	0.066722
SECIS binding protein 2-like OS=Mus musculus OX=10090 GN=Secisbp2l PE=1 SV=1	0.594549	0.066722
Glycosylphosphatidylinositol anchor attachment 1 protein OS=Mus musculus OX=10090 GN=Gpaa1 PE=1 SV=3	0.573375	0.066722
Tyrosine-protein phosphatase non-receptor type 3 OS=Mus musculus OX=10090 GN=Ptpn3 PE=1 SV=1	0.541019	0.066722
Sideroflexin-1 OS=Mus musculus OX=10090 GN=Sfxn1 PE=1 SV=3	0.452068	0.066722
40S ribosomal protein S21 OS=Mus musculus OX=10090 GN=Rps21 PE=1 SV=1	0.422233	0.066722
GTP-binding protein OS=Mus musculus OX=10090 GN=Ifi47 PE=1 SV=1	0.415759	0.066722
Eukaryotic translation initiation factor 3 subunit D OS=Mus musculus OX=10090 GN=Eif3d PE=1 SV=2	0.367371	0.066722
Rho guanine nucleotide exchange factor 10-like protein OS=Mus musculus OX=10090 GN=Arhgef10l PE=1 SV=1	0.367371	0.066722
Phosphatidylserine decarboxylase (Fragment) OS=Mus musculus OX=10090 GN=Gm20671 PE=3 SV=1	0.365133	0.066722
28S ribosomal protein S15, mitochondrial OS=Mus musculus OX=10090 GN=Mrps15 PE=1 SV=2	0.317304	0.066722
39S ribosomal protein L16, mitochondrial OS=Mus musculus OX=10090 GN=Mrpl16 PE=1 SV=1	0.27739	0.066722
Splicing factor, arginine/serine-rich 19 OS=Mus musculus OX=10090 GN=Scaf1 PE=1 SV=1	0.238787	0.066722
Probable global transcription activator SNF2L2 OS=Mus musculus OX=10090 GN=Smarca2 PE=1 SV=1	0.228973	0.066722
Cysteine--tRNA ligase, cytoplasmic OS=Mus musculus OX=10090 GN=Cars1 PE=1 SV=2	0.185232	0.066722
60S ribosomal protein L17 OS=Mus musculus OX=10090 GN=Rpl17 PE=1 SV=1	0.181421	0.066722
Ribonuclease inhibitor OS=Mus musculus OX=10090 GN=Rnh1 PE=1 SV=1	0.180148	0.066722
Sorting nexin-9 OS=Mus musculus OX=10090 GN=Snx9 PE=1 SV=1	0.180148	0.066722
Zinc finger protein 638 OS=Mus musculus OX=10090 GN=Zfp638 PE=1 SV=1	0.180148	0.066722
Protein mono-ADP-ribosyltransferase PARP14 OS=Mus musculus OX=10090 GN=Parp14 PE=1 SV=3	0.24123	0.066252
C2 domain-containing protein 2 OS=Mus musculus OX=10090 GN=C2cd2 PE=1 SV=1	0.178874	0.06604
Serine/threonine-protein phosphatase 2A 55 kDa regulatory subunit B delta isoform OS=Mus musculus OX=10090 GN=Ppp2r2d PE=1 SV=1	0.705757	0.065979
Molybdenum cofactor biosynthesis protein 1 OS=Mus musculus OX=10090 GN=Mocs1 PE=1 SV=2	0.703101	0.065979
Protein numb homolog OS=Mus musculus OX=10090 GN=Numb PE=1 SV=1	0.177599	0.065979
Xylulose kinase OS=Mus musculus OX=10090 GN=Xylb PE=1 SV=1	0.233888	0.065866
Golgin subfamily A member 5 OS=Mus musculus OX=10090 GN=Golga5 PE=1 SV=2	0.572405	0.065052
SHC-transforming protein 1 OS=Mus musculus OX=10090 GN=Shc1 PE=1 SV=3	0.554834	0.065052
Ubiquitin carboxyl-terminal hydrolase 10 OS=Mus musculus OX=10090 GN=Usp10 PE=1 SV=3	0.444667	0.065031
Isoform 2 of Peroxisomal targeting signal 1 receptor OS=Mus musculus OX=10090 GN=Pex5	0.437228	0.065031
Threonine synthase-like 2 OS=Mus musculus OX=10090 GN=Thnsl2 PE=1 SV=1	0.339137	0.065031
Hepatoma-derived growth factor OS=Mus musculus OX=10090 GN=Hdgf PE=1 SV=2	0.494672	0.064099
Synaptojanin-2-binding protein OS=Mus musculus OX=10090 GN=Synj2bp PE=1 SV=1	0.42975	0.064099
Methylmalonic aciduria type A homolog, mitochondrial OS=Mus musculus OX=10090 GN=Mmaa PE=1 SV=1	0.320773	0.063828
Serine/threonine-protein kinase TAO3 OS=Mus musculus OX=10090 GN=Taok3 PE=1 SV=2	0.171207	0.063666
Collagen alpha-2(VI) chain OS=Mus musculus OX=10090 GN=Col6a2 PE=1 SV=3	0.451013	0.063019
ATP-dependent 6-phosphofructokinase, liver type OS=Mus musculus OX=10090 GN=Pfkl PE=1 SV=4	0.340277	0.062717
Pescadillo homolog OS=Mus musculus OX=10090 GN=Pes1 PE=1 SV=1	0.31034	0.062717
Signal sequence receptor subunit delta OS=Mus musculus OX=10090 GN=Ssr4 PE=1 SV=1	0.367371	0.062697
Elongation factor 1-gamma OS=Mus musculus OX=10090 GN=Eef1g PE=1 SV=3	0.167358	0.062419
NADPH--cytochrome P450 reductase OS=Mus musculus OX=10090 GN=Por PE=1 SV=2	0.318461	0.061923
Chromodomain-helicase-DNA-binding protein 8 OS=Mus musculus OX=10090 GN=Chd8 PE=1 SV=1	0.467801	0.061503
Signal recognition particle subunit SRP72 OS=Mus musculus OX=10090 GN=Srp72 PE=1 SV=1	0.166073	0.061503
Stress-induced-phosphoprotein 1 OS=Mus musculus OX=10090 GN=Stip1 PE=1 SV=1	0.437228	0.060436
Myeloid cell nuclear differentiation antigen-like protein OS=Mus musculus OX=10090 GN=Mndal PE=1 SV=1	0.326537	0.060436
Patatin-like phospholipase domain-containing protein 6 OS=Mus musculus OX=10090 GN=Pnpla6 PE=1 SV=1	0.352759	0.060405
Ras-related protein Rab-9A OS=Mus musculus OX=10090 GN=Rab9a PE=1 SV=1	0.337996	0.06031
2-oxoglutarate dehydrogenase, mitochondrial OS=Mus musculus OX=10090 GN=Ogdh PE=1 SV=3	0.316146	0.060054
MICOS complex subunit Mic27 OS=Mus musculus OX=10090 GN=Apool PE=1 SV=1	0.571434	0.05984
GTP:AMP phosphotransferase AK3, mitochondrial OS=Mus musculus OX=10090 GN=Ak3 PE=1 SV=3	0.449957	0.059114
N-alpha-acetyltransferase 35, NatC auxiliary subunit OS=Mus musculus OX=10090 GN=Naa35 PE=1 SV=1	0.320773	0.058408
Graves disease carrier protein homolog OS=Mus musculus OX=10090 GN=Slc25a16 PE=1 SV=1	0.397255	0.05695
Histidine-rich glycoprotein OS=Mus musculus OX=10090 GN=Hrg PE=1 SV=1	0.390668	0.05659
Ubiquitin-40S ribosomal protein S27a OS=Mus musculus OX=10090 GN=Rps27a PE=1 SV=2	0.154454	0.055506
F-actin monooxygenase OS=Mus musculus OX=10090 GN=Mical3 PE=1 SV=1	0.452068	0.055386
Isoamyl acetate-hydrolyzing esterase 1 homolog OS=Mus musculus OX=10090 GN=Iah1 PE=1 SV=1	0.291604	0.055386
40S ribosomal protein S25 OS=Mus musculus OX=10090 GN=Rps25 PE=1 SV=1	0.154454	0.055386
Adenosine kinase OS=Mus musculus OX=10090 GN=Adk PE=1 SV=2	0.226509	0.05529
Epithelial splicing regulatory protein 2 OS=Mus musculus OX=10090 GN=Esrp2 PE=1 SV=1	0.332278	0.055098
Tryptophan 2,3-dioxygenase OS=Mus musculus OX=10090 GN=Tdo2 PE=1 SV=2	0.151859	0.054607
Protein disulfide-isomerase A4 OS=Mus musculus OX=10090 GN=Pdia4 PE=1 SV=1	0.319618	0.054348
Phosphomannomutase 2 OS=Mus musculus OX=10090 GN=Pmm2 PE=1 SV=1	0.587845	0.054143
Microtubule-associated protein 1B OS=Mus musculus OX=10090 GN=Map1b PE=1 SV=2	0.356144	0.054143
U2 small nuclear ribonucleoprotein A' OS=Mus musculus OX=10090 GN=Snrpa1 PE=1 SV=2	0.196607	0.054143
Zinc finger protein 512B (Fragment) OS=Mus musculus OX=10090 GN=Zfp512b PE=1 SV=1	0.459432	0.054125
Coatomer subunit gamma-2 OS=Mus musculus OX=10090 GN=Copg2 PE=1 SV=1	0.382944	0.054125
PHD finger protein 3 OS=Mus musculus OX=10090 GN=Phf3 PE=1 SV=1	0.421156	0.054056
Protein VAC14 homolog OS=Mus musculus OX=10090 GN=Vac14 PE=1 SV=1	0.38405	0.054056
Protein 4.1 (Fragment) OS=Mus musculus OX=10090 GN=Epb41 PE=1 SV=1	0.349365	0.054056
Serine/threonine-protein kinase Nek7 OS=Mus musculus OX=10090 GN=Nek7 PE=1 SV=1	0.342555	0.054056
N-myc-interactor OS=Mus musculus OX=10090 GN=Nmi PE=1 SV=1	0.196607	0.054056
40S ribosomal protein S19 OS=Mus musculus OX=10090 GN=Rps19 PE=1 SV=3	0.149259	0.054056
Catenin delta-1 OS=Mus musculus OX=10090 GN=Ctnnd1 PE=1 SV=1	0.145351	0.054056
Methylcrotonoyl-CoA carboxylase subunit alpha, mitochondrial OS=Mus musculus OX=10090 GN=Mccc1 PE=1 SV=2	0.145351	0.053956
Nuclear valosin-containing protein-like OS=Mus musculus OX=10090 GN=Nvl PE=1 SV=1	0.147958	0.053771
26S proteasome regulatory subunit 6B OS=Mus musculus OX=10090 GN=Psmc4 PE=1 SV=2	0.196607	0.053668
Zinc finger CCCH domain-containing protein 15 OS=Mus musculus OX=10090 GN=Zc3h15 PE=1 SV=2	0.144046	0.05363
E3 ubiquitin-protein ligase SMURF2 OS=Mus musculus OX=10090 GN=Smurf2 PE=1 SV=1	0.489543	0.053121
Serine/arginine-rich-splicing factor 5 OS=Mus musculus OX=10090 GN=Srsf5 PE=1 SV=1	0.326537	0.053121
ATP synthase F(0) complex subunit B1, mitochondrial OS=Mus musculus OX=10090 GN=Atp5pb PE=1 SV=1	0.14274	0.053121
40S ribosomal protein S10 OS=Mus musculus OX=10090 GN=Rps10 PE=1 SV=1	0.14274	0.053121
NHP2-like protein 1 OS=Mus musculus OX=10090 GN=Snu13 PE=1 SV=4	0.332278	0.05265
F-box only protein 22 OS=Mus musculus OX=10090 GN=Fbxo22 PE=1 SV=2	0.566572	0.051708
N-acetylglutamate synthase, mitochondrial OS=Mus musculus OX=10090 GN=Nags PE=1 SV=2	0.266637	0.051708
Coatomer subunit beta OS=Mus musculus OX=10090 GN=Copb1 PE=1 SV=1	0.138814	0.051708
Tensin-2 OS=Mus musculus OX=10090 GN=Tns2 PE=1 SV=1	0.137504	0.051708
Threonine--tRNA ligase 2, cytoplasmic OS=Mus musculus OX=10090 GN=Tars3 PE=1 SV=1	0.137504	0.051587
Phosphoinositide 3-kinase adapter protein 1 OS=Mus musculus OX=10090 GN=Pik3ap1 PE=1 SV=1	0.137504	0.051382
Acetyl-CoA carboxylase 2 OS=Mus musculus OX=10090 GN=Acacb PE=1 SV=1	0.137504	0.051288
RING-type E3 ubiquitin-protein ligase PPIL2 OS=Mus musculus OX=10090 GN=Ppil2 PE=1 SV=2	0.526069	0.050494
Cofilin-1 OS=Mus musculus OX=10090 GN=Cfl1 PE=1 SV=3	0.130931	0.048114
Endoplasmic reticulum chaperone BiP OS=Mus musculus OX=10090 GN=Hspa5 PE=1 SV=3	0.129613	0.047661
E3 SUMO-protein ligase RanBP2 OS=Mus musculus OX=10090 GN=Ranbp2 PE=1 SV=2	0.136191	0.047165
Peroxisomal succinyl-coenzyme A thioesterase OS=Mus musculus OX=10090 GN=Acot4 PE=1 SV=1	0.554834	0.047141
Bifunctional 3'-phosphoadenosine 5'-phosphosulfate synthase 2 OS=Mus musculus OX=10090 GN=Papss2 PE=1 SV=2	0.128293	0.047036
Cell division cycle protein 27 homolog OS=Mus musculus OX=10090 GN=Cdc27 PE=1 SV=1	0.560715	0.046951
Zinc finger CCCH domain-containing protein 11A OS=Mus musculus OX=10090 GN=Zc3h11a PE=1 SV=1	0.404903	0.046951
General transcription factor IIE subunit 1 OS=Mus musculus OX=10090 GN=Gtf2e1 PE=1 SV=1	0.400538	0.046951
Acyl-CoA dehydrogenase family member 11 OS=Mus musculus OX=10090 GN=Acad11 PE=1 SV=1	0.126973	0.046951
60S ribosomal protein L23a OS=Mus musculus OX=10090 GN=Rpl23a PE=1 SV=1	0.126973	0.046951
Isoform 2 of Casein kinase I isoform alpha OS=Mus musculus OX=10090 GN=Csnk1a1	0.126973	0.046951
Putative RNA-binding protein Luc7-like 2 OS=Mus musculus OX=10090 GN=Luc7l2 PE=1 SV=1	0.125651	0.046951
Acetyl-coenzyme A transporter 1 OS=Mus musculus OX=10090 GN=Slc33a1 PE=1 SV=1	0.265437	0.04684
Transcription factor BTF3 homolog 4 OS=Mus musculus OX=10090 GN=Btf3l4 PE=1 SV=1	0.295135	0.04676
Peptidyl-tRNA hydrolase 2, mitochondrial OS=Mus musculus OX=10090 GN=Ptrh2 PE=1 SV=1	0.178874	0.046415
Nucleolar protein 58 OS=Mus musculus OX=10090 GN=Nop58 PE=1 SV=1	0.121679	0.045532
14-3-3 protein gamma OS=Mus musculus OX=10090 GN=Ywhag PE=1 SV=2	0.351628	0.045422
Programmed cell death 6-interacting protein OS=Mus musculus OX=10090 GN=Pdcd6ip PE=1 SV=3	0.285698	0.045422
Methyl-CpG-binding protein 2 OS=Mus musculus OX=10090 GN=Mecp2 PE=1 SV=1	0.27262	0.044784
Dihydrolipoyl dehydrogenase, mitochondrial OS=Mus musculus OX=10090 GN=Dld PE=1 SV=2	0.159629	0.044784
ATP-binding cassette sub-family E member 1 OS=Mus musculus OX=10090 GN=Abce1 PE=1 SV=1	0.119024	0.044784
Ribosome biogenesis protein BRX1 homolog OS=Mus musculus OX=10090 GN=Brix1 PE=1 SV=3	0.375178	0.04426
Centrosome-associated protein 350 OS=Mus musculus OX=10090 GN=Cep350 PE=1 SV=1	0.367371	0.04426
Cytochrome P450 2D9 OS=Mus musculus OX=10090 GN=Cyp2d9 PE=1 SV=2	0.116365	0.044183
Phosphatidylglycerophosphatase and protein-tyrosine phosphatase 1 OS=Mus musculus OX=10090 GN=Ptpmt1 PE=1 SV=1	0.333424	0.042986
Protein pelota homolog OS=Mus musculus OX=10090 GN=Pelo PE=1 SV=3	0.259423	0.042986
Estradiol 17-beta-dehydrogenase 2 OS=Mus musculus OX=10090 GN=Hsd17b2 PE=1 SV=2	0.112367	0.04252
60S ribosomal protein L4 OS=Mus musculus OX=10090 GN=Rpl4 PE=1 SV=3	0.112367	0.042313
60 kDa lysophospholipase OS=Mus musculus OX=10090 GN=Aspg PE=1 SV=1	0.254594	0.041026
Transforming protein RhoA OS=Mus musculus OX=10090 GN=Rhoa PE=1 SV=1	0.273814	0.040555
Purine nucleoside phosphorylase OS=Mus musculus OX=10090 GN=Pnp PE=1 SV=2	0.317304	0.040298
Isocitrate dehydrogenase [NADP], mitochondrial OS=Mus musculus OX=10090 GN=Idh2 PE=1 SV=3	0.108357	0.039225
Splicing factor 1 OS=Mus musculus OX=10090 GN=Sf1 PE=1 SV=6	0.487486	0.039105
Tyrosine aminotransferase OS=Mus musculus OX=10090 GN=Tat PE=1 SV=1	0.246104	0.039105
ATP-binding cassette sub-family A member 6 OS=Mus musculus OX=10090 GN=Abca6 PE=1 SV=2	0.120352	0.039105
Acyl-coenzyme A synthetase ACSM1, mitochondrial OS=Mus musculus OX=10090 GN=Acsm1 PE=1 SV=1	0.132248	0.038943
Isoleucine--tRNA ligase, mitochondrial OS=Mus musculus OX=10090 GN=Iars2 PE=1 SV=1	0.137504	0.038172
Atlastin-3 OS=Mus musculus OX=10090 GN=Atl3 PE=1 SV=1	0.10165	0.038172
Alanine--tRNA ligase, mitochondrial OS=Mus musculus OX=10090 GN=Aars2 PE=1 SV=1	0.507921	0.037676
Unconventional myosin-Ie OS=Mus musculus OX=10090 GN=Myo1e PE=1 SV=1	0.104337	0.037676
N-alpha-acetyltransferase 15, NatA auxiliary subunit OS=Mus musculus OX=10090 GN=Naa15 PE=1 SV=1	0.098958	0.036704
Eukaryotic translation initiation factor 1A, X-chromosomal OS=Mus musculus OX=10090 GN=Eif1ax PE=2 SV=3	0.304511	0.036464
Calmodulin-2 OS=Mus musculus OX=10090 GN=Calm2 PE=1 SV=1	0.279768	0.035755
60S ribosomal protein L36 OS=Mus musculus OX=10090 GN=Rpl36 PE=1 SV=1	0.225275	0.035755
Lon protease homolog, mitochondrial OS=Mus musculus OX=10090 GN=Lonp1 PE=1 SV=2	0.097611	0.035755
Multifunctional protein ADE2 OS=Mus musculus OX=10090 GN=Paics PE=1 SV=4	0.098958	0.035522
Dimethyladenosine transferase 1, mitochondrial OS=Mus musculus OX=10090 GN=Tfb1m PE=1 SV=1	0.136191	0.035382
Squamous cell carcinoma antigen recognized by T-cells 3 OS=Mus musculus OX=10090 GN=Sart3 PE=1 SV=1	0.485427	0.034473
4-alpha-glucanotransferase OS=Mus musculus OX=10090 GN=Agl PE=1 SV=1	0.09356	0.034473
UDP-glucuronosyltransferase OS=Mus musculus OX=10090 GN=Ugt2b36 PE=1 SV=1	0.248535	0.033862
Peroxisomal 2,4-dienoyl-CoA reductase [(3E)-enoyl-CoA-producing] OS=Mus musculus OX=10090 GN=Decr2 PE=1 SV=1	0.092207	0.03366
Solute carrier family 22 member 1 OS=Mus musculus OX=10090 GN=Slc22a1 PE=1 SV=2	0.263034	0.033534
RalA-binding protein 1 OS=Mus musculus OX=10090 GN=Ralbp1 PE=1 SV=4	0.244887	0.033534
Ribosome-releasing factor 2, mitochondrial OS=Mus musculus OX=10090 GN=Gfm2 PE=1 SV=2	0.200379	0.033534
Sodium- and chloride-dependent GABA transporter 2 OS=Mus musculus OX=10090 GN=Slc6a13 PE=1 SV=1	0.291604	0.033089
Tyrosine--tRNA ligase, mitochondrial OS=Mus musculus OX=10090 GN=Yars2 PE=1 SV=2	0.331132	0.033074
Carboxypeptidase OS=Mus musculus OX=10090 GN=Ctsa PE=1 SV=1	0.250962	0.033074
Alanine aminotransferase 1 OS=Mus musculus OX=10090 GN=Gpt PE=1 SV=3	0.133564	0.033074
Armadillo repeat protein deleted in velo-cardio-facial syndrome homolog OS=Mus musculus OX=10090 GN=Arvcf PE=1 SV=2	0.120352	0.033074
Glutamine--tRNA ligase OS=Mus musculus OX=10090 GN=Qars1 PE=1 SV=1	0.086784	0.033074
40S ribosomal protein S30 OS=Mus musculus OX=10090 GN=Fau PE=1 SV=1	0.086784	0.033074
28S rRNA (cytosine-C(5))-methyltransferase OS=Mus musculus OX=10090 GN=Nsun5 PE=1 SV=2	0.43082	0.032883
LIM domain and actin-binding protein 1 OS=Mus musculus OX=10090 GN=Lima1 PE=1 SV=3	0.342555	0.032827
Triosephosphate isomerase OS=Mus musculus OX=10090 GN=Tpi1 PE=1 SV=5	0.119024	0.032827
Carbonyl reductase [NADPH] 1 OS=Mus musculus OX=10090 GN=Cbr1 PE=1 SV=3	0.22033	0.032637
Cytochrome P450 3A41 OS=Mus musculus OX=10090 GN=Cyp3a41a PE=1 SV=2	0.202888	0.032462
C-Jun-amino-terminal kinase-interacting protein 4 OS=Mus musculus OX=10090 GN=Spag9 PE=1 SV=2	0.24732	0.031828
Actin-related protein 3 OS=Mus musculus OX=10090 GN=Actr3 PE=1 SV=3	0.434028	0.031528
Glycerol-3-phosphate dehydrogenase OS=Mus musculus OX=10090 GN=Gpd2 PE=1 SV=1	0.195348	0.031125
Protein LYRIC OS=Mus musculus OX=10090 GN=Mtdh PE=1 SV=1	0.082703	0.031125
Leucine-rich repeat-containing protein 47 OS=Mus musculus OX=10090 GN=Lrrc47 PE=1 SV=1	0.082703	0.031125
Aspartate--tRNA ligase, cytoplasmic OS=Mus musculus OX=10090 GN=Dars1 PE=1 SV=2	0.08134	0.031019
NADH dehydrogenase [ubiquinone] 1 alpha subcomplex subunit 9, mitochondrial OS=Mus musculus OX=10090 GN=Ndufa9 PE=1 SV=2	0.230203	0.030892
Carbonyl reductase family member 4 OS=Mus musculus OX=10090 GN=Cbr4 PE=1 SV=2	0.130931	0.030892
Lysine--tRNA ligase OS=Mus musculus OX=10090 GN=Kars PE=1 SV=1	0.180148	0.030235
Transmembrane protein 53 OS=Mus musculus OX=10090 GN=Tmem53 PE=2 SV=1	0.308011	0.030078
Serine/threonine-protein kinase PRP4 homolog OS=Mus musculus OX=10090 GN=Prpf4b PE=1 SV=3	0.079975	0.030078
Peroxisome assembly factor 2 OS=Mus musculus OX=10090 GN=Pex6 PE=1 SV=1	0.079975	0.030078
Isoform 3 of Calpastatin OS=Mus musculus OX=10090 GN=Cast	0.253384	0.030056
Isoform 2 of Acetyl-CoA carboxylase 1 OS=Mus musculus OX=10090 GN=Acaca	0.07861	0.030056
WD repeat-containing protein 3 OS=Mus musculus OX=10090 GN=Wdr3 PE=1 SV=1	0.238787	0.029797
Elongation factor 2 OS=Mus musculus OX=10090 GN=Eef2 PE=1 SV=2	0.07861	0.029722
4-hydroxyphenylpyruvate dioxygenase OS=Mus musculus OX=10090 GN=Hpd PE=1 SV=3	0.075875	0.02866
CCAAT/enhancer-binding protein beta OS=Mus musculus OX=10090 GN=Cebpb PE=1 SV=1	0.221568	0.028536
Receptor expression-enhancing protein 6 OS=Mus musculus OX=10090 GN=Reep6 PE=1 SV=1	0.207893	0.028536
Interferon gamma-induced GTPase OS=Mus musculus OX=10090 GN=Igtp PE=1 SV=1	0.169925	0.028536
Protoporphyrinogen oxidase OS=Mus musculus OX=10090 GN=Ppox PE=1 SV=1	0.164786	0.028536
Glycine dehydrogenase (decarboxylating), mitochondrial OS=Mus musculus OX=10090 GN=Gldc PE=1 SV=1	0.069015	0.028536
Collagen alpha-1(XIV) chain OS=Mus musculus OX=10090 GN=Col14a1 PE=1 SV=1	0.073135	0.028373
Cytochrome P450 4V2 OS=Mus musculus OX=10090 GN=Cyp4v2 PE=1 SV=1	0.073135	0.028373
Putative methyltransferase C9orf114 homolog OS=Mus musculus OX=10090 GN=Spout1 PE=1 SV=1	0.355016	0.027876
Rho-related GTP-binding protein RhoG OS=Mus musculus OX=10090 GN=Rhog PE=1 SV=1	0.190299	0.027575
Four and a half LIM domains protein 1 OS=Mus musculus OX=10090 GN=Fhl1 PE=1 SV=1	0.222805	0.025325
5-aminolevulinate synthase, nonspecific, mitochondrial OS=Mus musculus OX=10090 GN=Alas1 PE=1 SV=2	0.104337	0.025325
Peroxisome biogenesis factor 1 OS=Mus musculus OX=10090 GN=Pex1 PE=1 SV=2	0.066261	0.025325
Lamin-B1 OS=Mus musculus OX=10090 GN=Lmnb1 PE=1 SV=3	0.386259	0.025073
ATP-binding cassette sub-family B member 7, mitochondrial OS=Mus musculus OX=10090 GN=Abcb7 PE=1 SV=3	0.173767	0.024535
H-2 class I histocompatibility antigen, K-B alpha chain OS=Mus musculus OX=10090 GN=H2-K1 PE=1 SV=1	0.16221	0.024535
Beta-arrestin-2 OS=Mus musculus OX=10090 GN=Arrb2 PE=1 SV=1	0.064883	0.024535
Ecotropic viral integration site 5 protein OS=Mus musculus OX=10090 GN=Evi5 PE=1 SV=1	0.238787	0.024312
Dolichyl-diphosphooligosaccharide--protein glycosyltransferase subunit 2 OS=Mus musculus OX=10090 GN=Rpn2 PE=1 SV=1	0.194087	0.023245
SR-related CTD-associated factor 11 OS=Mus musculus OX=10090 GN=Scaf11 PE=1 SV=1	0.210389	0.023193
RNA-splicing ligase RtcB homolog OS=Mus musculus OX=10090 GN=Rtcb PE=1 SV=1	0.094912	0.022909
Protein kinase C and casein kinase substrate in neurons protein 2 OS=Mus musculus OX=10090 GN=Pacsin2 PE=1 SV=1	0.105678	0.022681
U4/U6 small nuclear ribonucleoprotein Prp3 OS=Mus musculus OX=10090 GN=Prpf3 PE=1 SV=1	0.22404	0.022639
Far upstream element-binding protein 2 OS=Mus musculus OX=10090 GN=Khsrp PE=1 SV=2	0.186501	0.022327
Shootin-1 OS=Mus musculus OX=10090 GN=Shtn1 PE=1 SV=1	0.178874	0.022036
3 beta-hydroxysteroid dehydrogenase/Delta 5-->4-isomerase type 3 OS=Mus musculus OX=10090 GN=Hsd3b3 PE=1 SV=3	0.071763	0.022036
Histidine triad nucleotide-binding protein 2, mitochondrial OS=Mus musculus OX=10090 GN=Hint2 PE=1 SV=1	0.182692	0.021179
Neuroblastoma-amplified sequence OS=Mus musculus OX=10090 GN=Nbas PE=1 SV=1	0.159629	0.02103
Sterol carrier protein 2 OS=Mus musculus OX=10090 GN=Scp2 PE=1 SV=3	0.055196	0.020883
Activating signal cointegrator 1 complex subunit 1 OS=Mus musculus OX=10090 GN=Ascc1 PE=1 SV=1	0.186501	0.020587
Transmembrane and coiled-coil domains protein 1 (Fragment) OS=Mus musculus OX=10090 GN=Tmcc1 PE=1 SV=2	0.169925	0.020514
Plexin-B2 OS=Mus musculus OX=10090 GN=Plxnb2 PE=1 SV=1	0.257011	0.020456
E1A-binding protein p400 OS=Mus musculus OX=10090 GN=Ep400 PE=1 SV=3	0.175045	0.020456
Long-chain-fatty-acid--CoA ligase 5 OS=Mus musculus OX=10090 GN=Acsl5 PE=1 SV=1	0.053806	0.020456
RNA cytidine acetyltransferase OS=Mus musculus OX=10090 GN=Nat10 PE=1 SV=1	0.052416	0.020456
40S ribosomal protein S7 OS=Mus musculus OX=10090 GN=Rps7 PE=2 SV=1	0.051024	0.019855
GrpE protein homolog 1, mitochondrial OS=Mus musculus OX=10090 GN=Grpel1 PE=1 SV=1	0.27023	0.019753
Rho GTPase-activating protein 42 OS=Mus musculus OX=10090 GN=Arhgap42 PE=1 SV=1	0.243669	0.019753
Receptor-type tyrosine-protein phosphatase delta OS=Mus musculus OX=10090 GN=Ptprd PE=1 SV=3	0.214125	0.019753
Presequence protease, mitochondrial OS=Mus musculus OX=10090 GN=Pitrm1 PE=1 SV=1	0.16092	0.019753
Importin subunit alpha-4 OS=Mus musculus OX=10090 GN=Kpna3 PE=1 SV=1	0.16092	0.019753
Glutathione S-transferase A3 OS=Mus musculus OX=10090 GN=Gsta3 PE=1 SV=2	0.158337	0.019753
Thioredoxin-like protein 1 OS=Mus musculus OX=10090 GN=Txnl1 PE=1 SV=1	0.138814	0.019753
Coatomer subunit zeta-1 OS=Mus musculus OX=10090 GN=Copz1 PE=1 SV=1	0.16092	0.019661
Spastin OS=Mus musculus OX=10090 GN=Spast PE=1 SV=3	0.159629	0.019661
Pleckstrin homology domain-containing, family A member 5 OS=Mus musculus OX=10090 GN=Plekha5 PE=1 SV=1	0.125651	0.019661
60S ribosomal protein L5 OS=Mus musculus OX=10090 GN=Rpl5 PE=1 SV=3	0.04684	0.019661
Galactokinase OS=Mus musculus OX=10090 GN=Galk1 PE=1 SV=2	0.045443	0.019661
Splicing factor 3B subunit 1 OS=Mus musculus OX=10090 GN=Sf3b1 PE=1 SV=1	0.153157	0.019015
C-1-tetrahydrofolate synthase, cytoplasmic OS=Mus musculus OX=10090 GN=Mthfd1 PE=1 SV=4	0.042644	0.017934
RNA cytosine C(5)-methyltransferase NSUN2 OS=Mus musculus OX=10090 GN=Nsun2 PE=1 SV=2	0.163499	0.017465
Dystonin OS=Mus musculus OX=10090 GN=Dst PE=1 SV=1	0.180148	0.017448
UDP-glucuronosyltransferase OS=Mus musculus OX=10090 GN=Ugt1a5 PE=1 SV=1	0.149259	0.017448
NHL repeat-containing protein 2 OS=Mus musculus OX=10090 GN=Nhlrc2 PE=1 SV=1	0.284514	0.017358
Target of EGR1 protein 1 OS=Mus musculus OX=10090 GN=Toe1 PE=1 SV=1	0.136191	0.017358
ATP-binding cassette sub-family D member 1 OS=Mus musculus OX=10090 GN=Abcd1 PE=1 SV=1	0.155749	0.016676
WD repeat-containing protein 1 OS=Mus musculus OX=10090 GN=Wdr1 PE=1 SV=3	0.10165	0.016676
Transcriptional regulator ATRX OS=Mus musculus OX=10090 GN=Atrx PE=1 SV=3	0.21661	0.016514
FERM, ARHGEF and pleckstrin domain-containing protein 1 OS=Mus musculus OX=10090 GN=Farp1 PE=1 SV=1	0.073135	0.016514
Serine--pyruvate aminotransferase, mitochondrial OS=Mus musculus OX=10090 GN=Agxt PE=1 SV=3	0.067639	0.016186
Methyltransferase-like 26 OS=Mus musculus OX=10090 GN=Mettl26 PE=1 SV=1	0.059355	0.016102
Glutaredoxin-3 OS=Mus musculus OX=10090 GN=Glrx3 PE=1 SV=1	0.140124	0.015753
ATP-dependent RNA helicase DHX29 OS=Mus musculus OX=10090 GN=Dhx29 PE=1 SV=1	0.034216	0.015664
E3 ubiquitin-protein ligase TRIM56 OS=Mus musculus OX=10090 GN=Trim56 PE=1 SV=1	0.119024	0.015595
Septin-9 OS=Mus musculus OX=10090 GN=Septin9 PE=1 SV=1	0.149259	0.015123
UTP--glucose-1-phosphate uridylyltransferase OS=Mus musculus OX=10090 GN=Ugp2 PE=1 SV=3	0.133564	0.015123
Transmembrane protein 214 OS=Mus musculus OX=10090 GN=Tmem214 PE=1 SV=1	0.119024	0.015123
Hydroxymethylglutaryl-CoA lyase, mitochondrial OS=Mus musculus OX=10090 GN=Hmgcl PE=1 SV=2	0.032806	0.015123
Fibronectin type-III domain-containing protein 3A OS=Mus musculus OX=10090 GN=Fndc3a PE=1 SV=3	0.025738	0.015123
Serine/threonine-protein kinase TBK1 OS=Mus musculus OX=10090 GN=Tbk1 PE=1 SV=1	0.303342	0.015056
26S proteasome regulatory subunit 10B OS=Mus musculus OX=10090 GN=Psmc6 PE=1 SV=1	0.073135	0.015056
Acetyl-coenzyme A thioesterase OS=Mus musculus OX=10090 GN=Acot12 PE=1 SV=1	0.067639	0.015056
Cytochrome P450 CYP4F13 OS=Mus musculus OX=10090 GN=Cyp4f13 PE=1 SV=1	0.123004	0.014017
Ubiquitinyl hydrolase 1 OS=Mus musculus OX=10090 GN=Otud6b PE=1 SV=1	0.085425	0.014017
Imidazolonepropionate hydrolase OS=Mus musculus OX=10090 GN=Uroc1 PE=1 SV=1	0.084064	0.013945
S-adenosylhomocysteine hydrolase-like protein 1 OS=Mus musculus OX=10090 GN=Ahcyl1 PE=1 SV=1	0.115033	0.013699
Proteasome activator complex subunit 2 OS=Mus musculus OX=10090 GN=Psme2 PE=1 SV=4	0.133564	0.013525
E3 ubiquitin-protein ligase RNF213 OS=Mus musculus OX=10090 GN=Rnf213 PE=1 SV=2	0.121679	0.013469
LIM and senescent cell antigen-like-containing domain protein 2 OS=Mus musculus OX=10090 GN=Lims2 PE=1 SV=1	0.086784	0.013469
ADP-ribosylation factor-like protein 8B OS=Mus musculus OX=10090 GN=Arl8b PE=1 SV=1	0.132248	0.013437
Coatomer subunit alpha OS=Mus musculus OX=10090 GN=Copa PE=1 SV=2	0.02432	0.013437
Transducin beta-like protein 2 OS=Mus musculus OX=10090 GN=Tbl2 PE=1 SV=2	0.0229	0.013099
Max-like protein X OS=Mus musculus OX=10090 GN=Mlx PE=1 SV=1	0.108357	0.012918
Protein-glutamine gamma-glutamyltransferase K OS=Mus musculus OX=10090 GN=Tgm1 PE=1 SV=1	0.074505	0.012027
Synaptosomal-associated protein 29 OS=Mus musculus OX=10090 GN=Snap29 PE=1 SV=1	0.14274	0.011964
Importin subunit beta-1 OS=Mus musculus OX=10090 GN=Kpnb1 PE=1 SV=2	0.125651	0.011964
Septin OS=Mus musculus OX=10090 GN=Septin10 PE=1 SV=1	0.102994	0.011839
Peroxisomal acyl-coenzyme A oxidase 2 OS=Mus musculus OX=10090 GN=Acox2 PE=1 SV=2	0.115033	0.011557
L-serine dehydratase/L-threonine deaminase OS=Mus musculus OX=10090 GN=Sds PE=1 SV=3	0.017209	0.011482
Bromodomain-containing protein 9 OS=Mus musculus OX=10090 GN=Brd9 PE=1 SV=1	0.112367	0.011461
RNA-binding protein with multiple splicing 2 OS=Mus musculus OX=10090 GN=Rbpms2 PE=1 SV=1	0.108357	0.011461
Glutathione S-transferase theta-2 OS=Mus musculus OX=10090 GN=Gstt2 PE=1 SV=4	0.070389	0.011461
ATPase family AAA domain-containing protein 3 OS=Mus musculus OX=10090 GN=Atad3 PE=1 SV=1	0.012926	0.010713
Zinc finger protein 22 OS=Mus musculus OX=10090 GN=Znf22 PE=1 SV=2	0.082703	0.010383
Serine/threonine-protein kinase 38 OS=Mus musculus OX=10090 GN=Stk38 PE=1 SV=1	0.10165	0.010339
Tapasin OS=Mus musculus OX=10090 GN=Tapbp PE=1 SV=1	0.073135	0.009685
Receptor of activated protein C kinase 1 OS=Mus musculus OX=10090 GN=Rack1 PE=1 SV=3	0.00863	0.009368
Vesicle-associated membrane protein 7 OS=Mus musculus OX=10090 GN=Vamp7 PE=1 SV=1	0.200379	0.008864
DNA-directed RNA polymerase I subunit RPA43 OS=Mus musculus OX=10090 GN=Polr1f PE=1 SV=1	0.107018	0.008154
AP-3 complex subunit beta-1 OS=Mus musculus OX=10090 GN=Ap3b1 PE=1 SV=2	0.077243	0.008154
DnaJ homolog subfamily C member 11 OS=Mus musculus OX=10090 GN=Dnajc11 PE=1 SV=2	0.041243	0.008154
Round spermatid basic protein 1-like OS=Mus musculus OX=10090 GN=Rsbn1l PE=1 SV=1	0.100305	0.007912
Pyridoxal phosphate homeostasis protein (Fragment) OS=Mus musculus OX=10090 GN=Plpbp PE=1 SV=1	0.073135	0.007678
Rab GTPase-binding effector protein 1 OS=Mus musculus OX=10090 GN=Rabep1 PE=1 SV=2	0.051024	0.007135
Transcriptional repressor p66 alpha OS=Mus musculus OX=10090 GN=Gatad2a PE=1 SV=1	0.052416	0.006975
Cytoplasmic dynein 1 heavy chain 1 OS=Mus musculus OX=10090 GN=Dync1h1 PE=1 SV=2	0	0.006975
Bifunctional coenzyme A synthase OS=Mus musculus OX=10090 GN=Coasy PE=1 SV=2	0.056584	0.006896
La-related protein 4B OS=Mus musculus OX=10090 GN=Larp4b PE=1 SV=2	0.045443	0.006896
Chloride channel CLIC-like protein 1 OS=Mus musculus OX=10090 GN=Clcc1 PE=1 SV=1	0.012926	0.006817
Coatomer subunit gamma-1 OS=Mus musculus OX=10090 GN=Copg1 PE=1 SV=1	0	0.006786
Vacuolar protein sorting-associated protein 28 homolog OS=Mus musculus OX=10090 GN=Vps28 PE=1 SV=1	0.189034	0.006541
S-formylglutathione hydrolase OS=Mus musculus OX=10090 GN=Esd PE=1 SV=1	0.059355	0.006541
Predicted gene 4756 OS=Mus musculus OX=10090 GN=Gm4756 PE=3 SV=1	0.049631	0.00623
1-phosphatidylinositol 4,5-bisphosphate phosphodiesterase beta-3 OS=Mus musculus OX=10090 GN=Plcb3 PE=1 SV=2	0.115033	0.006177
Metalloreductase STEAP4 OS=Mus musculus OX=10090 GN=Steap4 PE=1 SV=1	0.053806	0.005857
Prelamin-A/C OS=Mus musculus OX=10090 GN=Lmna PE=1 SV=2	0.108357	0.005431
Mitogen-activated protein kinase 14 OS=Mus musculus OX=10090 GN=Mapk14 PE=1 SV=3	0.042644	0.005431
Voltage-dependent anion-selective channel protein 2 OS=Mus musculus OX=10090 GN=Vdac2 PE=1 SV=2	0.004322	0.005431
Splicing factor 3b, subunit 2 OS=Mus musculus OX=10090 GN=Sf3b2 PE=1 SV=1	0.027154	0.005283
Rcc1 protein OS=Mus musculus OX=10090 GN=Rcc1 PE=1 SV=1	0.037031	0.004896
Solute carrier family 2, facilitated glucose transporter member 2 OS=Mus musculus OX=10090 GN=Slc2a2 PE=1 SV=3	0.011496	0.004271
2',3'-cyclic-nucleotide 3'-phosphodiesterase OS=Mus musculus OX=10090 GN=Cnp PE=1 SV=3	0.03984	0.00426
KN motif and ankyrin repeat domain-containing protein 2 OS=Mus musculus OX=10090 GN=Kank2 PE=1 SV=1	0.031395	0.004073
Antiviral innate immune response receptor RIG-I OS=Mus musculus OX=10090 GN=Ddx58 PE=1 SV=2	0.028569	0.004052
Ferroptosis suppressor protein 1 OS=Mus musculus OX=10090 GN=Aifm2 PE=1 SV=1	0.055196	0.00382
Guanine nucleotide-binding protein G(I)/G(S)/G(T) subunit beta-2 OS=Mus musculus OX=10090 GN=Gnb2 PE=1 SV=1	0.089498	0.003692
Sodium/bile acid cotransporter OS=Mus musculus OX=10090 GN=Slc10a1 PE=1 SV=1	0.064883	0.003692
Pleckstrin homology domain-containing family A member 6 OS=Mus musculus OX=10090 GN=Plekha6 PE=1 SV=1	0.002883	0.003692
ATP synthase subunit d, mitochondrial OS=Mus musculus OX=10090 GN=Atp5pd PE=1 SV=3	0.048236	0.003517
Transmembrane protein 33 OS=Mus musculus OX=10090 GN=Tmem33 PE=1 SV=1	0.045443	0.003517
Tether containing UBX domain for GLUT4 OS=Mus musculus OX=10090 GN=Aspscr1 PE=1 SV=1	0.034216	0.003517
Carboxylesterase 3A OS=Mus musculus OX=10090 GN=Ces3a PE=1 SV=2	0.015783	0.003517
Src substrate cortactin OS=Mus musculus OX=10090 GN=Cttn PE=1 SV=2	0.045443	0.003497
Syntaxin-binding protein 5 OS=Mus musculus OX=10090 GN=Stxbp5 PE=1 SV=3	0.05797	0.003377
Phosphatidylinositol-3-phosphatase SAC1 OS=Mus musculus OX=10090 GN=Sacm1l PE=1 SV=1	0.012926	0.003377
Monoacylglycerol lipase ABHD2 OS=Mus musculus OX=10090 GN=Abhd2 PE=1 SV=1	0.029983	0.002564
Protein Red OS=Mus musculus OX=10090 GN=Ik PE=1 SV=2	0.0229	0.002472
Nucleolar GTP-binding protein 2 OS=Mus musculus OX=10090 GN=Gnl2 PE=1 SV=2	0.025738	0.002341
Translocating chain-associated membrane protein 1 OS=Mus musculus OX=10090 GN=Tram1 PE=1 SV=3	0.010064	0.002318
Apolipoprotein A-I OS=Mus musculus OX=10090 GN=Apoa1 PE=1 SV=2	0.004322	0.001947
Rab3 GTPase-activating protein non-catalytic subunit OS=Mus musculus OX=10090 GN=Rab3gap2 PE=1 SV=1	0.018634	0.001736
Dehydrogenase/reductase SDR family member 7 (Fragment) OS=Mus musculus OX=10090 GN=Dhrs7 PE=1 SV=1	0.082703	0.001555
Polymerase delta-interacting protein 2 OS=Mus musculus OX=10090 GN=Poldip2 PE=1 SV=1	0.034216	0.001555
Exonuclease 3'-5' domain-containing protein 2 OS=Mus musculus OX=10090 GN=Exd2 PE=1 SV=2	0.070389	0.001492
Suppressor of SWI4 1 homolog OS=Mus musculus OX=10090 GN=Ppan PE=1 SV=2	0.070389	0.001492
E3 ubiquitin-protein ligase NEDD4 OS=Mus musculus OX=10090 GN=Nedd4 PE=1 SV=3	0.03984	0.001492
Golgi-associated PDZ and coiled-coil motif-containing protein OS=Mus musculus OX=10090 GN=Gopc PE=1 SV=1	0.034216	0.001492
Alanine--tRNA ligase, cytoplasmic OS=Mus musculus OX=10090 GN=Aars1 PE=1 SV=1	0.031395	0.001492
Large subunit GTPase 1 homolog OS=Mus musculus OX=10090 GN=Lsg1 PE=1 SV=2	0.02432	0.001492
FGGY carbohydrate kinase domain-containing protein OS=Mus musculus OX=10090 GN=Fggy PE=1 SV=1	0.010064	0.001492
28 kDa heat- and acid-stable phosphoprotein OS=Mus musculus OX=10090 GN=Pdap1 PE=1 SV=1	0	0.001492
Guanine nucleotide exchange factor H1 OS=Mus musculus OX=10090 GN=Arhgef2 PE=1 SV=2	0.08134	0.000837
Transcriptional repressor CTCF OS=Mus musculus OX=10090 GN=Ctcf PE=1 SV=2	0.045443	0.000837
Cytochrome P450 2D10 OS=Mus musculus OX=10090 GN=Cyp2d10 PE=1 SV=2	0.007196	0.000837
Peroxisomal coenzyme A diphosphatase NUDT7 OS=Mus musculus OX=10090 GN=Nudt7 PE=1 SV=2	0.060739	0.000388
tRNA-dihydrouridine(47) synthase [NAD(P)(+)] OS=Mus musculus OX=10090 GN=Dus3l PE=1 SV=1	0.02432	0.000388
Phosphoglucomutase-1 OS=Mus musculus OX=10090 GN=Pgm1 PE=1 SV=4	0.02148	0.000388
Mitochondrial-processing peptidase subunit beta OS=Mus musculus OX=10090 GN=Pmpcb PE=1 SV=1	0.042644	0.00033
WD repeat-containing protein 48 OS=Mus musculus OX=10090 GN=Wdr48 PE=1 SV=1	0.001442	0.000171
UDP-glucuronosyltransferase OS=Mus musculus OX=10090 GN=Ugt1a6b PE=1 SV=1	-2.04097	1.27794
Trafficking protein particle complex 8 OS=Mus musculus OX=10090 GN=Trappc8 PE=1 SV=2	-3.03505	1.25784
Cytochrome b-c1 complex subunit 8 OS=Mus musculus OX=10090 GN=Uqcrq PE=1 SV=3	-1.35476	1.23959
ATP synthase subunit O, mitochondrial OS=Mus musculus OX=10090 GN=Atp5po PE=1 SV=1	-1.23447	1.22542
Zinc transporter 9 OS=Mus musculus OX=10090 GN=Slc30a9 PE=1 SV=2	-1.18442	1.19827
UDP-glucuronosyltransferase 1-6 OS=Mus musculus OX=10090 GN=Ugt1a6 PE=1 SV=1	-1.92139	1.16286
Outer mitochondrial transmembrane helix translocase OS=Mus musculus OX=10090 GN=Atad1 PE=1 SV=1	-1.16812	1.16199
Coagulation factor XI OS=Mus musculus OX=10090 GN=F11 PE=2 SV=2	-2.81604	1.15531
Activating signal cointegrator 1 OS=Mus musculus OX=10090 GN=Trip4 PE=1 SV=2	-1.8997	1.1507
Cytochrome P450, family 2, subfamily c, polypeptide 69 OS=Mus musculus OX=10090 GN=Cyp2c69 PE=1 SV=1	-1.486	1.13358
Mitochondrial fission regulator 1 OS=Mus musculus OX=10090 GN=Mtfr1 PE=1 SV=1	-1.77103	1.12984
Transcriptional repressor p66-beta OS=Mus musculus OX=10090 GN=Gatad2b PE=1 SV=1	-2.12658	1.11623
Mitochondrial mRNA pseudouridine synthase Rpusd3 OS=Mus musculus OX=10090 GN=Rpusd3 PE=2 SV=1	-2.00578	1.11366
Lipoamide acyltransferase component of branched-chain alpha-keto acid dehydrogenase complex, mitochondrial OS=Mus musculus OX=10090 GN=Dbt PE=1 SV=2	-2.17137	1.11228
Epidermal growth factor receptor kinase substrate 8-like protein 2 OS=Mus musculus OX=10090 GN=Eps8l2 PE=1 SV=1	-2.72738	1.10237
Cytochrome c oxidase subunit NDUFA4 OS=Mus musculus OX=10090 GN=Ndufa4 PE=1 SV=2	-1.21424	1.07984
Eukaryotic translation initiation factor 2 subunit 3, Y-linked OS=Mus musculus OX=10090 GN=Eif2s3y PE=1 SV=2	-1.27928	1.07707
Serine/threonine-protein phosphatase 2A 65 kDa regulatory subunit A alpha isoform OS=Mus musculus OX=10090 GN=Ppp2r1a PE=1 SV=3	-1.63935	1.05192
Pyrethroid hydrolase Ces2e OS=Mus musculus OX=10090 GN=Ces2e PE=1 SV=1	-2.30757	1.05014
Annexin A6 OS=Mus musculus OX=10090 GN=Anxa6 PE=1 SV=3	-1.11404	1.04262
Rho GTPase-activating protein 35 OS=Mus musculus OX=10090 GN=Arhgap35 PE=1 SV=3	-2.07097	1.04251
Mitochondrial amidoxime reducing component 2 OS=Mus musculus OX=10090 GN=Mtarc2 PE=1 SV=1	-1.11404	1.04251
NudC domain-containing protein 2 OS=Mus musculus OX=10090 GN=Nudcd2 PE=1 SV=1	-2.64386	1.03754
Phosphatidylinositol 4,5-bisphosphate 3-kinase catalytic subunit beta isoform OS=Mus musculus OX=10090 GN=Pik3cb PE=1 SV=2	-1.31473	1.03344
Malectin OS=Mus musculus OX=10090 GN=Mlec PE=1 SV=2	-2.4344	1.0322
RAS protein activator-like 2 OS=Mus musculus OX=10090 GN=Rasal2 PE=1 SV=1	-2.35107	1.02579
Tubulin gamma-1 chain OS=Mus musculus OX=10090 GN=Tubg1 PE=1 SV=1	-1.85726	1.02579
Eukaryotic translation initiation factor 3 subunit G OS=Mus musculus OX=10090 GN=Eif3g PE=1 SV=2	-2.41889	1.02419
Mitochondrial import inner membrane translocase subunit TIM44 OS=Mus musculus OX=10090 GN=Timm44 PE=1 SV=2	-1.60823	1.01874
UDP-N-acetylglucosamine--peptide N-acetylglucosaminyltransferase 110 kDa subunit OS=Mus musculus OX=10090 GN=Ogt PE=1 SV=2	-2.75633	1.00692
UDP-N-acetylglucosamine transporter (Fragment) OS=Mus musculus OX=10090 GN=Slc35a3 PE=1 SV=1	-1.23786	0.983773
Protein Shroom1 OS=Mus musculus OX=10090 GN=Shroom1 PE=1 SV=2	-2.80591	0.970189
Zinc finger protein 330 OS=Mus musculus OX=10090 GN=Znf330 PE=1 SV=1	-2.24469	0.945252
E3 ubiquitin-protein ligase Itchy OS=Mus musculus OX=10090 GN=Itch PE=1 SV=2	-2.5649	0.937221
MOB kinase activator 3B OS=Mus musculus OX=10090 GN=Mob3b PE=2 SV=1	-2.54793	0.937221
Phosphoglycerate mutase 1 OS=Mus musculus OX=10090 GN=Pgam1 PE=1 SV=3	-1.77596	0.934834
Cysteine-rich protein 2 OS=Mus musculus OX=10090 GN=Crip2 PE=1 SV=1	-1.27928	0.924298
Oxysterol-binding protein-related protein 8 OS=Mus musculus OX=10090 GN=Osbpl8 PE=1 SV=1	-1.26534	0.914219
Lysocardiolipin acyltransferase 1 OS=Mus musculus OX=10090 GN=Lclat1 PE=1 SV=2	-2.62593	0.905773
TraB domain-containing protein OS=Mus musculus OX=10090 GN=Trabd PE=1 SV=1	-1.88364	0.905773
Regulator of microtubule dynamics protein 3 OS=Mus musculus OX=10090 GN=Rmdn3 PE=1 SV=2	-1.04394	0.905773
Protein RUFY3 OS=Mus musculus OX=10090 GN=Rufy3 PE=1 SV=1	-2.61706	0.904022
Membrane-associated progesterone receptor component 1 OS=Mus musculus OX=10090 GN=Pgrmc1 PE=1 SV=4	-1.03801	0.897213
Cytochrome P450 2C50 OS=Mus musculus OX=10090 GN=Cyp2c50 PE=1 SV=2	-1.09542	0.894529
UDP-glucuronosyltransferase 1A9 OS=Mus musculus OX=10090 GN=Ugt1a9 PE=1 SV=3	-1.58208	0.877326
Cysteine and glycine-rich protein 3 OS=Mus musculus OX=10090 GN=Csrp3 PE=1 SV=1	-1.13924	0.868578
60S ribosomal protein L32 OS=Mus musculus OX=10090 GN=Rpl32 PE=1 SV=2	-1.02327	0.864567
Rab GDP dissociation inhibitor beta OS=Mus musculus OX=10090 GN=Gdi2 PE=1 SV=1	-1.72738	0.858161
Gap junction beta-1 protein OS=Mus musculus OX=10090 GN=Gjb1 PE=1 SV=3	-2.16488	0.85451
Amine oxidase [flavin-containing] B OS=Mus musculus OX=10090 GN=Maob PE=1 SV=4	-1.0499	0.83746
Peptidyl-prolyl cis-trans isomerase FKBP5 OS=Mus musculus OX=10090 GN=Fkbp5 PE=1 SV=1	-1.74178	0.835347
Cytochrome P450, family 4, subfamily a, polypeptide 31 OS=Mus musculus OX=10090 GN=Cyp4a31 PE=3 SV=1	-1.04097	0.83301
Methyltransferase-like 7A1 OS=Mus musculus OX=10090 GN=Mettl7a1 PE=1 SV=1	-1.00578	0.831761
Zinc finger FYVE domain-containing protein 1 OS=Mus musculus OX=10090 GN=Zfyve1 PE=1 SV=2	-1.00289	0.829052
IST1 homolog OS=Mus musculus OX=10090 GN=Ist1 PE=1 SV=1	-2.37333	0.820088
Leucine-rich repeat flightless-interacting protein 1 OS=Mus musculus OX=10090 GN=Lrrfip1 PE=1 SV=2	-1.46594	0.819737
Sorting nexin OS=Mus musculus OX=10090 GN=Snx18 PE=1 SV=1	-2.63487	0.817774
Albumin OS=Mus musculus OX=10090 GN=Alb PE=1 SV=3	-0.99424	0.812691
AFG3-like protein 1 OS=Mus musculus OX=10090 GN=Afg3l1 PE=1 SV=2	-1.25154	0.812249
UDP-glucuronosyltransferase OS=Mus musculus OX=10090 GN=Ugt2b1 PE=1 SV=1	-1.31833	0.808676
Isoform GRK6B of G protein-coupled receptor kinase 6 OS=Mus musculus OX=10090 GN=Grk6	-2.14561	0.804072
Translation initiation factor IF-3, mitochondrial OS=Mus musculus OX=10090 GN=Mtif3 PE=1 SV=1	-1.43831	0.798696
Actin-related protein 2/3 complex subunit 3 OS=Mus musculus OX=10090 GN=Arpc3 PE=1 SV=3	-2.4344	0.773598
Thioredoxin-related transmembrane protein 2 OS=Mus musculus OX=10090 GN=Tmx2 PE=1 SV=1	-1.88364	0.773298
Methylcrotonoyl-CoA carboxylase subunit alpha, mitochondrial (Fragment) OS=Mus musculus OX=10090 GN=Mccc1 PE=1 SV=1	-2.13289	0.762575
Fatty acid-binding protein, liver OS=Mus musculus OX=10090 GN=Fabp1 PE=1 SV=2	-1.09542	0.752135
High mobility group nucleosome-binding domain-containing protein 5 OS=Mus musculus OX=10090 GN=Hmgn5 PE=1 SV=2	-2.45799	0.746709
Tricarboxylate transport protein, mitochondrial OS=Mus musculus OX=10090 GN=Slc25a1 PE=1 SV=1	-0.9885	0.746548
Cytochrome P450 7A1 OS=Mus musculus OX=10090 GN=Cyp7a1 PE=2 SV=2	-1.0862	0.741411
Selenium-binding protein 2 OS=Mus musculus OX=10090 GN=Selenbp2 PE=1 SV=1	-1.07097	0.740917
Thyroid hormone receptor-associated protein 3 OS=Mus musculus OX=10090 GN=Thrap3 PE=1 SV=1	-1.83136	0.738005
Isoform Short of 85/88 kDa calcium-independent phospholipase A2 OS=Mus musculus OX=10090 GN=Pla2g6	-1.0862	0.736304
Peptidyl-prolyl cis-trans isomerase G OS=Mus musculus OX=10090 GN=Ppig PE=1 SV=1	-1.41889	0.736032
High mobility group protein B2 OS=Mus musculus OX=10090 GN=Hmgb2 PE=1 SV=3	-1.37707	0.732791
Isoform 3 of Dynamin-1-like protein OS=Mus musculus OX=10090 GN=Dnm1l	-1.9771	0.728795
WD repeat domain phosphoinositide-interacting protein 1 OS=Mus musculus OX=10090 GN=Wipi1 PE=1 SV=1	-2.45008	0.707703
Carboxyl-terminal PDZ ligand of neuronal nitric oxide synthase protein OS=Mus musculus OX=10090 GN=Nos1ap PE=1 SV=3	-2.05889	0.699514
3-hydroxyisobutyrate dehydrogenase, mitochondrial OS=Mus musculus OX=10090 GN=Hibadh PE=1 SV=1	-1.92139	0.691184
Aldo-keto reductase family 1, member C19 OS=Mus musculus OX=10090 GN=Akr1c19 PE=1 SV=1	-1.05289	0.687229
Acyl-coenzyme A thioesterase 1 OS=Mus musculus OX=10090 GN=Acot1 PE=1 SV=1	-0.92139	0.686673
Dimethylaniline monooxygenase [N-oxide-forming] 3 OS=Mus musculus OX=10090 GN=Fmo3 PE=1 SV=1	-0.91594	0.676365
Zinc transporter 6 OS=Mus musculus OX=10090 GN=Slc30a6 PE=1 SV=1	-1.43831	0.668975
Probable ATP-dependent RNA helicase DHX58 OS=Mus musculus OX=10090 GN=Dhx58 PE=1 SV=2	-2.08314	0.668488
Eukaryotic peptide chain release factor subunit 1 OS=Mus musculus OX=10090 GN=Etf1 PE=1 SV=4	-1.22095	0.668421
Nck-associated protein 1 OS=Mus musculus OX=10090 GN=Nckap1 PE=1 SV=1	-0.9105	0.667184
ADP-ribosylation factor-like protein 1 OS=Mus musculus OX=10090 GN=Arl1 PE=1 SV=1	-1.32554	0.66616
55 kDa erythrocyte membrane protein OS=Mus musculus OX=10090 GN=Mpp1 PE=1 SV=1	-1.35845	0.662378
Elongation factor 1-alpha 1 OS=Mus musculus OX=10090 GN=Eef1a1 PE=1 SV=3	-0.90509	0.662006
m-AAA protease-interacting protein 1, mitochondrial OS=Mus musculus OX=10090 GN=Maip1 PE=1 SV=1	-1.35107	0.658581
Elongation factor G, mitochondrial OS=Mus musculus OX=10090 GN=Gfm1 PE=1 SV=1	-2.13924	0.65536
Complement factor I OS=Mus musculus OX=10090 GN=Cfi PE=1 SV=3	-2.26534	0.649499
Biotin--protein ligase OS=Mus musculus OX=10090 GN=Hlcs PE=1 SV=1	-2.4112	0.648353
Chloride intracellular channel protein 4 OS=Mus musculus OX=10090 GN=Clic4 PE=1 SV=3	-2.32193	0.648353
Nck-associated protein 1-like OS=Mus musculus OX=10090 GN=Nckap1l PE=1 SV=1	-2.22432	0.640215
Signal transducer and activator of transcription OS=Mus musculus OX=10090 GN=Stat1 PE=1 SV=1	-1.30045	0.639233
UDP-glucuronosyltransferase 1A1 OS=Mus musculus OX=10090 GN=Ugt1a1 PE=1 SV=2	-0.89164	0.636375
Vesicle-associated membrane protein-associated protein A OS=Mus musculus OX=10090 GN=Vapa PE=1 SV=2	-1.08009	0.635063
Diacylglycerol O-acyltransferase 1 OS=Mus musculus OX=10090 GN=Dgat1 PE=1 SV=1	-1.15843	0.629887
Proliferation-associated protein 2G4 OS=Mus musculus OX=10090 GN=Pa2g4 PE=1 SV=3	-1.2723	0.623438
Elongation factor 1-beta OS=Mus musculus OX=10090 GN=Eef1b PE=1 SV=5	-1.06794	0.619861
Isoform 2 of Vacuolar protein sorting-associated protein 26A OS=Mus musculus OX=10090 GN=Vps26a	-2.07704	0.615534
Peroxisomal membrane protein 11A OS=Mus musculus OX=10090 GN=Pex11a PE=1 SV=1	-0.9686	0.612799
Nuclear exosome regulator NRDE2 OS=Mus musculus OX=10090 GN=Nrde2 PE=1 SV=3	-2.23107	0.595971
Ras-related protein Rab-14 OS=Mus musculus OX=10090 GN=Rab14 PE=1 SV=3	-1.03801	0.590055
Cytochrome P450 CYP2D22 OS=Mus musculus OX=10090 GN=Cyp2d22 PE=1 SV=1	-0.85465	0.584725
Cis-retinol/3alpha hydroxysterol short-chain dehydrogenase-like protein OS=Mus musculus OX=10090 GN=Rdh16f2 PE=1 SV=1	-0.95736	0.584386
Serine/arginine repetitive matrix protein 2 OS=Mus musculus OX=10090 GN=Srrm2 PE=1 SV=3	-0.92687	0.583866
UBX domain-containing protein 4 OS=Mus musculus OX=10090 GN=Ubxn4 PE=1 SV=1	-1.08009	0.567545
14-3-3 protein zeta/delta OS=Mus musculus OX=10090 GN=Ywhaz PE=1 SV=1	-2.13924	0.56464
Cytochrome P450 2C44 OS=Mus musculus OX=10090 GN=Cyp2c23 PE=1 SV=1	-0.98564	0.561459
Long-chain-fatty-acid--CoA ligase 1 OS=Mus musculus OX=10090 GN=Acsl1 PE=1 SV=1	-0.83908	0.559946
26S proteasome regulatory subunit 6A OS=Mus musculus OX=10090 GN=Psmc3 PE=1 SV=2	-0.94064	0.551534
TBC1 domain family member 10A OS=Mus musculus OX=10090 GN=Tbc1d10a PE=1 SV=1	-1.34008	0.549628
PRKR-interacting protein 1 OS=Mus musculus OX=10090 GN=Prkrip1 PE=1 SV=2	-2.13924	0.547511
Synapse-associated protein 1 OS=Mus musculus OX=10090 GN=Syap1 PE=1 SV=1	-1.22432	0.538144
60S ribosomal protein L35 OS=Mus musculus OX=10090 GN=Rpl35 PE=1 SV=1	-0.82623	0.538144
Nucleolar protein 12 OS=Mus musculus OX=10090 GN=Nol12 PE=1 SV=1	-1.81097	0.531676
Nuclear migration protein nudC OS=Mus musculus OX=10090 GN=Nudc PE=1 SV=1	-1.87832	0.530899
ADP-ribosylation factor 3 OS=Mus musculus OX=10090 GN=Arf3 PE=2 SV=2	-1.50635	0.519902
Actin, cytoplasmic 1 OS=Mus musculus OX=10090 GN=Actb PE=1 SV=1	-0.8135	0.519902
Protein RCC2 OS=Mus musculus OX=10090 GN=Rcc2 PE=1 SV=1	-1.5951	0.507295
Ribosomal oxygenase 1 OS=Mus musculus OX=10090 GN=Riox1 PE=1 SV=2	-1.59074	0.507295
U4/U6.U5 small nuclear ribonucleoprotein 27 kDa protein OS=Mus musculus OX=10090 GN=Snrnp27 PE=1 SV=1	-0.94898	0.506063
Cullin-1 OS=Mus musculus OX=10090 GN=Cul1 PE=1 SV=1	-1.40354	0.504975
Trifunctional purine biosynthetic protein adenosine-3 OS=Mus musculus OX=10090 GN=Gart PE=1 SV=3	-1.70369	0.50359
Acyl-protein thioesterase 2 OS=Mus musculus OX=10090 GN=Lypla2 PE=1 SV=1	-0.80088	0.50359
Dolichyl-diphosphooligosaccharide--protein glycosyltransferase 48 kDa subunit OS=Mus musculus OX=10090 GN=Ddost PE=1 SV=2	-1.699	0.49883
40S ribosomal protein S29 OS=Mus musculus OX=10090 GN=Rps29 PE=1 SV=2	-0.79586	0.495914
Coatomer subunit epsilon OS=Mus musculus OX=10090 GN=Cope PE=1 SV=3	-1.1047	0.488118
Corticosteroid 11-beta-dehydrogenase isozyme 1 OS=Mus musculus OX=10090 GN=Hsd11b1 PE=1 SV=3	-0.93788	0.485436
Cytochrome c oxidase subunit 5A, mitochondrial OS=Mus musculus OX=10090 GN=Cox5a PE=1 SV=2	-2.01159	0.485363
Transmembrane anterior posterior transformation protein 1 OS=Mus musculus OX=10090 GN=Tapt1 PE=1 SV=2	-1.45403	0.484204
Par-3 (Partitioning defective 3) homolog (C. elegans) OS=Mus musculus OX=10090 GN=Pard3 PE=1 SV=1	-1.9771	0.478846
Isoform 2 of Torsin-1A-interacting protein 1 OS=Mus musculus OX=10090 GN=Tor1aip1	-1.62593	0.478846
Cytochrome P450 2C37 OS=Mus musculus OX=10090 GN=Cyp2c37 PE=1 SV=2	-0.8863	0.478846
General transcription factor IIF subunit 1 OS=Mus musculus OX=10090 GN=Gtf2f1 PE=1 SV=2	-1.72261	0.47811
Retinal dehydrogenase 1 OS=Mus musculus OX=10090 GN=Aldh1a1 PE=1 SV=5	-0.77596	0.470809
Ras-related protein Rab-7a OS=Mus musculus OX=10090 GN=Rab7a PE=1 SV=2	-1.34373	0.468594
Myb-binding protein 1A OS=Mus musculus OX=10090 GN=Mybbp1a PE=1 SV=2	-0.77349	0.465773
Interferon-induced, double-stranded RNA-activated protein kinase OS=Mus musculus OX=10090 GN=Eif2ak2 PE=1 SV=2	-1.46594	0.465574
Guanine nucleotide exchange C9orf72 homolog OS=Mus musculus OX=10090 PE=1 SV=2	-1.60384	0.459483
General transcription factor 3C polypeptide 1 OS=Mus musculus OX=10090 GN=Gtf3c1 PE=1 SV=2	-0.85204	0.456726
Desmoglein-1-beta OS=Mus musculus OX=10090 GN=Dsg1b PE=1 SV=1	-1.94342	0.455376
SAP domain-containing ribonucleoprotein OS=Mus musculus OX=10090 GN=Sarnp PE=1 SV=3	-1.70369	0.453816
E3 ubiquitin-protein ligase RBBP6 OS=Mus musculus OX=10090 GN=Rbbp6 PE=1 SV=5	-0.85988	0.447679
Elongation of very long chain fatty acids protein 2 OS=Mus musculus OX=10090 GN=Elovl2 PE=1 SV=1	-0.89164	0.445791
Bcl-2-like protein 13 OS=Mus musculus OX=10090 GN=Bcl2l13 PE=1 SV=2	-1.24469	0.443113
40S ribosomal protein S5 OS=Mus musculus OX=10090 GN=Rps5 PE=1 SV=1	-0.7539	0.441693
NADH-cytochrome b5 reductase OS=Mus musculus OX=10090 GN=Cyb5r3 PE=1 SV=1	-0.88897	0.437529
Acyl-CoA synthetase short-chain family member 3, mitochondrial OS=Mus musculus OX=10090 GN=Acss3 PE=1 SV=2	-1.40354	0.430387
Ribosomal protein L36A, pseudogene 1 OS=Mus musculus OX=10090 GN=Rpl36a-ps1 PE=3 SV=1	-0.7442	0.42757
Catechol O-methyltransferase OS=Mus musculus OX=10090 GN=Comt PE=1 SV=2	-0.74178	0.426632
Protein LTV1 homolog OS=Mus musculus OX=10090 GN=Ltv1 PE=1 SV=2	-0.82368	0.417315
Retinol dehydrogenase 16 OS=Mus musculus OX=10090 GN=Rdh16 PE=1 SV=1	-1.15843	0.416593
Cullin-4A OS=Mus musculus OX=10090 GN=Cul4a PE=1 SV=1	-1.92687	0.416088
RAD50-interacting protein 1 OS=Mus musculus OX=10090 GN=Rint1 PE=1 SV=2	-0.73456	0.415435
Carbonic anhydrase 3 OS=Mus musculus OX=10090 GN=Ca3 PE=1 SV=3	-0.73216	0.412502
General transcription factor IIIC, polypeptide 3 OS=Mus musculus OX=10090 GN=Gtf3c3 PE=1 SV=1	-1.63039	0.405686
Serine/arginine-rich splicing factor 3 OS=Mus musculus OX=10090 GN=Srsf3 PE=1 SV=1	-1.09234	0.403422
Probable ATP-dependent RNA helicase DHX40 OS=Mus musculus OX=10090 GN=Dhx40 PE=1 SV=1	-1.71786	0.401265
Gem (Nuclear organelle) associated protein 4 OS=Mus musculus OX=10090 GN=Gemin4 PE=1 SV=1	-1.79586	0.396686
Cordon-bleu protein-like 1 OS=Mus musculus OX=10090 GN=Cobll1 PE=1 SV=1	-0.74178	0.396562
Lamina-associated polypeptide 2, isoforms beta/delta/epsilon/gamma OS=Mus musculus OX=10090 GN=Tmpo PE=1 SV=4	-0.90239	0.392734
Cyp2a4 protein OS=Mus musculus OX=10090 GN=Cyp2a5 PE=1 SV=1	-0.99712	0.389762
OCIA domain-containing protein 2 OS=Mus musculus OX=10090 GN=Ociad2 PE=1 SV=1	-1.36216	0.388196
Citramalyl-CoA lyase, mitochondrial OS=Mus musculus OX=10090 GN=Clybl PE=1 SV=2	-1.74662	0.388051
Pleckstrin homology-like domain family B member 2 OS=Mus musculus OX=10090 GN=Phldb2 PE=1 SV=2	-1.02327	0.38413
Exopolyphosphatase PRUNE1 OS=Mus musculus OX=10090 GN=Prune1 PE=1 SV=1	-0.78091	0.3822
Dedicator of cytokinesis protein 2 OS=Mus musculus OX=10090 GN=Dock2 PE=1 SV=3	-0.99712	0.381236
Calcium uptake protein 2, mitochondrial OS=Mus musculus OX=10090 GN=Micu2 PE=1 SV=2	-0.92687	0.377983
AHNAK nucleoprotein (desmoyokin) OS=Mus musculus OX=10090 GN=Ahnak PE=1 SV=1	-1.03801	0.37686
14-3-3 protein theta OS=Mus musculus OX=10090 GN=Ywhaq PE=1 SV=1	-0.78339	0.375841
Vesicle-fusing ATPase OS=Mus musculus OX=10090 GN=Nsf PE=1 SV=2	-0.80844	0.372959
Coronin-1C OS=Mus musculus OX=10090 GN=Coro1c PE=1 SV=2	-1.03801	0.37045
Glycerol-3-phosphate dehydrogenase 1-like protein OS=Mus musculus OX=10090 GN=Gpd1l PE=1 SV=2	-1.01742	0.37045
Ester hydrolase C11orf54 homolog OS=Mus musculus OX=10090 PE=1 SV=1	-0.94619	0.37045
Toll/interleukin-1 receptor domain-containing adapter protein OS=Mus musculus OX=10090 GN=Tirap PE=4 SV=1	-1.68501	0.365005
Serum paraoxonase/arylesterase 1 OS=Mus musculus OX=10090 GN=Pon1 PE=1 SV=2	-0.69432	0.364825
Acyl-coenzyme A amino acid N-acyltransferase 2 OS=Mus musculus OX=10090 GN=Acnat2 PE=1 SV=1	-0.98564	0.359025
Interferon-activable protein 204 OS=Mus musculus OX=10090 GN=Ifi204 PE=1 SV=1	-1.74662	0.357693
Monocarboxylate transporter 1 OS=Mus musculus OX=10090 GN=Slc16a1 PE=1 SV=1	-0.98564	0.355305
U4/U6.U5 tri-snRNP-associated protein 2 OS=Mus musculus OX=10090 GN=Usp39 PE=1 SV=2	-1.7084	0.353731
APOBEC1 complementation factor OS=Mus musculus OX=10090 GN=A1cf PE=1 SV=2	-1.39214	0.353184
Tubulin beta-5 chain OS=Mus musculus OX=10090 GN=Tubb5 PE=1 SV=1	-0.71076	0.352668
Cell growth-regulating nucleolar protein OS=Mus musculus OX=10090 GN=Lyar PE=1 SV=2	-0.71076	0.35146
Exocyst complex component 5 OS=Mus musculus OX=10090 GN=Exoc5 PE=1 SV=2	-1.1016	0.351345
Vacuolar protein sorting-associated protein 13B OS=Mus musculus OX=10090 GN=Vps13b PE=1 SV=3	-1.71312	0.349955
RuvB-like 2 OS=Mus musculus OX=10090 GN=Ruvbl2 PE=1 SV=3	-1.27928	0.340777
Sulfotransferase OS=Mus musculus OX=10090 GN=Sult2a8 PE=1 SV=1	-0.72023	0.334254
Peroxisomal membrane protein 4 OS=Mus musculus OX=10090 GN=Pxmp4 PE=1 SV=3	-1.24469	0.3334
Phosphatidylinositol 5-phosphate 4-kinase type-2 gamma OS=Mus musculus OX=10090 GN=Pip4k2c PE=1 SV=1	-1.72261	0.333363
Poly(rC)-binding protein 1 OS=Mus musculus OX=10090 GN=Pcbp1 PE=1 SV=1	-0.66658	0.333363
Carboxymethylenebutenolidase homolog OS=Mus musculus OX=10090 GN=Cmbl PE=1 SV=1	-0.72499	0.331659
Guanidinoacetate N-methyltransferase OS=Mus musculus OX=10090 GN=Gamt PE=1 SV=1	-0.95176	0.331307
Glutathione peroxidase 1 OS=Mus musculus OX=10090 GN=Gpx1 PE=1 SV=2	-0.66429	0.331245
Mitochondrial inner membrane protein OXA1L OS=Mus musculus OX=10090 GN=Oxa1l PE=1 SV=1	-1.70369	0.330266
Betaine--homocysteine S-methyltransferase 1 OS=Mus musculus OX=10090 GN=Bhmt PE=1 SV=1	-0.662	0.330201
Endoplasmic reticulum-Golgi intermediate compartment protein 1 OS=Mus musculus OX=10090 GN=Ergic1 PE=1 SV=1	-1.64386	0.322219
Pericentriolar material 1 protein OS=Mus musculus OX=10090 GN=Pcm1 PE=1 SV=2	-1.00868	0.320688
ATP synthase subunit alpha, mitochondrial OS=Mus musculus OX=10090 GN=Atp5f1a PE=1 SV=1	-0.6529	0.32067
Kynurenine 3-monooxygenase OS=Mus musculus OX=10090 GN=Kmo PE=1 SV=1	-0.72261	0.31906
Kinectin OS=Mus musculus OX=10090 GN=Ktn1 PE=1 SV=1	-1.30757	0.317646
Protein odr-4 homolog OS=Mus musculus OX=10090 GN=Odr4 PE=1 SV=2	-1.58641	0.317535
2-oxoisovalerate dehydrogenase subunit alpha OS=Mus musculus OX=10090 GN=Bckdha PE=1 SV=1	-0.9686	0.316875
FAS-associated factor 2 OS=Mus musculus OX=10090 GN=Faf2 PE=1 SV=2	-0.94619	0.31651
Lactoylglutathione lyase OS=Mus musculus OX=10090 GN=Glo1 PE=1 SV=3	-0.64837	0.31651
Kinesin-like protein KIF3B OS=Mus musculus OX=10090 GN=Kif3b PE=1 SV=1	-0.92961	0.315954
Pre-mRNA-processing factor 40 homolog A (Fragment) OS=Mus musculus OX=10090 GN=Prpf40a PE=1 SV=1	-0.64837	0.315954
1-acyl-sn-glycerol-3-phosphate acyltransferase beta OS=Mus musculus OX=10090 GN=Agpat2 PE=1 SV=1	-0.71076	0.314556
RNA exonuclease 4 OS=Mus musculus OX=10090 GN=Rexo4 PE=2 SV=2	-1.64386	0.313328
Ribosome-binding protein 1 OS=Mus musculus OX=10090 GN=Rrbp1 PE=1 SV=2	-0.6416	0.313328
Ubiquitin carboxyl-terminal hydrolase 7 OS=Mus musculus OX=10090 GN=Usp7 PE=1 SV=1	-0.71076	0.312314
ADP-ribosylation factor 6 OS=Mus musculus OX=10090 GN=Arf6 PE=1 SV=2	-0.69432	0.309479
Eukaryotic translation initiation factor 2D OS=Mus musculus OX=10090 GN=Eif2d PE=1 SV=3	-0.68038	0.308331
Retinol dehydrogenase 7 OS=Mus musculus OX=10090 GN=Rdh7 PE=1 SV=1	-0.63711	0.308331
Cytochrome b-c1 complex subunit 1, mitochondrial OS=Mus musculus OX=10090 GN=Uqcrc1 PE=1 SV=2	-1.1976	0.307353
Microtubule-associated protein 4 OS=Mus musculus OX=10090 GN=Map4 PE=1 SV=3	-0.71549	0.307074
Cis-retinol/androgen dehydrogenase type 3 OS=Mus musculus OX=10090 GN=Rdh9 PE=2 SV=1	-1.63039	0.306546
Poly(A) RNA polymerase, mitochondrial OS=Mus musculus OX=10090 GN=Mtpap PE=1 SV=1	-0.99712	0.303794
Cysteine sulfinic acid decarboxylase OS=Mus musculus OX=10090 GN=Csad PE=1 SV=1	-0.63263	0.303171
Quinone oxidoreductase-like protein 2 OS=Mus musculus OX=10090 GN=Cryzl2 PE=1 SV=1	-0.70604	0.302045
TLC domain-containing protein 4 OS=Mus musculus OX=10090 GN=Tlcd4 PE=2 SV=1	-1	0.301665
E3 ubiquitin-protein ligase RNF135 OS=Mus musculus OX=10090 GN=Rnf135 PE=2 SV=1	-0.89432	0.298657
Cytochrome P450 2C29 OS=Mus musculus OX=10090 GN=Cyp2c29 PE=1 SV=2	-0.62816	0.298652
Lambda-crystallin homolog OS=Mus musculus OX=10090 GN=Cryl1 PE=1 SV=3	-1.58208	0.294446
Ubiquitin-like-conjugating enzyme ATG3 OS=Mus musculus OX=10090 GN=Atg3 PE=1 SV=1	-1.31473	0.29421
40S ribosomal protein S28 OS=Mus musculus OX=10090 GN=Rps28 PE=1 SV=1	-0.90509	0.291033
ATP-binding cassette sub-family D member 3 OS=Mus musculus OX=10090 GN=Abcd3 PE=1 SV=2	-0.61927	0.290712
Prolargin OS=Mus musculus OX=10090 GN=Prelp PE=1 SV=2	-0.87303	0.284355
Exocyst complex component 4 OS=Mus musculus OX=10090 GN=Exoc4 PE=1 SV=2	-0.69666	0.282544
SLIT-ROBO Rho GTPase-activating protein 2 OS=Mus musculus OX=10090 GN=Srgap2 PE=1 SV=2	-0.87303	0.282191
Dedicator of cytokinesis protein 9 OS=Mus musculus OX=10090 GN=Dock9 PE=1 SV=1	-1.12029	0.280797
Signal transducer and activator of transcription 3 OS=Mus musculus OX=10090 GN=Stat3 PE=1 SV=2	-0.68733	0.280491
Interferon-induced protein with tetratricopeptide repeats 1 OS=Mus musculus OX=10090 GN=Ifit1 PE=1 SV=2	-1.36959	0.279885
Vitronectin OS=Mus musculus OX=10090 GN=Vtn PE=1 SV=2	-0.60603	0.279885
Eukaryotic translation initiation factor 3 subunit B OS=Mus musculus OX=10090 GN=Eif3b PE=1 SV=1	-1.50226	0.27665
Sarcoplasmic/endoplasmic reticulum calcium ATPase 2 OS=Mus musculus OX=10090 GN=Atp2a2 PE=1 SV=2	-0.60165	0.274114
Ral GTPase-activating protein subunit alpha-2 OS=Mus musculus OX=10090 GN=Ralgapa2 PE=1 SV=1	-1.54793	0.273379
Argininosuccinate lyase OS=Mus musculus OX=10090 GN=Asl PE=1 SV=1	-0.59946	0.271243
Selenocysteine lyase OS=Mus musculus OX=10090 GN=Scly PE=1 SV=1	-1.40736	0.268511
All-trans-retinol dehydrogenase [NAD(+)] ADH4 OS=Mus musculus OX=10090 GN=Adh4 PE=1 SV=4	-1.2863	0.268187
Extended synaptotagmin-1 OS=Mus musculus OX=10090 GN=Esyt1 PE=1 SV=2	-1.53116	0.268045
cAMP-dependent protein kinase catalytic subunit beta OS=Mus musculus OX=10090 GN=Prkacb PE=1 SV=2	-1.45799	0.267988
U5 small nuclear ribonucleoprotein 200 kDa helicase OS=Mus musculus OX=10090 GN=Snrnp200 PE=1 SV=1	-0.63935	0.266827
Annexin A5 OS=Mus musculus OX=10090 GN=Anxa5 PE=1 SV=1	-1.39973	0.265756
Phosphatidylinositol 3-kinase regulatory subunit alpha OS=Mus musculus OX=10090 GN=Pik3r1 PE=1 SV=2	-1.47794	0.261043
Bromodomain-containing protein 1 OS=Mus musculus OX=10090 GN=Brd1 PE=1 SV=1	-1.50226	0.260594
RCR-type E3 ubiquitin transferase (Fragment) OS=Mus musculus OX=10090 GN=Mycbp2 PE=1 SV=1	-1.15521	0.260594
Choline-phosphate cytidylyltransferase A OS=Mus musculus OX=10090 GN=Pcyt1a PE=1 SV=1	-0.65517	0.258864
Isoform 4 of Mitochondrial Rho GTPase 1 OS=Mus musculus OX=10090 GN=Rhot1	-0.6416	0.257964
Ribosomal protein S6 kinase beta-2 OS=Mus musculus OX=10090 GN=Rps6kb2 PE=1 SV=1	-1.22432	0.257075
Legumain OS=Mus musculus OX=10090 GN=Lgmn PE=1 SV=1	-0.85204	0.257075
Queuosine salvage protein OS=Mus musculus OX=10090 GN=2210016F16Rik PE=1 SV=1	-1.4344	0.252368
Fragile X mental retardation syndrome-related protein 1 OS=Mus musculus OX=10090 GN=Fxr1 PE=1 SV=2	-1.07097	0.252368
Cytochrome P450 2B9 OS=Mus musculus OX=10090 GN=Cyp2b9 PE=1 SV=2	-0.79086	0.252368
FH1/FH2 domain-containing protein 1 OS=Mus musculus OX=10090 GN=Fhod1 PE=1 SV=3	-0.78836	0.252368
Phosphatidylinositol-4-phosphate 3-kinase OS=Mus musculus OX=10090 GN=Pik3c2a PE=1 SV=1	-0.6827	0.252368
Cytoskeleton-associated protein 5 OS=Mus musculus OX=10090 GN=Ckap5 PE=1 SV=1	-0.63487	0.252368
Nucleophosmin OS=Mus musculus OX=10090 GN=Npm1 PE=1 SV=1	-0.60165	0.252368
Cytochrome P450 2C54 OS=Mus musculus OX=10090 GN=Cyp2c54 PE=1 SV=1	-0.57562	0.252368
40S ribosomal protein S24 OS=Mus musculus OX=10090 GN=Rps24 PE=1 SV=1	-0.57562	0.252368
Membrane-associated progesterone receptor component 2 OS=Mus musculus OX=10090 GN=Pgrmc2 PE=1 SV=2	-0.94898	0.251247
Arylacetamide deacetylase OS=Mus musculus OX=10090 GN=Aadac PE=1 SV=3	-0.63711	0.251024
Alpha-1-antitrypsin 1-4 OS=Mus musculus OX=10090 GN=Serpina1d PE=1 SV=1	-1.45799	0.249794
NAD(P)H-hydrate epimerase OS=Mus musculus OX=10090 GN=Naxe PE=1 SV=1	-0.94342	0.249794
Alpha-aminoadipic semialdehyde dehydrogenase OS=Mus musculus OX=10090 GN=Aldh7a1 PE=1 SV=4	-0.63711	0.249794
ATP-dependent RNA helicase DDX3Y OS=Mus musculus OX=10090 GN=Ddx3y PE=1 SV=2	-1.14561	0.249743
Vitamin K-dependent gamma-carboxylase OS=Mus musculus OX=10090 GN=Ggcx PE=1 SV=1	-0.88897	0.249543
cGMP-inhibited 3',5'-cyclic phosphodiesterase B OS=Mus musculus OX=10090 GN=Pde3b PE=1 SV=2	-1.42663	0.247556
Transmembrane protein KIAA1109 OS=Mus musculus OX=10090 GN=Kiaa1109 PE=1 SV=4	-1.45799	0.246386
Thioredoxin reductase 1, cytoplasmic OS=Mus musculus OX=10090 GN=Txnrd1 PE=1 SV=3	-1.39214	0.246036
Phosphoribosyl pyrophosphate synthase-associated protein 1 OS=Mus musculus OX=10090 GN=Prpsap1 PE=1 SV=1	-0.78091	0.244856
ER membrane protein complex subunit 1 OS=Mus musculus OX=10090 GN=Emc1 PE=1 SV=1	-0.92961	0.243877
Serine/Arginine-related protein 53 OS=Mus musculus OX=10090 GN=Rsrc1 PE=1 SV=1	-1.43051	0.242861
Gasdermin-D OS=Mus musculus OX=10090 GN=Gsdmd PE=1 SV=1	-0.55852	0.241478
Alpha-adducin OS=Mus musculus OX=10090 GN=Add1 PE=1 SV=2	-0.78091	0.241288
Nucleolar protein 9 OS=Mus musculus OX=10090 GN=Nop9 PE=1 SV=1	-1.16812	0.240874
BRCA1-associated protein OS=Mus musculus OX=10090 GN=Brap PE=1 SV=1	-0.57347	0.240632
ATP synthase-coupling factor 6, mitochondrial OS=Mus musculus OX=10090 GN=Atp5pf PE=1 SV=1	-0.76857	0.240342
Sideroflexin-2 OS=Mus musculus OX=10090 GN=Sfxn2 PE=1 SV=1	-1.03209	0.239815
Interferon-inducible GTPase 1 OS=Mus musculus OX=10090 GN=Iigp1 PE=1 SV=2	-0.61485	0.236364
PC4 and SFRS1-interacting protein OS=Mus musculus OX=10090 GN=Psip1 PE=1 SV=1	-0.76857	0.235323
Serine/threonine-protein kinase PAK 2 OS=Mus musculus OX=10090 GN=Pak2 PE=1 SV=1	-0.54793	0.235124
Serine/threonine-protein phosphatase 2A 56 kDa regulatory subunit alpha isoform OS=Mus musculus OX=10090 GN=Ppp2r5a PE=1 SV=1	-1.14561	0.235011
Serine/threonine-protein kinase 10 OS=Mus musculus OX=10090 GN=Stk10 PE=1 SV=2	-1.12029	0.234942
Indolethylamine N-methyltransferase OS=Mus musculus OX=10090 GN=Inmt PE=1 SV=1	-0.54582	0.232591
Isoform Short of Tripeptidyl-peptidase 2 OS=Mus musculus OX=10090 GN=Tpp2	-0.72738	0.231477
U4/U6.U5 tri-snRNP-associated protein 1 OS=Mus musculus OX=10090 GN=Sart1 PE=1 SV=1	-0.54372	0.231287
Tubulin alpha-1C chain OS=Mus musculus OX=10090 GN=Tuba1c PE=1 SV=1	-0.55852	0.23059
Ethylmalonyl-CoA decarboxylase OS=Mus musculus OX=10090 GN=Echdc1 PE=1 SV=2	-0.63487	0.230184
Aminoacyl tRNA synthase complex-interacting multifunctional protein 1 OS=Mus musculus OX=10090 GN=Aimp1 PE=1 SV=1	-0.54162	0.229712
Atlastin-2 OS=Mus musculus OX=10090 GN=Atl2 PE=1 SV=1	-0.58424	0.228082
Cytochrome P450, family 2, subfamily c, polypeptide 68 OS=Mus musculus OX=10090 GN=Cyp2c68 PE=1 SV=1	-0.75147	0.223197
Elongin-A OS=Mus musculus OX=10090 GN=Eloa PE=1 SV=3	-0.76611	0.222902
NACHT, LRR and PYD domains-containing protein 6 OS=Mus musculus OX=10090 GN=Nlrp6 PE=1 SV=1	-1.12658	0.220722
Interferon-stimulated 20 kDa exonuclease-like 2 OS=Mus musculus OX=10090 GN=Isg20l2 PE=1 SV=1	-1.152	0.220507
Splicing factor, suppressor of white-apricot homolog OS=Mus musculus OX=10090 GN=Sfswap PE=1 SV=2	-0.93236	0.219142
Spectrin beta chain OS=Mus musculus OX=10090 GN=Sptbn2 PE=1 SV=1	-0.82879	0.218947
Phosphatidylinositol-binding clathrin assembly protein OS=Mus musculus OX=10090 GN=Picalm PE=1 SV=1	-1.2969	0.218272
UDP-glucuronosyltransferase 3A2 OS=Mus musculus OX=10090 GN=Ugt3a2 PE=1 SV=2	-1.30401	0.217389
Phosphoinositide 3-kinase regulatory subunit 4 OS=Mus musculus OX=10090 GN=Pik3r4 PE=1 SV=3	-1.30757	0.217272
Cytochrome P450 2A4 OS=Mus musculus OX=10090 GN=Cyp2a4 PE=2 SV=3	-1.30757	0.21725
Multiple myeloma tumor-associated protein 2 homolog OS=Mus musculus OX=10090 GN=Mmtag2 PE=2 SV=1	-0.59074	0.216153
SWI/SNF-related matrix-associated actin-dependent regulator of chromatin subfamily D member 1 OS=Mus musculus OX=10090 GN=Smarcd1 PE=1 SV=3	-1.33643	0.215157
Nucleoside diphosphate-linked moiety X motif 19 OS=Mus musculus OX=10090 GN=Nudt19 PE=1 SV=2	-1.23786	0.215157
40S ribosomal protein S23 OS=Mus musculus OX=10090 GN=Rps23 PE=1 SV=3	-0.52492	0.215157
Breast carcinoma-amplified sequence 3 homolog OS=Mus musculus OX=10090 GN=Bcas3 PE=1 SV=2	-0.74662	0.21208
DNA topoisomerase 3-beta-1 OS=Mus musculus OX=10090 GN=Top3b PE=1 SV=1	-1.20423	0.211536
Monocarboxylate transporter 2 OS=Mus musculus OX=10090 GN=Slc16a7 PE=1 SV=1	-0.72738	0.211536
26S proteasome non-ATPase regulatory subunit 3 OS=Mus musculus OX=10090 GN=Psmd3 PE=1 SV=3	-0.58208	0.211536
Mitochondrial Rho GTPase 2 OS=Mus musculus OX=10090 GN=Rhot2 PE=1 SV=1	-0.57562	0.211536
Peroxiredoxin-6 OS=Mus musculus OX=10090 GN=Prdx6 PE=1 SV=3	-0.52077	0.211536
ER lumen protein-retaining receptor 1 OS=Mus musculus OX=10090 GN=Kdelr1 PE=1 SV=1	-1.05289	0.211118
tRNA (guanine(26)-N(2))-dimethyltransferase OS=Mus musculus OX=10090 GN=Trmt1 PE=1 SV=1	-1.2863	0.210682
60S ribosomal protein L19 OS=Mus musculus OX=10090 GN=Rpl19 PE=1 SV=1	-0.5187	0.210682
Alpha-enolase OS=Mus musculus OX=10090 GN=Eno1 PE=1 SV=3	-0.51664	0.210073
Very-long-chain enoyl-CoA reductase OS=Mus musculus OX=10090 GN=Tecr PE=1 SV=1	-0.51457	0.206602
1-acyl-sn-glycerol-3-phosphate acyltransferase gamma OS=Mus musculus OX=10090 GN=Agpat3 PE=1 SV=2	-0.69199	0.205418
Exocyst complex component 2 OS=Mus musculus OX=10090 GN=Exoc2 PE=1 SV=1	-0.5649	0.203246
WD repeat-containing protein 37 OS=Mus musculus OX=10090 GN=Wdr37 PE=1 SV=1	-1.24469	0.202871
Endoplasmic reticulum resident protein 44 OS=Mus musculus OX=10090 GN=Erp44 PE=1 SV=1	-1.2969	0.202523
Dihydropyrimidine dehydrogenase [NADP(+)] OS=Mus musculus OX=10090 GN=Dpyd PE=1 SV=1	-0.5084	0.202365
RNA-binding protein with multiple splicing OS=Mus musculus OX=10090 GN=Rbpms PE=1 SV=2	-1.24127	0.201382
THAP domain-containing protein 11 OS=Mus musculus OX=10090 GN=Thap11 PE=1 SV=1	-0.95736	0.201382
GMP synthase [glutamine-hydrolyzing] OS=Mus musculus OX=10090 GN=Gmps PE=1 SV=2	-0.83393	0.201382
Cytochrome P450 2E1 OS=Mus musculus OX=10090 GN=Cyp2e1 PE=1 SV=1	-0.50635	0.201382
Pantothenate kinase 1 OS=Mus musculus OX=10090 GN=Pank1 PE=1 SV=1	-1.29336	0.201225
Ethanolamine-phosphate cytidylyltransferase OS=Mus musculus OX=10090 GN=Pcyt2 PE=1 SV=1	-0.5043	0.199666
Triokinase/FMN cyclase OS=Mus musculus OX=10090 GN=Tkfc PE=1 SV=1	-0.50226	0.19754
Translation factor Guf1, mitochondrial OS=Mus musculus OX=10090 GN=Guf1 PE=1 SV=1	-1.03209	0.197063
Caveolae-associated protein 1 OS=Mus musculus OX=10090 GN=Cavin1 PE=1 SV=1	-0.92687	0.196992
Protein mono-ADP-ribosyltransferase PARP3 OS=Mus musculus OX=10090 GN=Parp3 PE=2 SV=1	-0.52284	0.196137
Stress-70 protein, mitochondrial OS=Mus musculus OX=10090 GN=Hspa9 PE=1 SV=3	-0.49818	0.195226
La-related protein 4 OS=Mus musculus OX=10090 GN=Larp4 PE=1 SV=1	-1.00578	0.193033
Stromal membrane-associated protein 1 OS=Mus musculus OX=10090 GN=Smap1 PE=1 SV=1	-1.0145	0.188517
H/ACA ribonucleoprotein complex subunit DKC1 OS=Mus musculus OX=10090 GN=Dkc1 PE=1 SV=4	-0.82113	0.188464
Very-long-chain 3-oxoacyl-CoA reductase OS=Mus musculus OX=10090 GN=Hsd17b12 PE=1 SV=1	-0.49005	0.188393
Lipoma-preferred partner homolog OS=Mus musculus OX=10090 GN=Lpp PE=1 SV=1	-0.58641	0.187681
Plastin-3 OS=Mus musculus OX=10090 GN=Pls3 PE=1 SV=1	-0.69666	0.187565
2,4-dienoyl-CoA reductase [(3E)-enoyl-CoA-producing], mitochondrial OS=Mus musculus OX=10090 GN=Decr1 PE=1 SV=1	-0.52699	0.187565
Serine hydroxymethyltransferase, mitochondrial OS=Mus musculus OX=10090 GN=Shmt2 PE=1 SV=1	-0.53324	0.186686
Survival of motor neuron-related-splicing factor 30 OS=Mus musculus OX=10090 GN=Smndc1 PE=1 SV=1	-1.07097	0.184825
ADP-ribosylation factor GTPase-activating protein 2 OS=Mus musculus OX=10090 GN=Arfgap2 PE=1 SV=1	-0.52492	0.184419
Glutathione transferase OS=Mus musculus OX=10090 GN=Mgst1 PE=1 SV=1	-0.48398	0.184419
Jupiter microtubule associated homolog 2 OS=Mus musculus OX=10090 GN=Jpt2 PE=1 SV=1	-1.20091	0.184235
Mitochondrial pyruvate carrier 2 OS=Mus musculus OX=10090 GN=Mpc2 PE=1 SV=1	-0.51664	0.184235
Protein NDRG2 OS=Mus musculus OX=10090 GN=Ndrg2 PE=1 SV=1	-0.48398	0.183815
Transmembrane 9 superfamily member 3 OS=Mus musculus OX=10090 GN=Tm9sf3 PE=1 SV=1	-0.84425	0.183661
Mitochondrial import receptor subunit TOM20 homolog OS=Mus musculus OX=10090 GN=Tomm20 PE=1 SV=1	-0.52284	0.182687
Etoposide-induced protein 2.4 OS=Mus musculus OX=10090 GN=Ei24 PE=1 SV=1	-1.13924	0.182644
Choline/ethanolaminephosphotransferase 1 OS=Mus musculus OX=10090 GN=Cept1 PE=1 SV=1	-0.65972	0.182644
Vacuolar protein sorting-associated protein 13A OS=Mus musculus OX=10090 GN=Vps13a PE=1 SV=1	-0.53324	0.182644
Cell division control protein 42 homolog OS=Mus musculus OX=10090 GN=Cdc42 PE=1 SV=2	-0.51046	0.182644
Histone H3.2 OS=Mus musculus OX=10090 GN=H3c14 PE=1 SV=1	-0.5084	0.182644
ADP-ribosylation factor GTPase-activating protein 1 OS=Mus musculus OX=10090 GN=Arfgap1 PE=1 SV=2	-0.89701	0.18032
Heat shock 70 kDa protein 14 OS=Mus musculus OX=10090 GN=Hspa14 PE=1 SV=2	-0.54372	0.179597
ATP-dependent RNA helicase DDX18 OS=Mus musculus OX=10090 GN=Ddx18 PE=1 SV=1	-0.52284	0.178988
Thioredoxin-dependent peroxide reductase, mitochondrial OS=Mus musculus OX=10090 GN=Prdx3 PE=1 SV=1	-0.84944	0.177609
Dimethylaniline monooxygenase [N-oxide-forming] 1 OS=Mus musculus OX=10090 GN=Fmo1 PE=1 SV=1	-0.47193	0.176234
Phosphatidate phosphatase OS=Mus musculus OX=10090 GN=Lpin1 PE=1 SV=1	-0.50022	0.174848
Acyl-CoA-binding domain-containing protein 5 OS=Mus musculus OX=10090 GN=Acbd5 PE=1 SV=1	-0.75877	0.174333
UDP-glucuronosyltransferase 2A3 OS=Mus musculus OX=10090 GN=Ugt2a3 PE=1 SV=1	-0.50635	0.17395
Low molecular weight phosphotyrosine protein phosphatase OS=Mus musculus OX=10090 GN=Acp1 PE=1 SV=3	-1.09851	0.1728
Nucleolar protein 16 OS=Mus musculus OX=10090 GN=Nop16 PE=1 SV=1	-0.49208	0.171919
[Pyruvate dehydrogenase (acetyl-transferring)] kinase isozyme 2, mitochondrial OS=Mus musculus OX=10090 GN=Pdk2 PE=1 SV=2	-0.95176	0.171556
Fructose-2,6-bisphosphatase TIGAR OS=Mus musculus OX=10090 GN=Tigar PE=1 SV=1	-0.65517	0.168898
15-hydroxyprostaglandin dehydrogenase [NAD(+)] OS=Mus musculus OX=10090 GN=Hpgd PE=1 SV=1	-0.5084	0.16861
Dolichyl-diphosphooligosaccharide--protein glycosyltransferase subunit 1 OS=Mus musculus OX=10090 GN=Rpn1 PE=1 SV=1	-0.46196	0.167909
TOX high mobility group box family member 4 OS=Mus musculus OX=10090 GN=Tox4 PE=1 SV=3	-0.9686	0.16707
Hepatocyte nuclear factor 4-alpha OS=Mus musculus OX=10090 GN=Hnf4a PE=1 SV=2	-0.49208	0.16707
ATP-binding cassette sub-family F member 1 OS=Mus musculus OX=10090 GN=Abcf1 PE=1 SV=1	-0.45997	0.166881
Mitotic checkpoint protein BUB3 OS=Mus musculus OX=10090 GN=Bub3 PE=1 SV=2	-0.49005	0.166625
Cathepsin B OS=Mus musculus OX=10090 GN=Ctsb PE=1 SV=2	-0.80088	0.166502
Mitochondrial peptide methionine sulfoxide reductase OS=Mus musculus OX=10090 GN=Msra PE=1 SV=1	-0.45997	0.166502
Coilin OS=Mus musculus OX=10090 GN=Coil PE=1 SV=1	-1.13924	0.165001
Cytochrome P450 2J5 OS=Mus musculus OX=10090 GN=Cyp2j5 PE=1 SV=1	-0.45601	0.165001
E3 UFM1-protein ligase 1 OS=Mus musculus OX=10090 GN=Ufl1 PE=1 SV=2	-0.50226	0.164872
NLR family member X1 OS=Mus musculus OX=10090 GN=Nlrx1 PE=1 SV=1	-0.90779	0.162465
Copper-transporting ATPase 2 OS=Mus musculus OX=10090 GN=Atp7b PE=1 SV=2	-1.11092	0.161688
Calnexin OS=Mus musculus OX=10090 GN=Canx PE=1 SV=1	-0.57132	0.161688
Pre-mRNA 3'-end-processing factor FIP1 OS=Mus musculus OX=10090 GN=Fip1l1 PE=1 SV=1	-1.1078	0.161519
UPF0598 protein C8orf82 homolog OS=Mus musculus OX=10090 PE=1 SV=1	-1.0499	0.161519
Histone H2A type 1-G OS=Mus musculus OX=10090 GN=H2ac11 PE=1 SV=1	-0.49411	0.161519
40S ribosomal protein S6 OS=Mus musculus OX=10090 GN=Rps6 PE=1 SV=1	-0.44811	0.161424
Scaffold attachment factor B2 OS=Mus musculus OX=10090 GN=Safb2 PE=1 SV=2	-0.75147	0.161401
Enoyl-CoA delta isomerase 2 OS=Mus musculus OX=10090 GN=Eci2 PE=1 SV=2	-0.46395	0.161125
Thioredoxin-interacting protein OS=Mus musculus OX=10090 GN=Txnip PE=1 SV=1	-1.12973	0.161061
40S ribosomal protein S26 OS=Mus musculus OX=10090 GN=Rps26 PE=1 SV=3	-0.44811	0.161061
Eukaryotic translation initiation factor 3 subunit J-B OS=Mus musculus OX=10090 GN=Eif3j2 PE=1 SV=1	-0.99137	0.160653
Ras-related protein Rab-21 OS=Mus musculus OX=10090 GN=Rab21 PE=1 SV=4	-1.1047	0.160233
3-ketoacyl-CoA thiolase B, peroxisomal OS=Mus musculus OX=10090 GN=Acaa1b PE=1 SV=1	-0.44615	0.159591
Pericentrin OS=Mus musculus OX=10090 GN=Pcnt PE=1 SV=1	-0.47995	0.15938
Phosphorylase b kinase regulatory subunit beta OS=Mus musculus OX=10090 GN=Phkb PE=1 SV=1	-0.60384	0.159369
Centrosomal protein of 68 kDa OS=Mus musculus OX=10090 GN=Cep68 PE=1 SV=2	-1.0499	0.15891
NADP-dependent malic enzyme OS=Mus musculus OX=10090 GN=Me1 PE=1 SV=2	-0.90239	0.156069
Caveolae-associated protein 2 OS=Mus musculus OX=10090 GN=Cavin2 PE=1 SV=3	-0.46594	0.156006
Alanine--glyoxylate aminotransferase 2, mitochondrial OS=Mus musculus OX=10090 GN=Agxt2 PE=1 SV=1	-0.61485	0.155132
UDP-glucuronosyltransferase OS=Mus musculus OX=10090 GN=Ugt2b34 PE=1 SV=1	-0.46395	0.154987
60S ribosomal protein L23 OS=Mus musculus OX=10090 GN=Rpl23 PE=1 SV=1	-0.43831	0.154305
FERM, ARHGEF and pleckstrin domain-containing protein 2 OS=Mus musculus OX=10090 GN=Farp2 PE=1 SV=2	-0.48197	0.153171
Syntaxin-binding protein 3 OS=Mus musculus OX=10090 GN=Stxbp3 PE=1 SV=1	-0.79086	0.152196
Vacuolar protein sorting-associated protein 4B OS=Mus musculus OX=10090 GN=Vps4b PE=1 SV=2	-0.76366	0.152196
Complement C4-B OS=Mus musculus OX=10090 GN=C4b PE=1 SV=3	-0.59728	0.152196
Thioredoxin OS=Mus musculus OX=10090 GN=Txn PE=1 SV=3	-0.43635	0.152196
Coronin-7 OS=Mus musculus OX=10090 GN=Coro7 PE=1 SV=2	-0.4344	0.152196
Eukaryotic translation initiation factor 4B OS=Mus musculus OX=10090 GN=Eif4b PE=1 SV=1	-0.51457	0.151431
Leukotriene-B4 omega-hydroxylase 3 OS=Mus musculus OX=10090 GN=Cyp4f14 PE=1 SV=1	-0.87303	0.151423
Aldo-keto reductase family 1 member D1 OS=Mus musculus OX=10090 GN=Akr1d1 PE=1 SV=1	-0.73456	0.150162
Caspase-3 OS=Mus musculus OX=10090 GN=Casp3 PE=1 SV=1	-0.71312	0.150162
Cytochrome P450 4A14 OS=Mus musculus OX=10090 GN=Cyp4a14 PE=1 SV=1	-0.43245	0.150162
Protein flightless-1 homolog OS=Mus musculus OX=10090 GN=Flii PE=1 SV=1	-0.49818	0.149605
All-trans-retinol 13,14-reductase OS=Mus musculus OX=10090 GN=Retsat PE=1 SV=3	-0.43051	0.149605
Malignant T-cell-amplified sequence 1 OS=Mus musculus OX=10090 GN=Mcts1 PE=1 SV=1	-0.47193	0.149248
3-hydroxyanthranilate 3,4-dioxygenase OS=Mus musculus OX=10090 GN=Haao PE=1 SV=1	-0.43051	0.14919
Acyl-coenzyme A amino acid N-acyltransferase 1 OS=Mus musculus OX=10090 GN=Acnat1 PE=1 SV=1	-0.58424	0.148946
Staphylococcal nuclease domain-containing protein 1 OS=Mus musculus OX=10090 GN=Snd1 PE=1 SV=1	-0.43051	0.148731
Conserved oligomeric Golgi complex subunit 1 OS=Mus musculus OX=10090 GN=Cog1 PE=1 SV=3	-0.77349	0.148709
Arginase-1 OS=Mus musculus OX=10090 GN=Arg1 PE=1 SV=1	-0.42663	0.147865
AP-1 complex subunit beta-1 OS=Mus musculus OX=10090 GN=Ap1b1 PE=1 SV=2	-0.42663	0.147371
Isoform 2 of Uncharacterized protein KIAA1522 OS=Mus musculus OX=10090 GN=Kiaa1522	-0.64386	0.146955
Nucleolar RNA helicase 2 OS=Mus musculus OX=10090 GN=Ddx21 PE=1 SV=3	-0.42469	0.146123
2'-5'-oligoadenylate synthase 3 OS=Mus musculus OX=10090 GN=Oas3 PE=1 SV=1	-0.98279	0.14611
Cullin-associated NEDD8-dissociated protein 1 OS=Mus musculus OX=10090 GN=Cand1 PE=1 SV=2	-0.45799	0.145728
Inositol 1,4,5-trisphosphate receptor type 1 OS=Mus musculus OX=10090 GN=Itpr1 PE=1 SV=2	-1.03505	0.144909
Polypyrimidine tract-binding protein 1 OS=Mus musculus OX=10090 GN=Ptbp1 PE=1 SV=1	-1.03209	0.144909
Calmodulin-regulated spectrin-associated protein 2 OS=Mus musculus OX=10090 GN=Camsap2 PE=1 SV=1	-1.02034	0.144909
Leukotriene A-4 hydrolase OS=Mus musculus OX=10090 GN=Lta4h PE=1 SV=4	-0.99424	0.144909
SRSF protein kinase 2 OS=Mus musculus OX=10090 GN=Srpk2 PE=1 SV=1	-0.85465	0.144909
Ankyrin repeat domain-containing protein 17 OS=Mus musculus OX=10090 GN=Ankrd17 PE=1 SV=2	-0.83393	0.144909
Calpain-1 catalytic subunit OS=Mus musculus OX=10090 GN=Capn1 PE=1 SV=1	-0.63039	0.144909
Nicotinamide N-methyltransferase OS=Mus musculus OX=10090 GN=Nnmt PE=1 SV=1	-0.57347	0.144909
Myotubularin-related protein 10 OS=Mus musculus OX=10090 GN=Mtmr10 PE=1 SV=2	-0.46395	0.144909
Phosphate carrier protein, mitochondrial OS=Mus musculus OX=10090 GN=Slc25a3 PE=1 SV=1	-0.42082	0.144909
Na(+)/H(+) exchange regulatory cofactor NHE-RF1 OS=Mus musculus OX=10090 GN=Slc9a3r1 PE=1 SV=3	-0.68966	0.144899
Glycerol kinase OS=Mus musculus OX=10090 GN=Gk PE=1 SV=2	-0.41889	0.144197
Krueppel-like factor 13 OS=Mus musculus OX=10090 GN=Klf13 PE=1 SV=2	-1.02327	0.14397
ADP/ATP translocase 2 OS=Mus musculus OX=10090 GN=Slc25a5 PE=1 SV=3	-0.41696	0.143781
Transcription initiation factor TFIID 150 kDa subunit OS=Mus musculus OX=10090 GN=Taf2 PE=1 SV=1	-0.88897	0.143372
RalBP1-associated Eps domain-containing protein 2 OS=Mus musculus OX=10090 GN=Reps2 PE=1 SV=1	-0.82368	0.143372
Vacuolar protein sorting 13D OS=Mus musculus OX=10090 GN=Vps13d PE=1 SV=2	-0.42275	0.143372
Sodium/potassium-transporting ATPase subunit alpha-1 OS=Mus musculus OX=10090 GN=Atp1a1 PE=1 SV=1	-0.41504	0.143372
Heterogeneous nuclear ribonucleoprotein U OS=Mus musculus OX=10090 GN=Hnrnpu PE=1 SV=1	-0.41504	0.143372
60S ribosomal protein L10 OS=Mus musculus OX=10090 GN=Rpl10 PE=1 SV=3	-0.41312	0.143372
Tyrosine-protein phosphatase non-receptor type 1 OS=Mus musculus OX=10090 GN=Ptpn1 PE=1 SV=2	-0.7442	0.143223
Tubulin-folding cofactor B OS=Mus musculus OX=10090 GN=Tbcb PE=1 SV=2	-0.97426	0.142602
E3 ubiquitin-protein ligase TRIP12 OS=Mus musculus OX=10090 GN=Trip12 PE=1 SV=1	-0.4112	0.141781
Parafibromin OS=Mus musculus OX=10090 GN=Cdc73 PE=1 SV=1	-0.94064	0.141523
Serine hydroxymethyltransferase, cytosolic OS=Mus musculus OX=10090 GN=Shmt1 PE=1 SV=3	-1.00289	0.140446
[Pyruvate dehydrogenase (acetyl-transferring)] kinase isozyme 4, mitochondrial OS=Mus musculus OX=10090 GN=Pdk4 PE=1 SV=1	-0.71076	0.140446
Brefeldin A-inhibited guanine nucleotide-exchange protein 2 OS=Mus musculus OX=10090 GN=Arfgef2 PE=1 SV=1	-0.40928	0.140044
3-oxo-5-alpha-steroid 4-dehydrogenase OS=Mus musculus OX=10090 GN=Srd5a1 PE=3 SV=1	-1.00578	0.139906
Valine--tRNA ligase OS=Mus musculus OX=10090 GN=Vars1 PE=1 SV=1	-0.40928	0.139621
Ubiquitin-conjugating enzyme E2 L3 OS=Mus musculus OX=10090 GN=Ube2l3 PE=1 SV=1	-0.84684	0.138656
Rho GTPase-activating protein 18 OS=Mus musculus OX=10090 GN=Arhgap18 PE=1 SV=1	-0.81097	0.137245
Ras-related protein Rab-5C OS=Mus musculus OX=10090 GN=Rab5c PE=1 SV=2	-0.42082	0.136778
Actin-histidine N-methyltransferase OS=Mus musculus OX=10090 GN=Setd3 PE=1 SV=1	-0.93788	0.135343
Succinate dehydrogenase cytochrome b560 subunit, mitochondrial OS=Mus musculus OX=10090 GN=Sdhc PE=1 SV=1	-0.55427	0.134702
Serrate RNA effector molecule homolog OS=Mus musculus OX=10090 GN=Srrt PE=1 SV=1	-0.92413	0.133094
L-xylulose reductase OS=Mus musculus OX=10090 GN=Dcxr PE=1 SV=2	-0.94898	0.131466
Signal recognition particle 9 kDa protein OS=Mus musculus OX=10090 GN=Srp9 PE=1 SV=2	-0.40354	0.1308
Cysteine and glycine-rich protein 1 OS=Mus musculus OX=10090 GN=Csrp1 PE=1 SV=3	-0.95456	0.128071
DnaJ homolog subfamily C member 7 OS=Mus musculus OX=10090 GN=Dnajc7 PE=1 SV=1	-0.90509	0.128071
MKI67 FHA domain-interacting nucleolar phosphoprotein OS=Mus musculus OX=10090 GN=Nifk PE=1 SV=1	-0.8625	0.128071
Plasminogen activator inhibitor 1 RNA-binding protein OS=Mus musculus OX=10090 GN=Serbp1 PE=1 SV=2	-0.39973	0.128071
Protein DEK OS=Mus musculus OX=10090 GN=Dek PE=1 SV=1	-0.39214	0.128071
Kelch domain-containing protein 4 OS=Mus musculus OX=10090 GN=Klhdc4 PE=1 SV=1	-0.58208	0.125962
Tubulin alpha chain (Fragment) OS=Mus musculus OX=10090 GN=Tuba4a PE=1 SV=1	-0.38647	0.125962
Cytochrome P450, family 2, subfamily c, polypeptide 67 OS=Mus musculus OX=10090 GN=Cyp2c67 PE=1 SV=1	-0.39973	0.125677
DNA helicase OS=Mus musculus OX=10090 GN=Chd4 PE=1 SV=1	-0.38647	0.125214
Eukaryotic translation initiation factor 5 OS=Mus musculus OX=10090 GN=Eif5 PE=1 SV=1	-0.38647	0.125099
Solute carrier family 22 member 18 OS=Mus musculus OX=10090 GN=Slc22a18 PE=1 SV=1	-0.52077	0.124986
Protein disulfide-isomerase A6 OS=Mus musculus OX=10090 GN=Pdia6 PE=1 SV=1	-0.40354	0.124986
von Willebrand factor A domain-containing protein 5A OS=Mus musculus OX=10090 GN=Vwa5a PE=1 SV=2	-0.41504	0.124609
Eukaryotic peptide chain release factor GTP-binding subunit ERF3A OS=Mus musculus OX=10090 GN=Gspt1 PE=1 SV=2	-0.38458	0.124609
3'-5' exoribonuclease 1 OS=Mus musculus OX=10090 GN=Eri1 PE=1 SV=1	-0.95456	0.124276
Sorbitol dehydrogenase OS=Mus musculus OX=10090 GN=Sord PE=1 SV=3	-0.5084	0.123693
F-BAR and double SH3 domains protein 2 OS=Mus musculus OX=10090 GN=Fchsd2 PE=1 SV=2	-0.96297	0.12288
Glutathione S-transferase kappa 1 OS=Mus musculus OX=10090 GN=Gstk1 PE=1 SV=3	-0.38082	0.12288
Membrane progesterone receptor epsilon OS=Mus musculus OX=10090 GN=Paqr9 PE=1 SV=2	-0.56918	0.122576
F-box only protein 4 OS=Mus musculus OX=10090 GN=Fbxo4 PE=1 SV=2	-0.76366	0.122384
Chromodomain-helicase-DNA-binding protein 1 OS=Mus musculus OX=10090 GN=Chd1 PE=1 SV=3	-0.93512	0.119416
Tight junction protein 3 OS=Mus musculus OX=10090 GN=Tjp3 PE=1 SV=1	-0.66658	0.118496
Replication factor C subunit 4 OS=Mus musculus OX=10090 GN=Rfc4 PE=1 SV=1	-0.93788	0.117768
Luc7-like protein 3 OS=Mus musculus OX=10090 GN=Luc7l3 PE=1 SV=1	-0.3752	0.11772
Protein NipSnap homolog 1 OS=Mus musculus OX=10090 GN=Nipsnap1 PE=1 SV=1	-0.60165	0.116387
Uridine phosphorylase OS=Mus musculus OX=10090 GN=Upp2 PE=1 SV=1	-0.63935	0.116237
Isoform 2 of Splicing regulatory glutamine/lysine-rich protein 1 OS=Mus musculus OX=10090 GN=Srek1	-0.40736	0.116237
Mitochondrial dicarboxylate carrier OS=Mus musculus OX=10090 GN=Slc25a10 PE=1 SV=2	-0.37146	0.116237
E3 ubiquitin-protein ligase HECTD3 OS=Mus musculus OX=10090 GN=Hectd3 PE=1 SV=2	-0.82113	0.115604
Sec24-related gene family, member C (S. cerevisiae) OS=Mus musculus OX=10090 GN=Sec24c PE=1 SV=1	-0.66887	0.115391
RAF proto-oncogene serine/threonine-protein kinase OS=Mus musculus OX=10090 GN=Raf1 PE=1 SV=2	-0.85726	0.115203
Ubiquitin carboxyl-terminal hydrolase 16 OS=Mus musculus OX=10090 GN=Usp16 PE=1 SV=2	-0.37146	0.115203
Ras-related protein Rab-1A OS=Mus musculus OX=10090 GN=Rab1A PE=1 SV=3	-0.64386	0.113653
T-complex protein 1 subunit eta OS=Mus musculus OX=10090 GN=Cct7 PE=1 SV=1	-0.3752	0.113653
Threonine--tRNA ligase 1, cytoplasmic OS=Mus musculus OX=10090 GN=Tars1 PE=1 SV=2	-0.36773	0.113653
Cationic amino acid transporter 2 OS=Mus musculus OX=10090 GN=Slc7a2 PE=1 SV=1	-0.38458	0.11321
Hydroxymethylglutaryl-CoA synthase, mitochondrial OS=Mus musculus OX=10090 GN=Hmgcs2 PE=1 SV=2	-0.36587	0.112719
Nascent polypeptide-associated complex subunit alpha, muscle-specific form OS=Mus musculus OX=10090 GN=Naca PE=1 SV=2	-0.42469	0.112344
Probable ATP-dependent RNA helicase DDX47 OS=Mus musculus OX=10090 GN=Ddx47 PE=2 SV=2	-0.39593	0.112344
Methanethiol oxidase OS=Mus musculus OX=10090 GN=Selenbp1 PE=1 SV=2	-0.37707	0.112344
Neural Wiskott-Aldrich syndrome protein OS=Mus musculus OX=10090 GN=Wasl PE=1 SV=1	-0.37707	0.111033
A-kinase anchor protein 8 OS=Mus musculus OX=10090 GN=Akap8 PE=1 SV=1	-0.83393	0.110978
Very-long-chain (3R)-3-hydroxyacyl-CoA dehydratase 3 OS=Mus musculus OX=10090 GN=Hacd3 PE=1 SV=2	-0.36587	0.110902
Mutated in colorectal cancers OS=Mus musculus OX=10090 GN=Mcc PE=1 SV=1	-0.36587	0.110561
Ubiquitin-conjugating enzyme E2 N OS=Mus musculus OX=10090 GN=Ube2n PE=1 SV=1	-0.87567	0.109484
Probable ATP-dependent RNA helicase DDX46 OS=Mus musculus OX=10090 GN=Ddx46 PE=1 SV=2	-0.36587	0.108262
Protein-glutamine gamma-glutamyltransferase 2 OS=Mus musculus OX=10090 GN=Tgm2 PE=1 SV=4	-0.35476	0.106007
Nucleolus and neural progenitor protein OS=Mus musculus OX=10090 GN=Nepro PE=2 SV=1	-0.78836	0.105971
Sphingosine-1-phosphate lyase 1 OS=Mus musculus OX=10090 GN=Sgpl1 PE=1 SV=1	-0.35292	0.105144
Fructose-1,6-bisphosphatase 1 OS=Mus musculus OX=10090 GN=Fbp1 PE=1 SV=3	-0.47193	0.104961
Double-stranded RNA-binding protein Staufen homolog 1 OS=Mus musculus OX=10090 GN=Stau1 PE=1 SV=1	-0.83393	0.102257
Splicing factor 45 OS=Mus musculus OX=10090 GN=Rbm17 PE=1 SV=1	-0.80339	0.102257
Metaxin-1 OS=Mus musculus OX=10090 GN=Mtx1 PE=1 SV=1	-0.64837	0.102257
Ubiquitin conjugation factor E4 A OS=Mus musculus OX=10090 GN=Ube4a PE=1 SV=1	-0.59728	0.102257
Fragile X mental retardation syndrome-related protein 2 OS=Mus musculus OX=10090 GN=Fxr2 PE=1 SV=1	-0.76611	0.101761
Ras GTPase-activating-like protein IQGAP2 OS=Mus musculus OX=10090 GN=Iqgap2 PE=1 SV=2	-0.3474	0.101761
Serine/threonine-protein phosphatase 2A 56 kDa regulatory subunit epsilon isoform OS=Mus musculus OX=10090 GN=Ppp2r5e PE=1 SV=3	-0.68733	0.100696
Superkiller viralicidic activity 2-like (S. cerevisiae) OS=Mus musculus OX=10090 GN=Skiv2l PE=1 SV=1	-0.85204	0.10069
Heterogeneous nuclear ribonucleoprotein Q OS=Mus musculus OX=10090 GN=Syncrip PE=1 SV=2	-0.82623	0.10057
Signal transducer and activator of transcription OS=Mus musculus OX=10090 GN=Stat2 PE=1 SV=2	-0.74178	0.10057
Retinol dehydrogenase 11 OS=Mus musculus OX=10090 GN=Rdh11 PE=1 SV=2	-0.5084	0.100181
Serine and arginine-rich-splicing factor 11 OS=Mus musculus OX=10090 GN=Srsf11 PE=1 SV=1	-0.34373	0.100181
Myosin-1F-like protein OS=Mus musculus OX=10090 GN=Myo1f PE=1 SV=1	-0.82113	0.099943
Growth factor receptor-bound protein 14 OS=Mus musculus OX=10090 GN=Grb14 PE=1 SV=1	-0.58857	0.099943
E3 ubiquitin/ISG15 ligase TRIM25 OS=Mus musculus OX=10090 GN=Trim25 PE=1 SV=2	-0.50635	0.099915
Intersectin-1 OS=Mus musculus OX=10090 GN=Itsn1 PE=1 SV=1	-0.85465	0.099895
[truncated: 508 more rows]

## Sheet: Fig. 3
Fig. 3B
Liver	Rab30 mRNA (fold-change over Ctrl)				Brain	Rab30 mRNA (fold-change over Ctrl)				Spleen	Rab30 mRNA (fold-change over Ctrl)
WT	2.28125				WT	0.931641				WT	0.442743
WT	0.807558				WT	1.16551				WT	0.765417
WT	0.263254				WT	0.757463				WT	1.09702
WT	0.717446				WT	1.13131				WT	0.648074
WT	1.02164				WT	0.99405				WT	1.86608
WT	0.908856				WT	1.02003				WT	1.18067
KO	0.0151662				KO	0.000628418				KO	0.0046867
KO	0.00188236				KO	0.00283245				KO	0.0032202
KO	0.019573				KO	0.00221654				KO	0.00605787
KO	0.00787213				KO	0.00425053				KO	0.00208024
KO	0.00578844				KO	0.00178676				KO	0.00431323
KO	0.00122345				KO	0.00469811				KO	0.00843052
Fig. 3D
Rab30 mRNA (fold-change over ff;ff)					Cpt2 mRNA (fold-change over ff;ff)
ff;ff	Rab30L-/-	Cpt2L-/-	DKO		ff;ff	Cpt2 cff	DKO
0.739801	0.003187	5.59017	0.003475		1.00083	0.024021	0.012871
0.803165	0.003962	5.20907	0.002749		0.915607	0.036956	0.024045
1.63036	0.003816	6.36354	0.003764		1.29957	0.01779	0.022329
1.5196	0.004381	5.14789	0.003091		1.02204	0.020077	0.019308
0.537472	0.004252	4.49401	0.003104		0.993718	0.032333	0.059717
0.834492	0.006403		0.00331		0.947648		0.03443
0.935112	0.005083		0.002837		0.820588		0.022395
			0.003382				0.044193
Fig. 3i
FED
Srebp1c	ff;ff	Rab30L-/-	Cpt2L-/-	DKO	Acc1	ff;ff	Rab30L-/-	Cpt2L-/-	DKO	Scd1	ff;ff	Rab30L-/-	Cpt2L-/-	DKO	Fasn	ff;ff	Rab30L-/-	Cpt2L-/-	DKO
	1.16502	0.509495	0.818243	1.66663		1.12929	1.03976	0.99721	1.63051		0.778894	0.962059	0.995019	1.46934		0.958132	0.637362	0.406603	1.05892
	0.928012	0.50273	0.731313	1.14712		0.92481	1.22414	1.05296	0.972487		0.916346	1.18656	0.772419	0.678842		0.847074	0.812936	0.683307	1.12819
	1.18161	0.571428	0.549367	1.42746		1.21789	1.21405	0.989816	1.35859		1.35796	0.900413	1.28913	1.90793		1.29837	0.824338	0.624074	0.685888
	0.559784	0.427504	0.810082	0.977088		1.27167	0.952236	1.3012	1.09414		0.886477	0.766133	1.49546	1.18986		0.900077	0.804392	1.01737	1.04114
	1.50719	0.954822	0.608602	0.898677		1.18425	1.08792	0.976812	0.927607		1.64811	0.675888	0.221025	0.98469		1.49566	0.769954	0.450121	0.347692
	0.90112	1.0253	0.530049	0.64385		0.83488	1.04981	0.832525	0.727857		0.53182	1.9874	0.761083	0.230011		0.62953	0.969592	0.459236	1.32428
	0.72278	0.456509	1.1529	1.92057		0.653404	0.923444	1.04913	1.50467		0.578239	0.927805	1.3339	1.19663		0.660427	0.88912	0.759248	0.739267
	1.03449	0.463372	0.828132	1.25569		0.783799	0.586314	0.900628	0.928785		1.30215	0.366321	2.41819	1.11296		1.21072	0.588683	0.685183
FAST
Srebp1c	ff;ff	Rab30L-/-	Cpt2L-/-	DKO	Acc1	ff;ff	Rab30L-/-	Cpt2L-/-	DKO	Scd1	ff;ff	Rab30L-/-	Cpt2L-/-	DKO	Fasn	ff;ff	Rab30L-/-	Cpt2L-/-	DKO
	1.35812	0.425684	0.082959	0.327248		1.04881	0.637802	0.864534	1.58305		1.08618	0.493733	0.16145	1.07521		0.770029	0.695831	0.385087	0.91283
	0.665718	0.202943	0.09429	0.190886		1.12561	0.596609	0.866458	0.677117		1.08856	0.363226	0.099972	0.366678		1.11526	0.421717	0.403655	0.372573
	0.835128	0.528609	0.068229	0.191824		0.817526	1.08447	0.916442	1.08262		0.706123	0.720862	0.940214	0.834819		1.18575	0.985272	0.489202	0.453561
	0.284376	0.139392	0.077626	0.121084		1.30608	0.709689	0.904881	0.860487		0.789347	1.26566	0.626649	0.47037		0.748017	0.398939	0.413332	0.870223
	0.917962	0.433014	0.076959	0.114724		0.807559	0.607919	0.865554	1.12863		0.722422	0.852865	1.53715	0.478789		0.863488	0.47338	0.436719	0.688247
	1.76094	0.546836		0.1023		1.04242	1.05602		1.17322		0.821176	0.489211		0.353632		1.40877	0.511552		0.679699
	1.17775	0.460472		0.083646		0.851994	0.992395		0.727479		1.7862	0.485704		0.557246		0.908689	0.531748		0.587245
				0.103828					1.05883					0.507564					0.464424

## Sheet: Fig. 3 Stats
Fig 3i
FED
Srebp1c										Acc1
Number of families	1									Number of families	1									Scd1										Fasn
Number of comparisons per family	6									Number of comparisons per family	6									Number of families	1									Number of families	1
Alpha	0.05									Alpha	0.05									Number of comparisons per family	6									Number of comparisons per family	6
																				Alpha	0.05									Alpha	0.05
Tukey's multiple comparisons test	Mean Diff.	95.00% CI of diff.	Significant?	Summary	Adjusted P Value					Tukey's multiple comparisons test	Mean Diff.	95.00% CI of diff.	Significant?	Summary	Adjusted P Value
ff;ff vs. Rab30L-/-	0.3861	-0.02285 to 0.7951	No	ns	0.0695	A-B				ff;ff vs. Rab30L-/-	-0.009709	-0.3259 to 0.3065	No	ns	0.9998	A-B				Tukey's multiple comparisons test	Mean Diff.	95.00% CI of diff.	Significant?	Summary	Adjusted P Value					Tukey's multiple comparisons test	Mean Diff.	95.00% CI of diff.	Significant?	Summary	Adjusted P Value
ff;ff vs. Cpt2L-/-	0.2464	-0.1625 to 0.6554	No	ns	0.3708	A-C				ff;ff vs. Cpt2L-/-	-0.01254	-0.3288 to 0.3037	No	ns	0.9995	A-C				ff;ff vs. Rab30L-/-	0.02843	-0.6734 to 0.7303	No	ns	0.9995	A-B				ff;ff vs. Rab30L-/-	0.213	-0.1317 to 0.5576	No	ns	0.3478	A-B
ff;ff vs. DKO	-0.2421	-0.6511 to 0.1668	No	ns	0.386	A-D				ff;ff vs. DKO	-0.1431	-0.4593 to 0.1731	No	ns	0.6103	A-D				ff;ff vs. Cpt2L-/-	-0.1608	-0.8627 to 0.5411	No	ns	0.923	A-C				ff;ff vs. Cpt2L-/-	0.3644	0.01974 to 0.7090	Yes	*	0.0353	A-C
Rab30L-/- vs. Cpt2L-/-	-0.1397	-0.5486 to 0.2693	No	ns	0.7877	B-C				Rab30L-/- vs. Cpt2L-/-	-0.002828	-0.3191 to 0.3134	No	ns	>0.9999	B-C				ff;ff vs. DKO	-0.09628	-0.7982 to 0.6056	No	ns	0.9817	A-D				ff;ff vs. DKO	0.09637	-0.2603 to 0.4531	No	ns	0.8803	A-D
Rab30L-/- vs. DKO	-0.6282	-1.037 to -0.2193	Yes	**	0.0013	B-D				Rab30L-/- vs. DKO	-0.1334	-0.4496 to 0.1829	No	ns	0.6615	B-D				Rab30L-/- vs. Cpt2L-/-	-0.1892	-0.8911 to 0.5127	No	ns	0.8818	B-C				Rab30L-/- vs. Cpt2L-/-	0.1514	-0.1932 to 0.4960	No	ns	0.6307	B-C
Cpt2L-/- vs. DKO	-0.4885	-0.8975 to -0.07959	Yes	*	0.0146	C-D				Cpt2L-/- vs. DKO	-0.1305	-0.4468 to 0.1857	No	ns	0.6762	C-D				Rab30L-/- vs. DKO	-0.1247	-0.8266 to 0.5772	No	ns	0.9618	B-D				Rab30L-/- vs. DKO	-0.1166	-0.4733 to 0.2401	No	ns	0.8078	B-D
																				Cpt2L-/- vs. DKO	0.06449	-0.6374 to 0.7664	No	ns	0.9943	C-D				Cpt2L-/- vs. DKO	-0.268	-0.6247 to 0.08872	No	ns	0.1932	C-D
Test details	Mean 1	Mean 2	Mean Diff.	SE of diff.	n1	n2	q	DF		Test details	Mean 1	Mean 2	Mean Diff.	SE of diff.	n1	n2	q	DF
ff;ff vs. Rab30L-/-	1	0.6139	0.3861	0.1498	8	8	3.646	28		ff;ff vs. Rab30L-/-	1	1.01	-0.009709	0.1158	8	8	0.1185	28		Test details	Mean 1	Mean 2	Mean Diff.	SE of diff.	n1	n2	q	DF		Test details	Mean 1	Mean 2	Mean Diff.	SE of diff.	n1	n2	q	DF
ff;ff vs. Cpt2L-/-	1	0.7536	0.2464	0.1498	8	8	2.327	28		ff;ff vs. Cpt2L-/-	1	1.013	-0.01254	0.1158	8	8	0.1531	28		ff;ff vs. Rab30L-/-	1	0.9716	0.02843	0.2571	8	8	0.1564	28		ff;ff vs. Rab30L-/-	1	0.787	0.213	0.1259	8	8	2.392	27
ff;ff vs. DKO	1	1.242	-0.2421	0.1498	8	8	2.286	28		ff;ff vs. DKO	1	1.143	-0.1431	0.1158	8	8	1.747	28		ff;ff vs. Cpt2L-/-	1	1.161	-0.1608	0.2571	8	8	0.8845	28		ff;ff vs. Cpt2L-/-	1	0.6356	0.3644	0.1259	8	8	4.092	27
Rab30L-/- vs. Cpt2L-/-	0.6139	0.7536	-0.1397	0.1498	8	8	1.319	28		Rab30L-/- vs. Cpt2L-/-	1.01	1.013	-0.002828	0.1158	8	8	0.03453	28		ff;ff vs. DKO	1	1.096	-0.09628	0.2571	8	8	0.5297	28		ff;ff vs. DKO	1	0.9036	0.09637	0.1303	8	7	1.046	27
Rab30L-/- vs. DKO	0.6139	1.242	-0.6282	0.1498	8	8	5.932	28		Rab30L-/- vs. DKO	1.01	1.143	-0.1334	0.1158	8	8	1.629	28		Rab30L-/- vs. Cpt2L-/-	0.9716	1.161	-0.1892	0.2571	8	8	1.041	28		Rab30L-/- vs. Cpt2L-/-	0.787	0.6356	0.1514	0.1259	8	8	1.7	27
Cpt2L-/- vs. DKO	0.7536	1.242	-0.4885	0.1498	8	8	4.613	28		Cpt2L-/- vs. DKO	1.013	1.143	-0.1305	0.1158	8	8	1.594	28		Rab30L-/- vs. DKO	0.9716	1.096	-0.1247	0.2571	8	8	0.6861	28		Rab30L-/- vs. DKO	0.787	0.9036	-0.1166	0.1303	8	7	1.265	27
																				Cpt2L-/- vs. DKO	1.161	1.096	0.06449	0.2571	8	8	0.3548	28		Cpt2L-/- vs. DKO	0.6356	0.9036	-0.268	0.1303	8	7	2.907	27
FAST
Srebp1c										Acc1										Scd1										Fasn
Number of families	1									Number of families	1									Number of families	1									Number of families	1
Number of comparisons per family	6									Number of comparisons per family	6									Number of comparisons per family	6									Number of comparisons per family	6
Alpha	0.05									Alpha	0.05									Alpha	0.05									Alpha	0.05
Tukey's multiple comparisons test	Mean Diff.	95.00% CI of diff.	Significant?	Summary	Adjusted P Value					Tukey's multiple comparisons test	Mean Diff.	95.00% CI of diff.	Significant?	Summary	Adjusted P Value					Tukey's multiple comparisons test	Mean Diff.	95.00% CI of diff.	Significant?	Summary	Adjusted P Value					Tukey's multiple comparisons test	Mean Diff.	95.00% CI of diff.	Significant?	Summary	Adjusted P Value
ff;ff vs. Rab30L-/-	0.609	0.2198 to 0.9982	Yes	**	0.0013	A-B				ff;ff vs. Rab30L-/-	0.1879	-0.1338 to 0.5095	No	ns	0.3896	A-B				ff;ff vs. Rab30L-/-	0.3327	-0.2277 to 0.8931	No	ns	0.3756	A-B				ff;ff vs. Rab30L-/-	0.4259	0.1352 to 0.7167	Yes	**	0.0026	A-B
ff;ff vs. Cpt2L-/-	0.92	0.4936 to 1.346	Yes	****	<0.0001	A-C				ff;ff vs. Cpt2L-/-	0.1164	-0.2360 to 0.4688	No	ns	0.7975	A-C				ff;ff vs. Cpt2L-/-	0.3269	-0.2870 to 0.9408	No	ns	0.4688	A-C				ff;ff vs. Cpt2L-/-	0.5744	0.2559 to 0.8929	Yes	***	0.0003	A-C
ff;ff vs. DKO	0.8456	0.4687 to 1.222	Yes	****	<0.0001	A-D				ff;ff vs. DKO	-0.03643	-0.3479 to 0.2750	No	ns	0.988	A-D				ff;ff vs. DKO	0.4195	-0.1231 to 0.9621	No	ns	0.1707	A-D				ff;ff vs. DKO	0.3714	0.08990 to 0.6529	Yes	**	0.0068	A-D
Rab30L-/- vs. Cpt2L-/-	0.311	-0.1154 to 0.7373	No	ns	0.2104	B-C				Rab30L-/- vs. Cpt2L-/-	-0.07144	-0.4238 to 0.2809	No	ns	0.9425	B-C				Rab30L-/- vs. Cpt2L-/-	-0.005764	-0.6196 to 0.6081	No	ns	>0.9999	B-C				Rab30L-/- vs. Cpt2L-/-	0.1485	-0.1700 to 0.4669	No	ns	0.5782	B-C
Rab30L-/- vs. DKO	0.2366	-0.1403 to 0.6134	No	ns	0.3283	B-D				Rab30L-/- vs. DKO	-0.2243	-0.5358 to 0.08716	No	ns	0.2197	B-D				Rab30L-/- vs. DKO	0.08678	-0.4558 to 0.6294	No	ns	0.9704	B-D				Rab30L-/- vs. DKO	-0.05454	-0.3360 to 0.2270	No	ns	0.9493	B-D
Cpt2L-/- vs. DKO	-0.07443	-0.4895 to 0.3407	No	ns	0.9591	C-D				Cpt2L-/- vs. DKO	-0.1529	-0.4959 to 0.1902	No	ns	0.613	C-D				Cpt2L-/- vs. DKO	0.09255	-0.5051 to 0.6902	No	ns	0.973	C-D				Cpt2L-/- vs. DKO	-0.203	-0.5131 to 0.1071	No	ns	0.2936	C-D
Test details	Mean 1	Mean 2	Mean Diff.	SE of diff.	n1	n2	q	DF		Test details	Mean 1	Mean 2	Mean Diff.	SE of diff.	n1	n2	q	DF		Test details	Mean 1	Mean 2	Mean Diff.	SE of diff.	n1	n2	q	DF		Test details	Mean 1	Mean 2	Mean Diff.	SE of diff.	n1	n2	q	DF
ff;ff vs. Rab30L-/-	1	0.391	0.609	0.1406	7	7	6.124	23		ff;ff vs. Rab30L-/-	1	0.8121	0.1879	0.1162	7	7	2.286	23		ff;ff vs. Rab30L-/-	1	0.6673	0.3327	0.2025	7	7	2.323	23		ff;ff vs. Rab30L-/-	1	0.5741	0.4259	0.1051	7	7	5.734	23
ff;ff vs. Cpt2L-/-	1	0.08001	0.92	0.1541	7	5	8.445	23		ff;ff vs. Cpt2L-/-	1	0.8836	0.1164	0.1273	7	5	1.293	23		ff;ff vs. Cpt2L-/-	1	0.6731	0.3269	0.2218	7	5	2.084	23		ff;ff vs. Cpt2L-/-	1	0.4256	0.5744	0.1151	7	5	7.058	23
ff;ff vs. DKO	1	0.1544	0.8456	0.1362	7	8	8.781	23		ff;ff vs. DKO	1	1.036	-0.03643	0.1126	7	8	0.4577	23		ff;ff vs. DKO	1	0.5805	0.4195	0.1961	7	8	3.025	23		ff;ff vs. DKO	1	0.6286	0.3714	0.1017	7	8	5.163	23
Rab30L-/- vs. Cpt2L-/-	0.391	0.08001	0.311	0.1541	7	5	2.855	23		Rab30L-/- vs. Cpt2L-/-	0.8121	0.8836	-0.07144	0.1273	7	5	0.7935	23		Rab30L-/- vs. Cpt2L-/-	0.6673	0.6731	-0.005764	0.2218	7	5	0.03675	23		Rab30L-/- vs. Cpt2L-/-	0.5741	0.4256	0.1485	0.1151	7	5	1.824	23
Rab30L-/- vs. DKO	0.391	0.1544	0.2366	0.1362	7	8	2.457	23		Rab30L-/- vs. DKO	0.8121	1.036	-0.2243	0.1126	7	8	2.818	23		Rab30L-/- vs. DKO	0.6673	0.5805	0.08678	0.1961	7	8	0.626	23		Rab30L-/- vs. DKO	0.5741	0.6286	-0.05454	0.1017	7	8	0.7582	23
Cpt2L-/- vs. DKO	0.08001	0.1544	-0.07443	0.15	5	8	0.7017	23		Cpt2L-/- vs. DKO	0.8836	1.036	-0.1529	0.124	5	8	1.744	23		Cpt2L-/- vs. DKO	0.6731	0.5805	0.09255	0.216	5	8	0.606	23		Cpt2L-/- vs. DKO	0.4256	0.6286	-0.203	0.112	5	8	2.562	23

## Sheet: Fig. 3 western blots
Fig. 3C
Rab30							Hsc70
Fig 3E
Rab30						Hsc70
Fig. 3J
Beclin-1
						LC3A/B							Hsc70

## Sheet: Fig. 4
Fig. 4C
	log2(Rab30L-/-/ffff)	-log10(p)				log2(DKO/Cpt2)	-log10(p)
Rab6A	0.21424	1.41808	proteomics		Rab3D	-0.422752	1.51547	proteomics
Rab8B	-0.18396	1.40795	proteomics		Rab24	0.366252	1.33518	proteomics
Rab35	-0.06764	1.59243	proteomics		Rab35	0.045443	1.34946	proteomics
Rab9A	-0.21288	1.46656	proteomics		Rab9A	-0.0831412	1.54421	proteomics
Rab30	-1.78701	2.92689	proteomics		Rab18	-0.200913	1.71976	proteomics
Rab36	1.06771	3.34059	RNA-seq		Rab30	-3.92139	3.98726	proteomics
Rab30	-1.11748	1.80166	RNA-seq		Rab36	-1.15937	6.90205	RNA-seq
Rab27a	-1.21467	1.79519	RNA-seq		Rab5C	-0.379762	1.45722	RNA-seq
					Rab1B	-0.361556	1.37194	RNA-seq
Fig. 4D
	Normalized counts	LKO				DKO				ffff				Cpt2				KO				Ctrl
	Rab1a	2586.25	2322.48	2577.22	1969.37	4055.62	3900.29	4012.7	4809.25	3398.91	2537.22	2123.28	2243.63	3119.04	3853.36	3851.34	3588.64	2847.12	2554.24	2586.91	3368.45	3488.53	2088.37	2594.27	1992.41
	Rab1b	1724.17	1789.8	2106.31	1548.77	1378.8	1331.25	1238.19	1213.81	1165.57	1891.96	1612.92	1951.86	1538.46	1482.81	1833.88	1765.52	1131.31	1663.98	1252.51	1210.67	1202.97	2037.11	1595.08	1690.81
	Rab2a	1887.77	1619.35	1775.99	1770.69	1886.16	2106.73	1973.56	2756.77	2432.96	1760.54	1708.74	1783.35	1924.3	2265.26	2420.56	2179.05	1602.79	1952.97	1788.04	2148.13	2315	1554.91	1880.15	1545.59
	Rab2b	13.9233	15.0404	13.0634	12.7805	12.9263	14.9132	9.93735	7.90523	2.67948	14.6027	19.3808	8.66639	15.6686	20.2859	10.6847	11.3295	23.088	12.8178	14.384	14.4817	19.0535	31.0404	20.9753	18.279
	Rab3a	58.0138	80.2152	51.6314	94.1113	32.3157	32.809	34.7807	33.0582	83.0637	50.1968	31.2247	76.0716	27.4201	23.1839	36.9107	21.715	88.7066	83.8983	73.0264	59.8579	49.3659	75.7962	98.2027	113.736
	Rab3b	0	2.50673	0.622065	1.16187	3.23157	0	2.9812	0	1.33974	1.82534	0	2.8888	2.93787	0	8.742	0.944129	0	2.33051	2.21292	0.96545	2.59821	0.721869	0	0
	Rab3d	170.56	115.309	161.115	192.87	201.435	183.929	175.891	217.753	147.371	179.796	71.0631	171.402	257.553	255.023	219.521	213.373	252.753	166.631	159.33	142.887	166.285	225.945	123.945	246.767
	Rab4a	549.971	436.17	327.206	381.093	363.013	329.084	454.137	581.394	348.332	412.527	366.083	391.913	459.287	625	547.832	402.199	392.496	333.263	360.706	196.952	286.669	256.264	307.956	309.728
	Rab4b	10.4425	13.787	11.1972	6.97121	1.07719	2.98263	3.97494	3.59329	5.35895	4.56335	11.8438	4.81466	2.93787	6.76198	1.94267	7.55303	12.1516	10.4873	19.9163	16.4126	16.4553	21.6561	18.1151	8.12401
	Rab5a	853.963	723.19	618.955	659.941	950.081	995.205	880.449	1089.48	1070.45	828.704	864.601	733.754	973.413	928.323	814.949	699.6	832.384	863.453	755.713	957.726	1052.27	639.576	791.342	712.882
	Rab5b	1319.23	1346.11	1278.34	1398.89	1303.4	1365.05	1092.11	1213.09	1195.05	1300.56	1203.77	1310.55	1435.64	1322.45	1262.73	1255.69	1232.17	1406.46	1445.04	1583.34	1377.92	1537.58	1289.98	1644.1
	Rab5c	1298.35	1260.88	1322.51	1254.82	847.748	881.865	977.835	1001.09	964.611	1280.48	1230.68	1284.55	1185.92	1064.53	1275.36	1294.4	1000.08	1173.41	1231.49	977.035	836.622	1479.83	969.633	1277.5
	Rab6a	1063.97	1029.01	1134.02	874.886	1253.85	1352.13	1454.83	1518.52	1429.5	1103.42	1367.43	1074.63	1217.26	1435.47	1314.21	1258.52	1055.97	914.725	1092.08	1323.63	1447.2	755.075	1147.92	854.036
	Rab6b	0	0	2.48826	19.7518	6.46314	17.8958	0.993735	2.15597	0	0.91267	3.23014	0	11.7515	17.3879	12.6273	27.3798	27.9487	19.8093	0	0	13.8571	2.16561	3.8137	8.12401
	Rab7	2728.97	2806.28	2705.98	2831.47	3401.76	3552.32	3261.44	3854.88	3739.21	3006.34	3422.87	2830.06	3087.7	3225.46	3077.18	2906.97	2939.47	3155.51	3475.39	3975.72	3349.09	2545.31	3178.72	2725.61
	Rab7b	9.2822	11.2803	19.284	3.4856	6.46314	9.94211	0.993735	3.59329	2.67948	5.47602	5.38357	17.3328	17.6272	5.79598	7.77067	14.1619	27.9487	16.3136	32.0874	12.5509	14.7232	13.7155	19.0685	5.07751
	Rab8a	848.161	943.782	1070.57	853.973	721.717	835.137	760.207	934.254	835.996	829.617	794.615	895.527	763.846	839.451	1003.39	956.403	782.562	858.793	917.256	843.803	885.122	964.417	831.386	909.889
	Rab8b	40.6096	73.9484	72.1595	62.7409	74.3261	65.6179	56.6429	64.6792	64.3074	48.3715	60.296	64.5164	55.8195	57.9598	48.5667	49.0947	179.844	83.8983	200.269	88.8214	95.2676	80.8493	96.2959	88.3486
	Rab9	653.235	467.504	544.307	451.967	1078.27	1261.65	1188.51	1445.94	703.362	691.804	847.374	768.42	1046.86	1007.53	1307.41	1084.8	541.961	524.365	576.466	782.014	775.132	532.739	433.808	576.805
	Rab10	1481.67	1352.38	1489.22	1404.7	1529.61	1714.02	1479.67	1634.94	1793.91	1548.8	1719.51	1366.4	1364.15	1473.14	1242.34	1235.87	1633.17	1596.4	1562.32	2166.47	1741.66	1263.99	1711.4	1488.72
	Rab11a	619.587	656.762	561.725	583.258	621.538	682.029	640.959	768.963	825.278	654.384	556.661	664.423	532.733	619.204	851.86	641.064	551.682	708.475	594.169	866.008	857.408	547.899	632.12	564.619
	Rab11b	963.029	1114.24	748.966	1013.15	1168.75	1178.14	1097.08	1126.85	1003.46	1102.51	1060.56	1195	1150.66	1221.99	1184.06	1032.88	956.33	1010.28	971.472	816.77	982.988	697.325	1011.58	985.036
	Rab12	466.431	433.663	381.948	384.578	338.238	429.499	326.939	511.684	562.69	437.169	316.554	452.578	302.6	351.623	445.842	350.272	501.861	510.381	421.562	527.135	488.463	352.272	365.161	447.836
	Rab13	61.4946	77.7085	99.5304	54.6078	34.4701	37.78	32.7933	46.7127	57.6087	80.315	61.3727	71.257	39.1716	36.7079	55.366	53.8154	77.7702	73.411	80.7716	50.2034	53.6963	117.665	52.4383	94.4416
	Rab14	2688.36	2563.13	2528.69	2543.33	2869.63	3105.92	2618.49	3001.83	3649.45	2666.82	2370.92	2405.4	2639.18	2747.3	2296.23	2230.98	2834.97	2958.58	2456.34	4016.27	3689.45	2327.3	3276.92	2421.97
	Rab15	0	0	0	0	1.07719	0	5.96241	9.34254	0	0	3.23014	0.962932	1.95858	0	1.94267	1.88826	1.21516	0	0	0	0	0	1.90685	0
	Rab17	249.459	276.993	291.748	300.924	201.435	162.056	136.142	196.912	235.794	159.717	130.282	245.548	180.189	169.049	222.435	177.496	272.196	170.127	221.292	180.539	237.303	274.31	270.772	250.829
	Rab18	1388.85	1501.53	1515.35	1587.11	1586.7	1613.61	1484.64	1931.75	2069.89	1439.28	1337.28	1450.17	1412.13	1583.27	1858.16	1452.07	1521.38	1588.24	1588.88	2053.51	2034.4	1327.52	1593.17	1408.5
	Rab19	0	3.76009	1.24413	3.4856	2.15438	0	1.98747	0.718657	1.33974	0.91267	0	0.962932	3.91716	2.89799	1.94267	0.944129	4.86064	3.49576	9.95815	3.8618	0	4.33121	0	4.062
	Rab20	66.1357	104.029	88.9553	95.2732	73.2489	62.6353	72.5426	65.3978	65.6471	54.7602	95.8276	80.8863	73.4467	39.6059	73.8213	70.8097	55.8973	81.5678	127.243	62.7542	64.0891	75.7962	61.0192	88.3486
	Rab21	1007.12	902.421	791.267	922.523	1133.2	1200.01	1031.5	1092.36	1149.49	1015.8	1081.02	965.821	886.257	1038.45	984.932	912.973	1076.63	1019.6	892.914	1108.34	1195.17	728.366	880.964	831.695
	Rab22a	607.984	525.159	549.283	616.952	662.472	690.977	621.084	668.351	596.183	575.895	625.571	541.168	566.029	572.836	527.434	608.963	572.34	543.009	575.36	581.201	581.132	561.614	511.989	587.975
	Rab23	116.028	156.67	115.704	227.726	79.712	61.6411	120.242	99.8933	135.314	120.472	88.2905	98.219	73.4467	118.818	97.1334	79.3068	189.565	128.178	149.372	158.334	88.339	130.658	194.499	148.263
	Rab24	164.759	201.791	170.446	140.586	182.045	163.051	151.048	239.313	261.249	150.591	147.51	191.623	141.997	139.103	247.69	125.569	202.931	184.11	153.798	167.023	208.723	160.255	155.408	182.79
	Rab25	2.32055	3.76009	2.48826	3.4856	7.54033	0.994211	2.9812	0	5.35895	3.65068	5.38357	3.85173	5.87573	0	5.828	3.77652	2.43032	2.33051	0	0.96545	2.59821	2.16561	1.90685	9.13951
	Rab26	1.16027	0	0	0	0	0	1.98747	0	1.33974	0	0	0	0	0	0.971334	0	0	0	0	0	0.866069	0	0.953424	0
	Rab27a	42.9302	28.8273	25.5047	19.7518	28.0069	50.7048	59.6241	63.2418	46.8908	82.1403	67.833	71.257	41.1302	46.3678	55.366	39.6534	18.2274	48.9407	44.2584	62.7542	82.2765	55.5839	62.926	38.589
	Rab27b	11.6028	10.0269	11.8192	9.29494	17.235	8.9479	16.8935	7.90523	6.69869	13.69	10.7671	6.74052	5.87573	8.69397	12.6273	8.49716	15.7971	15.1483	22.1292	20.2744	20.7857	15.1593	21.9288	13.2015
	Rab28	143.874	112.803	153.65	159.176	189.585	144.161	178.872	153.793	195.602	153.329	143.203	172.365	168.438	153.594	194.267	161.446	179.844	199.258	195.844	231.708	210.455	163.142	176.383	157.403
	Rab29	135.752	157.924	115.082	132.453	86.1752	65.6179	63.599	109.236	127.275	118.647	66.7563	142.514	65.6124	74.3817	96.162	58.536	155.54	147.987	137.201	129.37	104.794	134.989	127.759	152.325
	Rab30	294.71	157.924	394.389	188.223	2000.34	1553.95	3536.7	2802.76	396.562	689.066	689.097	472.8	1859.67	1976.43	2827.55	2250.8	183.489	82.7331	147.159	259.706	449.49	164.586	100.11	127.953
	Rab31	63.8152	112.803	83.9788	59.2553	73.2489	99.4211	78.505	92.7068	87.0829	58.4109	106.595	56.813	86.1774	100.464	101.99	95.357	110.579	79.2373	198.056	94.6141	119.517	88.068	113.457	120.845
	Rab32	462.95	467.504	341.514	271.877	327.466	433.476	247.44	348.549	685.946	389.71	406.998	525.761	245.802	264.683	287.515	280.406	592.997	470.763	655.025	563.823	416.579	373.928	441.435	484.394
	Rab33a	0	0	0	4.64747	0	0	1.98747	0	1.33974	1.82534	1.07671	0	0	0	0.971334	0	0	0	0	0	0	0	0.953424	0
	Rab33b	140.393	116.563	115.704	115.025	176.659	145.155	159.991	201.224	196.941	154.241	120.592	115.552	169.417	160.356	168.041	145.396	155.54	180.614	188.098	144.817	168.883	102.505	133.479	118.814
	Rab34	116.028	67.6816	83.9788	67.3883	229.441	216.738	197.753	235.72	75.0253	104.044	60.296	99.182	250.698	314.915	323.454	281.351	110.579	93.2203	60.8553	65.6506	90.0712	98.1742	85.8082	175.682
	Rab35	331.839	347.182	297.969	335.78	353.318	310.194	359.732	398.136	365.748	306.657	433.916	377.469	377.026	370.943	362.307	394.646	273.411	316.949	331.938	272.257	269.347	278.641	333.699	303.635
	Rab36	229.734	144.137	222.077	214.946	156.192	118.311	128.192	109.954	107.179	108.608	80.7536	90.5156	233.071	334.235	304.027	268.133	184.704	131.674	116.178	122.612	75.348	201.401	148.734	186.852
	Rab37	1.16027	0	3.11033	1.16187	4.30876	0	0	0	1.33974	2.73801	0	4.81466	2.93787	0.965997	0.971334	2.83239	8.50611	1.16525	7.74522	1.9309	7.79462	6.49682	0	4.062
	Rab38	9.2822	5.01345	0	3.4856	1.07719	0	2.9812	2.15597	5.35895	0	2.15343	2.8888	0.979289	0	0	0	2.43032	3.49576	4.42584	2.89635	6.06248	2.88748	2.86027	3.0465
	Rab39	5.80138	20.0538	6.22065	18.5899	7.54033	5.96527	7.94988	6.46791	13.3974	8.21403	6.46028	20.2216	9.79289	1.93199	7.77067	4.72065	31.5941	10.4873	65.2812	14.4817	19.9196	18.0467	25.7425	13.2015
	Rab39b	0	3.76009	1.8662	0	1.07719	0.994211	2.9812	6.46791	0	0	0	0	0	0	0	0.944129	0	0	0	0	0.866069	0.721869	2.86027	2.031
	Rab40b	4.6411	5.01345	4.97652	3.4856	3.23157	2.98263	0	2.15597	4.01921	5.47602	0	9.62932	3.91716	4.82998	2.914	0	3.64548	1.16525	7.74522	3.8618	1.73214	4.33121	7.62739	11.1705
	Rab40c	251.78	213.072	197.195	207.974	170.196	176.97	159.991	160.261	203.64	170.669	254.105	214.734	199.775	219.281	206.894	207.708	156.756	233.051	186.992	163.161	198.33	205.011	183.058	208.178
	Rab42	0	1.25336	0	0	0	0	0	0	1.33974	0	3.23014	0	0	1.93199	0.971334	0.944129	0	1.16525	0	0	0	0	1.90685	0
	Rab43	201.888	208.058	204.037	196.356	245.599	188.9	155.023	90.5508	52.2498	194.399	231.494	164.661	275.18	223.145	79.6493	230.368	244.247	143.326	198.056	106.2	105.66	266.37	161.129	225.441
	Rab44	1.16027	3.76009	1.24413	1.16187	0	0	3.97494	0.718657	0	0	0	0	6.85503	0.965997	4.85667	4.72065	0	0	6.63876	1.9309	0	2.16561	0.953424	4.062
Fig. 4E
Category	Term	Count	Benjamini	-log(padj)
KEGG_PATHWAY	Complement and coagulation cascades	29	3.96706e-26	25.4015
GOTERM_CC_DIRECT	extracellular region	82	3.93415e-21	20.4051
GOTERM_BP_DIRECT	blood coagulation	21	2.71993e-17	16.5654
GOTERM_CC_DIRECT	extracellular space	74	5.0927e-15	14.2931
GOTERM_BP_DIRECT	hemostasis	14	1.56582e-11	10.8053
GOTERM_MF_DIRECT	endopeptidase inhibitor activity	13	2.46951e-11	10.6074
GOTERM_BP_DIRECT	negative regulation of endopeptidase activity	16	1.31144e-10	9.88225
GOTERM_MF_DIRECT	serine-type endopeptidase inhibitor activity	18	5.40339e-10	9.26733
GOTERM_MF_DIRECT	peptidase inhibitor activity	16	2.31089e-08	7.63622
GOTERM_BP_DIRECT	negative regulation of peptidase activity	16	6.58898e-08	7.18118
GOTERM_BP_DIRECT	complement activation, alternative pathway	8	6.58898e-08	7.18118
GOTERM_BP_DIRECT	fibrinolysis	8	1.0179e-07	6.99229
GOTERM_BP_DIRECT	negative regulation of fibrinolysis	6	1.8076e-06	5.7429
GOTERM_MF_DIRECT	protease binding	14	3.2744e-05	4.48487
GOTERM_BP_DIRECT	complement activation	6	0.000298274	3.52538
GOTERM_BP_DIRECT	immune system process	22	0.000685294	3.16412
GOTERM_BP_DIRECT	acute-phase response	7	0.00111763	2.9517
GOTERM_CC_DIRECT	cortical cytoskeleton	6	0.00528876	2.27665
GOTERM_BP_DIRECT	platelet aggregation	6	0.00607956	2.21613
GOTERM_CC_DIRECT	membrane attack complex	4	0.00636247	2.19637
KEGG pathway mmu04610:Complement and coagulation cascades trace
		ff;ff	Rab30L-/-	Cpt2L-/-	DKO
kininogen-1 isoform 1 precursor [Mus musculus]		116.2	112.4	62.5	108.9
complement component C9 isoform 1 precursor [Mus musculus]		124.6	115.5	59.9	100
carboxypeptidase B2 preproprotein [Mus musculus]		138.3	122.3	51.3	88.1
plasma protease C1 inhibitor isoform X1 [Mus musculus]		115.7	111.6	70	102.7
complement factor I isoform 1 preproprotein [Mus musculus]		103.9	130.7	63.9	101.5
complement component C7 precursor [Mus musculus]		112.2	94.3	74.8	118.7
heparin cofactor 2 precursor [Mus musculus]		138.9	133.6	56	71.5
alpha-1-antitrypsin 1-1 isoform 2 [Mus musculus]		116.2	94.4	63.2	126.2
plasminogen precursor [Mus musculus]		121.3	126.9	61.6	90.3
alpha-2-antiplasmin precursor [Mus musculus]		116.5	125.8	61.7	96
C4b-binding protein isoform X1 [Mus musculus]		122.4	111.4	69.6	96.6
kininogen 2 isoform 2 precursor [Mus musculus]		90.7	145.7	66.1	97.4
complement factor D isoform 1 preproprotein [Mus musculus]		150	84.2	60.3	105.5
complement component C8 beta chain isoform 1 preproprotein [Mus musculus]		122.4	103.5	65.2	108.9
alpha-1-antitrypsin 1-5 precursor [Mus musculus]		120.2	108.3	54.4	117.1
alpha-1-antitrypsin 1-4 precursor [Mus musculus]		120.5	102.9	64.9	111.7
plasma kallikrein preproprotein [Mus musculus]		123.9	118.4	61.4	96.3
alpha-1-antitrypsin 1-2 precursor [Mus musculus]		115.1	101.7	60.6	122.6
tissue factor pathway inhibitor isoform X1 [Mus musculus]		123.3	114.8	60.2	101.8
antithrombin-III isoform X1 [Mus musculus]		84.7	114.3	86.5	114.6
clusterin isoform X1 [Mus musculus]		115.2	116.7	69.1	99.1
alpha-1-antitrypsin 1-4 precursor [Mus musculus]		120.5	102.9	64.9	111.7
coagulation factor XIII A chain [Mus musculus]		108.8	87.2	88.1	115.9
complement C5 isoform X1 [Mus musculus]		112	120.7	67	100.2
complement C3 preproprotein [Mus musculus]		105.3	134.9	70.8	89
prothrombin preproprotein [Mus musculus]		123.2	106.8	75.1	94.8
coagulation factor XII preproprotein [Mus musculus]		114	94.8	82.8	108.3
complement factor B isoform 1 precursor [Mus musculus]		121.5	107.8	67.9	102.8
fibrinogen beta chain preproprotein [Mus musculus]		106.4	132.8	60.1	100.8
Fig. 4F
Category	Term	Count	Benjamini	-log(padj)
GOTERM_CC_DIRECT	endoplasmic reticulum	48	3.7684e-10	9.42384
GOTERM_CC_DIRECT	intracellular membrane-bounded organelle	39	1.09524e-09	8.96049
GOTERM_MF_DIRECT	oxidoreductase activity	25	2.84262e-06	5.54628
GOTERM_MF_DIRECT	monooxygenase activity	12	2.84262e-06	5.54628
GOTERM_CC_DIRECT	endoplasmic reticulum membrane	28	3.02412e-06	5.5194
GOTERM_BP_DIRECT	arachidonic acid metabolic process	9	8.80649e-06	5.0552
KEGG_PATHWAY	Chemical carcinogenesis - DNA adducts	11	1.16548e-05	4.9335
GOTERM_CC_DIRECT	lysosome	19	1.96915e-05	4.70572
KEGG_PATHWAY	Metabolic pathways	43	2.34596e-05	4.62968
KEGG_PATHWAY	Lysosome	12	4.18779e-05	4.37802
GOTERM_MF_DIRECT	heme binding	13	4.36112e-05	4.3604
KEGG_PATHWAY	Steroid hormone biosynthesis	10	7.56239e-05	4.12134
KEGG_PATHWAY	Drug metabolism - cytochrome P450	9	7.88847e-05	4.10301
KEGG_PATHWAY	Retinol metabolism	10	7.88847e-05	4.10301
GOTERM_BP_DIRECT	xenobiotic metabolic process	10	8.997e-05	4.0459
GOTERM_BP_DIRECT	organic acid metabolic process	8	0.000120022	3.92074
GOTERM_MF_DIRECT	oxidoreductase activity, acting on paired donors, with incorporation or reduction of molecular oxygen	9	0.000184245	3.7346
GOTERM_MF_DIRECT	iron ion binding	12	0.000184245	3.7346
KEGG_PATHWAY	Metabolism of xenobiotics by cytochrome P450	8	0.000764595	3.11657
GOTERM_BP_DIRECT	exogenous drug catabolic process	7	0.0017923	2.74659
GO_CC term GO:0005764~lysosome trace of grouped abundances
		ff;ff	Rab30L-/-	Cpt2L-/-	DKO
ragulator complex protein LAMTOR5 [Mus musculus]		97.3	84.7	109.2	108.8
epididymis-specific alpha-mannosidase precursor [Mus musculus]		103.7	89.4	107	99.9
arylsulfatase B precursor [Mus musculus]		91.4	80.5	131.1	97
sequestosome-1 isoform 2 [Mus musculus]		71.6	108.6	138.3	81.5
lysosomal Pro-X carboxypeptidase precursor [Mus musculus]		99.9	91.5	113.3	95.2
calpain-2 catalytic subunit [Mus musculus]		89.8	97.4	117.7	95.1
cathepsin F precursor [Mus musculus]		104.1	85.7	117	93.2
lysosome-associated membrane glycoprotein 2 isoform 1 precursor [Mus musculus]		131.1	60.6	111.8	96.5
lysosomal protective protein isoform X1 [Mus musculus]		105.1	90.7	111.1	93.1
E3 ubiquitin-protein ligase RNF13 isoform a precursor [Mus musculus]		83.6	77	118.6	120.8
synaptotagmin-11 isoform X1 [Mus musculus]		98.4	63.6	113.1	124.9
alpha-N-acetylgalactosaminidase isoform 1 precursor [Mus musculus]		92.2	88.2	121.6	98
ankyrin-3 isoform X1 [Mus musculus]		84.7	76.8	109.9	128.6
palmitoyl-protein thioesterase 1 precursor [Mus musculus]		99.9	79.2	100.2	120.7
lysosomal acid lipase/cholesteryl ester hydrolase precursor [Mus musculus]		100.8	88.3	126.5	84.4
sialidase-1 precursor [Mus musculus]		100	99.8	116.6	83.6
beta-galactosidase preproprotein [Mus musculus]		94.5	102.2	127.1	76.2
beta-mannosidase precursor [Mus musculus]		92	91	132.3	84.7
N-acetylglucosamine-6-sulfatase isoform 1 precursor [Mus musculus]		99.7	91.2	109.4	99.7

## Sheet: Fig. 5
Fig. 5A
Males g liver (large lobe)/kg bodyweight									Females g liver (large lobe)/kg bodyweight
Control	Rab30-/-	Rab30 ff	Rab30L-/-	Cpt2 ff	Cpt2L-/-	ff;ff	DKO		Control	Rab30-/-	Rab30 ff	Rab30L-/-	Cpt2 ff	Cpt2L-/-	ff;ff	DKO
14.0449	16.8675	15.3386	12.6534	16.4009	21.692	13.2626	21.6972		14.3843	15.7159	14.9701	16.1098	11.5291	22.6831	19.1571	24.7718
16.1222	13.6986	14.2334	13.3064	14.0907	12.3391	15.1515	22.0083		13.3758	17.8174	18.4682	17.4129	12.8913	22.3831	15.4814	19.3939
14.8936	18.7553	14.6939	14.544	14.2639	19.8953	14.1294	15.5172		16.4103	16.1569	12.3377	15.0943	12.7959	24.8883	13.5135	22.9753
18.8295	17.7541	17.198	14.4757	14.3003	19.3459	11.7008	22.4719		13.2184	17.4699	13.6911	14.1093	10	22.8495	14.3345	28.8858
16.1146	17.169	13.3333	14.1631	14.1361	18.7091	15.3164	14.4186		15.2542	16.1128	15.4486	14.276	12.6316	19.6519	13.4424	23.3516
15.0267	17.111	14	11.1732	14.5985	22.4874	10.6778	19.8248		20.1384	27.7333	13.3229	16.7336	12.4844	21.6963	13.579	24.8246
13.3279	14.7121	15.9553	11.9048	15.7068	21.6734	12.1669	15.1044		16.0643	16.8729	17.0987	13.7165	12.2154	19.975	16.7224	23.6908
16.7382	18.1897	14.6489	10.1366	14.7505	20.9324	14.7864	20.5416		25.0696	15.234		14.5754	12.5523		17.6257	18.6418
15.4253			14.1692	17.7148	21.2483	14.014	18.5626		14.2503	16.3842		14.4317			13.3495
13.4199			10.9344	12.6701	23.5808	13.0814	19.4634		14.2857	14.3369		14.1928			15.873
			15.1123	14.6856		15.1515	19.8413		15.9314	14.5294		13.1815			11.6758
t.test	0.103361		12.5523	14.0562		13.9514	17.4538		13.715	17.8571		14.8649
			11.6079	15.6413		14.7689	18.0305
			15.1574			12.8635	18.315
						18.6654	18.7729		t.test	0.414973	t.test	0.843047	t.test	4.87208e-09	t.test	3.71741e-06
						16.4506	19.4672
		t.test	0.00944088	t.test	1.36144e-05	14.114	18.1818
							20.0698
							20.2353
							22.7468
							22.8488
Fig. 5D						t.test	1.34748e-08
Males fasted liver ug triglyceride/mg protein
Control	Rab30KO	Rab30 ff	Rab30L-/-	ff;ff	Cpt2L-/-	DKO
78.3527	93.1384	89.5158	65.1882	116.919	376.007	337.294
81.3649	87.7901	170.804	183.34	88.8122	537.187	351.783
113.76	134.369	156.469	107.88	278.363	328.052	402.692
165.339	89.004	95.0446	114.429	124.649	586.043	319.448
158.722	85.949	134.699	84.8768	246.585	425.211	235.194
182.842	111.242	128.628	74.9215	276.53	370.371	252.255
141.675	77.4602	152.584	97.3702	235.744	323.323	439.286
22.3266	98.8797	94.4803	158.771	209.225	309.47	279.393
			134.035	143.971	284.891
t.test	0.321913	t.test	0.422679

## Sheet: Fig. 5 stats
Fig. 5d ff;ff vs Cpt2 vs DKO
Number of families	1
Number of comparisons per family	3
Alpha	0.05
Tukey's multiple comparisons test	Mean Diff.	95.00% CI of diff.	Significant?	Summary	Adjusted P Value
ff;ff vs. Cpt2L-/-	-202.2	-302.5 to -101.9	Yes	***	0.0001	E-F
ff;ff vs. DKO	-136	-239.3 to -32.61	Yes	**	0.0086	E-G
Cpt2L-/- vs. DKO	66.23	-37.14 to 169.6	No	ns	0.2639	F-G
Test details	Mean 1	Mean 2	Mean Diff.	SE of diff.	n1	n2	q	DF
ff;ff vs. Cpt2L-/-	191.2	393.4	-202.2	40.04	9	9	7.141	23
ff;ff vs. DKO	191.2	327.2	-136	41.27	9	8	4.659	23
Cpt2L-/- vs. DKO	393.4	327.2	66.23	41.27	9	8	2.269	23

[truncated: 16 more sheets: Fig. 6, Fig. 6 stats, Fig. 7, Fig. 7 Stats, Fig. 7 western blots, Fig. S1, Fig. S1 stats, Fig. S2, Fig. S2 western blots, Fig. S3, Fig. S4, Fig S4 stats, Fig. S5, Fig.S6, Fig S6 stats, Fig.S6 western blot]
